# Supplementary material for: Synthesis and crystal structure of NaMgFe(MoO4)3
Source: Acta Crystallogr E Crystallogr Commun. 2016 May 27;72(Pt 6):864–7. doi: 10.1107/S205698901600829X (PMC4908571; doi:10.1107/S205698901600829X)
Supplement: Supplementary file 1 [file e-72-00864-sup1.cif]

##############################################################################
#                                                                            #
# This CIF contains the data in a paper accepted for publication in          #
# Acta Crystallographica Section E. It conforms to the requirements of       #
# Notes for Authors for Acta Crystallographica Section E, and has been       #
# peer reviewed under the auspices of the IUCr Commission on Journals.       #
#                                                                            #
# Full details of the Crystallographic Information File format               #
# are given in the paper "The Crystallographic Information File (CIF):       #
# a New Standard Archive File for Crystallography" by S. R. Hall, F. H.      #
# Allen and I. D. Brown [Acta Cryst. (1991), A47, 655-685].                  #
#                                                                            #
# The current version of the core CIF dictionary is obtainable from          #
# ftp://ftp.iucr.org/pub/cif_core.dic.                                       #
#                                                                            #
# Software is freely available for graphical display of the structure(s)     #
# in this CIF. For information consult the CIF software page                 #
# http://www.iucr.org/resources/cif/software.                                #
#                                                                            #
# This file may be used for bona fide research purposes within the           #
# scientific community so long as proper attribution is given to the journal # 
# article from which it was obtained.                                        #
#                                                                            #
##############################################################################
data_global
_audit_creation_method     'from SHELXL-97'
_journal_date_recd_electronic     2016-05-14
_journal_date_accepted     2016-05-20
_journal_name_full     'Acta Crystallographica, Section E'
_journal_year     2016
_journal_volume     72
_journal_issue      6
_journal_page_first     864
_journal_page_last     867
_journal_paper_category     GI
_journal_paper_doi     10.1107/S205698901600829X
_journal_coeditor_code     BR2259
_publ_contact_author_name     'Manel Mhiri'
_publ_contact_author_address
;
Facult\'e des sciences
5019 Monastir
Tunisia
;
_publ_contact_author_email     mhirimanel@yahoo.fr
_publ_contact_author_fax     '+21673500278'
_publ_contact_author_phone     '+21673500279'
_publ_section_title
;
Synthesis and crystal structure of NaMgFe(MoO~4~)~3~
;
loop_
    _publ_author_name
    _publ_author_address
    'Mhiri, Manel'
;
Unit\'e  de Recherche
Mat\'eriaux Inorganiques,
Facult\'e des Sciences,
Universit\'e de Monastir,
5019 Monastir, Tunisia
;
    'Badri, Abdessalem'
;
Unit\'e  de Recherche
Mat\'eriaux Inorganiques,
Facult\'e des Sciences,
Universit\'e de Monastir,
5019 Monastir, Tunisia
;
    'Ben Amara, Mongi'
;
Unit\'e  de Recherche
Mat\'eriaux Inorganiques,
Facult\'e des Sciences,
Universit\'e de Monastir,
5019 Monastir, Tunisia
;
_publ_section_synopsis
;
The iron molybdate NaMgFe(MoO~4~)~3~ is isostructural with
\a-NaFe~2~(MoO~4~)~3~ and its structure is built up from [Mg,Fe]~2~O~10~ units
of edge-sharing [Mg,Fe]O~6~ octahedra which are linked to each other through
the common corners of [MoO~4~] tetrahedra. The resulting anionic
three-dimensional framework leads to the formation of channels along the [101]
direction, where the Na^+^ cations are located.
;
data_I
_audit_creation_method     'SHELXL-2014/7'
_database_code_depnum_ccdc_archive     'CCDC 1481125'
_chemical_formula_moiety     ?
_chemical_formula_sum     'Fe Mg Mo3 Na O12'
_chemical_formula_weight     582.97
_chemical_melting_point     ?
_shelx_space_group_comment
;
The symmetry employed for this shelxl refinement is uniquely defined
by the following loop, which should always be used as a source of
symmetry information in preference to the above space-group names.
They are only intended as comments.
;
_space_group_crystal_system     triclinic
_space_group_name_H-M_alt     'P -1'
_space_group_name_Hall     '-P 1'
loop_
    _space_group_symop_operation_xyz
    'x, y, z'
    '-x, -y, -z'
_cell_length_a     6.900(4)
_cell_length_b     6.9280(10)
_cell_length_c     11.0550(10)
_cell_angle_alpha     80.240(10)
_cell_angle_beta     83.55(2)
_cell_angle_gamma     80.22(3)
_cell_volume     511.3(3)
_cell_formula_units_Z     2
_cell_measurement_reflns_used     25
_cell_measurement_theta_min     9.11
_cell_measurement_theta_max     11.41
_cell_measurement_temperature     293(2)
_exptl_crystal_description     prism
_exptl_crystal_colour     brown
_exptl_crystal_size_max     0.28
_exptl_crystal_size_mid     0.14
_exptl_crystal_size_min     0.07
_exptl_crystal_density_diffrn     3.786
_exptl_crystal_density_meas     ?
_exptl_crystal_density_method     ?
_exptl_crystal_F_000     542
_exptl_absorpt_coefficient_mu     5.148
_exptl_absorpt_correction_type     psi-scan
_exptl_absorpt_process_details
;
(North <i>et al.</i>,  1968)
;
_shelx_estimated_absorpt_T_min     ?
_shelx_estimated_absorpt_T_max     ?
_exptl_absorpt_correction_T_min     0.4783
_exptl_absorpt_correction_T_max     0.6952
_diffrn_ambient_temperature     293(2)
_diffrn_radiation_type     MoK\a
_diffrn_radiation_wavelength     0.71073
_diffrn_measurement_device_type     'Enraf--Nonius TurboCAD-4'
_diffrn_measurement_method     'non-profiled \w/2\t scans'
_diffrn_detector_area_resol_mean     ?
_diffrn_reflns_number     3429
_diffrn_reflns_av_R_equivalents     0.0140
_diffrn_reflns_theta_min     3.007
_diffrn_reflns_theta_max     29.965
_diffrn_reflns_theta_full     25.242
_diffrn_measured_fraction_theta_max     0.999
_diffrn_measured_fraction_theta_full     0.999
_diffrn_reflns_limit_h_min     -9
_diffrn_reflns_limit_h_max     9
_diffrn_reflns_limit_k_min     -9
_diffrn_reflns_limit_k_max     9
_diffrn_reflns_limit_l_min     -1
_diffrn_reflns_limit_l_max     15
_diffrn_standards_number     2
_diffrn_standards_interval_count     ?
_diffrn_standards_interval_time     120
_diffrn_standards_decay_%     1.056
_refine_special_details
;
 Refinement of F^2^ against ALL reflections.  The weighted R-factor wR and
 goodness of fit S are based on F^2^, conventional R-factors R are based
 on F, with F set to zero for negative F^2^. The threshold expression of
 F^2^ > 2sigma(F^2^) is used only for calculating R-factors(gt) etc. and is
 not relevant to the choice of reflections for refinement.  R-factors based
 on F^2^ are statistically about twice as large as those based on F, and R-
 factors based on ALL data will be even larger.
;
_reflns_number_total     2983
_reflns_number_gt     2850
_reflns_threshold_expression     'I > 2\s(I)'
_refine_ls_structure_factor_coef     Fsqd
_refine_ls_matrix_type     full
_refine_ls_R_factor_all     0.0265
_refine_ls_R_factor_gt     0.0250
_refine_ls_wR_factor_gt     0.0676
_refine_ls_wR_factor_ref     0.0682
_refine_ls_goodness_of_fit_ref     1.188
_refine_ls_restrained_S_all     1.187
_refine_ls_number_reflns     2983
_refine_ls_number_parameters     168
_refine_ls_number_restraints     4
_refine_ls_weighting_scheme     calc
_refine_ls_weighting_details
              'w=1/[\s^2^(Fo^2^)+(0.0308P)^2^+2.3858P] where P=(Fo^2^+2Fc^2^)/3'
_atom_sites_solution_primary     direct
_atom_sites_solution_secondary     difmap
_refine_ls_shift/su_max     0.001
_refine_ls_shift/su_mean     0.000
_refine_diff_density_max     1.468
_refine_diff_density_min     -1.601
_refine_ls_extinction_method
;
SHELXL-2014/7 (Sheldrick 2015)
;
_refine_ls_extinction_coef     0.0074(5)
_refine_ls_extinction_expression
                                  'Fc^*^=kFc[1+0.001xFc^2^\l^3^/sin(2\q)]^-1/4^'
loop_
    _atom_type_symbol
    _atom_type_description
    _atom_type_scat_dispersion_real
    _atom_type_scat_dispersion_imag
    _atom_type_scat_source
    'O' 'O' 0.0106 0.0060
                         'International Tables Vol C Tables 4.2.6.8 and 6.1.1.4'
    'Na' 'Na' 0.0362 0.0249
                         'International Tables Vol C Tables 4.2.6.8 and 6.1.1.4'
    'Mg' 'Mg' 0.0486 0.0363
                         'International Tables Vol C Tables 4.2.6.8 and 6.1.1.4'
    'Fe' 'Fe' 0.3463 0.8444
                         'International Tables Vol C Tables 4.2.6.8 and 6.1.1.4'
    'Mo' 'Mo' -1.6832 0.6857
                         'International Tables Vol C Tables 4.2.6.8 and 6.1.1.4'
_computing_data_collection
;
CAD-4 Express (Enraf--Nonius, 1994)
;
_computing_cell_refinement
;
CAD-4 Express (Enraf--Nonius, 1994)
;
_computing_data_reduction
;
XCAD4 (Harms & Wocadlo, 1995)
;
_computing_structure_solution
;
SIR92 (Altomare <i>et al.</i>,  1993)
;
_computing_structure_refinement
;
SHELXL-2014/7 (Sheldrick, 201)
;
_computing_molecular_graphics
;
DIAMOND (Brandenburg & Putz, 1999)
;
_computing_publication_material
;
WinGX publication routines (Farrugia, 2012)
;
loop_
    _atom_site_type_symbol
    _atom_site_label
    _atom_site_fract_x
    _atom_site_fract_y
    _atom_site_fract_z
    _atom_site_U_iso_or_equiv
    _atom_site_adp_type
    _atom_site_calc_flag
    _atom_site_occupancy
    _atom_site_disorder_assembly
    _atom_site_disorder_group
    Na Na 0.8586(4) 0.5914(4) 0.8148(4) 0.0757(12) Uani d 1 . .
    Mg Mg1 0.81520(10)
                     0.17030(10)
                               0.50854(8) 0.00851(16) Uani d 0.7558(7) . .
    Fe Fe1 0.81520(10)
                     0.17030(10)
                               0.50854(8) 0.00851(16) Uani d 0.2442(7) . .
    Mg Mg2 0.77528(8) 0.77491(8) 0.11025(5) 0.00785(12) Uani d 0.2442(7) . .
    Fe Fe2 0.77528(8) 0.77491(8) 0.11025(5) 0.00785(12) Uani d 0.7558(7) . .
    Mo Mo1 0.75910(4) 0.10066(4) 0.85110(2) 0.00799(8) Uani d 1 . .
    O O11 0.8166(4) 0.8508(4) 0.9264(2) 0.0125(5) Uani d 1 . .
    O O12 0.9297(4) 0.2547(4) 0.8737(3) 0.0146(5) Uani d 1 . .
    O O13 0.5170(4) 0.2053(4) 0.8938(3) 0.0158(5) Uani d 1 . .
    O O14 0.7784(5) 0.0889(4) 0.6953(2) 0.0185(5) Uani d 1 . .
    Mo Mo2 0.70522(4) 0.28318(4) 0.18835(3) 0.00950(8) Uani d 1 . .
    O O21 0.4579(4) 0.3458(5) 0.2289(3) 0.0232(6) Uani d 1 . .
    O O22 0.7436(4) 0.0675(4) 0.1148(3) 0.0185(5) Uani d 1 . .
    O O23 0.8372(4) 0.2322(4) 0.3205(2) 0.0173(5) Uani d 1 . .
    O O24 0.8015(4) 0.4878(4) 0.0918(2) 0.0148(5) Uani d 1 . .
    Mo Mo3 0.27372(4) 0.29658(4) 0.54507(2) 0.00732(8) Uani d 1 . .
    O O31 0.1224(4) 0.1328(4) 0.5056(2) 0.0113(4) Uani d 1 . .
    O O32 0.2458(5) 0.2976(4) 0.7045(2) 0.0194(5) Uani d 1 . .
    O O33 0.5183(4) 0.2083(4) 0.5042(3) 0.0172(5) Uani d 1 . .
    O O34 0.2067(4) 0.5383(4) 0.4690(3) 0.0153(5) Uani d 1 . .
loop_
    _atom_site_aniso_label
    _atom_site_aniso_U_11
    _atom_site_aniso_U_22
    _atom_site_aniso_U_33
    _atom_site_aniso_U_12
    _atom_site_aniso_U_13
    _atom_site_aniso_U_23
    Na 0.0293(12) 0.0255(11) 0.186(4) 0.0089(9) -0.0496(18) -0.0429(17)
    Mg1 0.0079(4) 0.0081(4) 0.0091(4) -0.0007(3) -0.0018(3) 0.0001(3)
    Fe1 0.0079(4) 0.0081(4) 0.0091(4) -0.0007(3) -0.0018(3) 0.0001(3)
    Mg2 0.0080(2) 0.0073(2) 0.0079(2) -0.00174(18) -0.00177(18) 0.00103(18)
    Fe2 0.0080(2) 0.0073(2) 0.0079(2) -0.00174(18) -0.00177(18) 0.00103(18)
    Mo1 0.00697(13) 0.00870(13) 0.00770(13) -0.00175(9) -0.00095(9) 0.00122(9)
    O11 0.0163(12) 0.0106(11) 0.0094(11) -0.0013(9) -0.0021(9) 0.0019(8)
    O12 0.0112(11) 0.0152(12) 0.0182(12) -0.0052(9) -0.0040(9) 0.0003(10)
    O13 0.0090(11) 0.0178(12) 0.0194(13) -0.0009(9) -0.0016(9) -0.0005(10)
    O14 0.0258(14) 0.0185(13) 0.0092(11) -0.0021(11) -0.0017(10) 0.0018(10)
    Mo2 0.01041(14) 0.00802(13) 0.00985(13) -0.00235(9) -0.00173(9) 0.00076(9)
    O21 0.0133(12) 0.0295(16) 0.0261(15) -0.0028(11) -0.0017(11) -0.0026(12)
    O22 0.0226(14) 0.0110(12) 0.0229(14) -0.0050(10) -0.0032(11) -0.0017(10)
    O23 0.0192(13) 0.0188(13) 0.0125(12) -0.0009(10) -0.0033(10) 0.0005(10)
    O24 0.0203(13) 0.0100(11) 0.0129(11) -0.0016(9) 0.0019(9) -0.0012(9)
    Mo3 0.00771(13) 0.00787(13) 0.00674(13) -0.00290(9) -0.00105(9) -0.00015(9)
    O31 0.0093(10) 0.0089(10) 0.0167(12) -0.0027(8) -0.0026(9) -0.0027(9)
    O32 0.0266(15) 0.0239(14) 0.0088(11) -0.0081(11) -0.0019(10) -0.0010(10)
    O33 0.0107(11) 0.0198(13) 0.0212(13) -0.0025(10) -0.0018(10) -0.0025(10)
    O34 0.0189(13) 0.0086(11) 0.0179(12) -0.0027(9) -0.0027(10) 0.0008(9)
_geom_special_details
;
 All esds (except the esd in the dihedral angle between two l.s. planes)
 are estimated using the full covariance matrix.  The cell esds are taken
 into account individually in the estimation of esds in distances, angles
 and torsion angles; correlations between esds in cell parameters are only
 used when they are defined by crystal symmetry.  An approximate (isotropic)
 treatment of cell esds is used for estimating esds involving l.s. planes.
;
loop_
    _geom_bond_atom_site_label_1
    _geom_bond_atom_site_label_2
    _geom_bond_site_symmetry_2
    _geom_bond_distance
    _geom_bond_publ_flag
    Na O21 2_666 2.244(4) ?
    Na O12 . 2.296(4) ?
    Na O11 . 2.308(4) ?
    Na O24 2_766 2.604(4) ?
    Na O23 2_766 2.772(5) ?
    Mg1 O33 . 2.025(3) ?
    Mg1 O23 . 2.044(3) ?
    Mg1 O14 . 2.045(3) ?
    Mg1 O34 2_666 2.054(3) ?
    Mg1 O31 1_655 2.089(3) ?
    Mg1 O31 2_656 2.099(3) ?
    Mg2 O13 2_666 2.003(3) ?
    Mg2 O24 . 2.009(3) ?
    Mg2 O22 1_565 2.010(3) ?
    Mg2 O11 1_554 2.012(3) ?
    Mg2 O32 2_666 2.019(3) ?
    Mg2 O12 2_766 2.036(3) ?
    Mo1 O14 . 1.727(3) ?
    Mo1 O13 . 1.751(3) ?
    Mo1 O12 . 1.780(3) ?
    Mo1 O11 1_545 1.789(3) ?
    Mo2 O21 . 1.715(3) ?
    Mo2 O23 . 1.761(3) ?
    Mo2 O22 . 1.787(3) ?
    Mo2 O24 . 1.799(3) ?
    Mo3 O33 . 1.731(3) ?
    Mo3 O32 . 1.753(3) ?
    Mo3 O34 . 1.753(3) ?
    Mo3 O31 . 1.801(2) ?
loop_
    _geom_angle_atom_site_label_1
    _geom_angle_atom_site_label_2
    _geom_angle_atom_site_label_3
    _geom_angle_site_symmetry_1
    _geom_angle_site_symmetry_3
    _geom_angle
    _geom_angle_publ_flag
    O21 Na O12 2_666 . 106.29(15) ?
    O21 Na O11 2_666 . 92.34(14) ?
    O12 Na O11 . . 131.5(2) ?
    O21 Na O24 2_666 2_766 169.3(2) ?
    O12 Na O24 . 2_766 71.63(12) ?
    O11 Na O24 . 2_766 81.96(12) ?
    O21 Na O23 2_666 2_766 125.19(19) ?
    O12 Na O23 . 2_766 115.39(14) ?
    O11 Na O23 . 2_766 85.84(12) ?
    O24 Na O23 2_766 2_766 63.66(10) ?
    O33 Mg1 O23 . . 88.07(12) ?
    O33 Mg1 O14 . . 88.89(12) ?
    O23 Mg1 O14 . . 174.80(12) ?
    O33 Mg1 O34 . 2_666 89.20(12) ?
    O23 Mg1 O34 . 2_666 93.92(12) ?
    O14 Mg1 O34 . 2_666 90.26(12) ?
    O33 Mg1 O31 . 1_655 177.80(12) ?
    O23 Mg1 O31 . 1_655 89.73(11) ?
    O14 Mg1 O31 . 1_655 93.30(12) ?
    O34 Mg1 O31 2_666 1_655 91.09(11) ?
    O33 Mg1 O31 . 2_656 98.59(12) ?
    O23 Mg1 O31 . 2_656 88.75(11) ?
    O14 Mg1 O31 . 2_656 87.53(11) ?
    O34 Mg1 O31 2_666 2_656 171.86(11) ?
    O31 Mg1 O31 1_655 2_656 81.22(11) ?
    O13 Mg2 O24 2_666 . 88.40(12) ?
    O13 Mg2 O22 2_666 1_565 90.10(12) ?
    O24 Mg2 O22 . 1_565 175.47(12) ?
    O13 Mg2 O11 2_666 1_554 92.52(11) ?
    O24 Mg2 O11 . 1_554 90.58(11) ?
    O22 Mg2 O11 1_565 1_554 85.22(11) ?
    O13 Mg2 O32 2_666 2_666 91.56(12) ?
    O24 Mg2 O32 . 2_666 90.53(12) ?
    O22 Mg2 O32 1_565 2_666 93.77(12) ?
    O11 Mg2 O32 1_554 2_666 175.79(12) ?
    O13 Mg2 O12 2_666 2_766 176.14(11) ?
    O24 Mg2 O12 . 2_766 90.70(12) ?
    O22 Mg2 O12 1_565 2_766 91.08(12) ?
    O11 Mg2 O12 1_554 2_766 91.24(11) ?
    O32 Mg2 O12 2_666 2_766 84.69(12) ?
    O14 Mo1 O13 . . 108.16(14) ?
    O14 Mo1 O12 . . 106.87(14) ?
    O13 Mo1 O12 . . 110.69(13) ?
    O14 Mo1 O11 . 1_545 106.05(13) ?
    O13 Mo1 O11 . 1_545 111.66(13) ?
    O12 Mo1 O11 . 1_545 113.08(12) ?
    O21 Mo2 O23 . . 110.07(14) ?
    O21 Mo2 O22 . . 109.36(15) ?
    O23 Mo2 O22 . . 109.03(13) ?
    O21 Mo2 O24 . . 110.70(14) ?
    O23 Mo2 O24 . . 105.75(13) ?
    O22 Mo2 O24 . . 111.86(13) ?
    O33 Mo3 O32 . . 108.10(14) ?
    O33 Mo3 O34 . . 110.71(13) ?
    O32 Mo3 O34 . . 109.21(14) ?
    O33 Mo3 O31 . . 108.43(13) ?
    O32 Mo3 O31 . . 109.96(13) ?
    O34 Mo3 O31 . . 110.40(12) ?
_shelx_hkl_file
;
  -4  -9   1 1387.18 19.6064   1 0.10719-0.38647-0.50086-0.39275 0.92289-0.67563
  -3  -9   1 68.4352 5.83209   1 0.16791-0.34228-0.48441-0.42537 0.91790-0.67967
  -2  -9   1 1015.67 16.4069   1 0.22785-0.29729-0.46623-0.45970 0.90877-0.67956
  -1  -9   1 13.4091 4.14861   1 0.28690-0.25143-0.44659-0.49550 0.89547-0.67528
   0  -9   1 690.378 13.6727   1 0.34496-0.20457-0.42579-0.53246 0.87795-0.66680
   1  -9   1 6.12977 4.37925   1 0.40189-0.15658-0.40416-0.57025 0.85621-0.65407
   3  -8   1 497.334 11.7844   1 0.51666-0.07774-0.28358-0.61779 0.80629-0.63839
   2  -8   1 1600.84 19.6417   1 0.46143-0.12743-0.31098-0.57423 0.83915-0.66223
   1  -8   1 566.276 11.7548   1 0.40470-0.17562-0.33825-0.53080 0.86733-0.68139
   0  -8   1 4097.96 36.0584   1 0.34666-0.22250-0.36481-0.48808 0.89085-0.69588
  -1  -8   1 557.907 11.2477   1 0.28749-0.26824-0.39021-0.44653 0.90974-0.70575
  -2  -8   1 5305.54 46.8473   1 0.22734-0.31301-0.41404-0.40654 0.92409-0.71106
  -3  -8   1 268.393 8.35001   1 0.16635-0.35694-0.43599-0.36843 0.93396-0.71191
  -4  -8   1 4578.87 45.3426   1 0.10464-0.40015-0.45580-0.33246 0.93943-0.70836
  -5  -8   1 202.778 7.95602   1 0.04230-0.44273-0.47325-0.29885 0.94057-0.70047
  -4  -9  -1 318.613 9.78708   1 0.08680-0.35482-0.59144-0.28205 0.88307-0.76676
  -3  -9  -1 2294.79 23.3839   1 0.14755-0.31066-0.57804-0.31162 0.88134-0.77406
  -2  -9  -1 100.272 6.44907   1 0.20778-0.26596-0.56240-0.34341 0.87569-0.77744
  -1  -9  -1 2232.53 22.8705   1 0.26738-0.22064-0.54471-0.37726 0.86605-0.77682
   0  -9  -1 85.7312 5.90091   1 0.32626-0.17461-0.52515-0.41298 0.85232-0.77212
   1  -9  -1 2644.39 25.6413   1 0.38431-0.12773-0.50397-0.45031 0.83438-0.76320
   2  -9  -1 729.838 14.0662   1 0.44136-0.07986-0.48148-0.48896 0.81209-0.74994
   4  -8  -1 173.869 8.21755   1 0.55503 0.00007-0.36906-0.52834 0.76732-0.73941
   3  -8  -1 5.72662 6.02386   1 0.49901-0.04882-0.39908-0.48217 0.80049-0.76355
   2  -8  -1 362.303 9.57625   1 0.44161-0.09635-0.42816-0.43693 0.82854-0.78257
   1  -8  -1 9.90515 3.28826   1 0.38308-0.14273-0.45576-0.39317 0.85165-0.79666
   0  -8  -1  189.46 6.86413   1 0.32362-0.18819-0.48149-0.35128 0.87003-0.80601
  -1  -8  -1 43.0219 4.28806   1 0.26341-0.23290-0.50503-0.31159 0.88387-0.81083
  -2  -8  -1 24.5531 3.89777   1 0.20259-0.27699-0.52614-0.27431 0.89337-0.81131
  -3  -8  -1 75.5278 4.99081   1 0.14127-0.32059-0.54467-0.23963 0.89871-0.80761
  -4  -8  -1 43.3223 4.74527   1 0.07954-0.36379-0.56048-0.20767 0.90000-0.79988
  -5  -8  -1 51.6706 5.12972   1 0.01748-0.40664-0.57346-0.17853 0.89736-0.78822
  -6  -8  -1 172.442 7.76433   1-0.04487-0.44921-0.58353-0.15230 0.89084-0.77267
  -7  -7  -1 208.301 7.84219   1-0.11969-0.49554-0.56855-0.04577 0.89168-0.78067
  -6  -7  -1 3.53193 3.53193   1-0.05647-0.45383-0.56046-0.07001 0.90284-0.80086
  -5  -7  -1 4.27145 5.37479   1 0.00665-0.41204-0.54891-0.09772 0.91016-0.81720
  -4  -7  -1 33.4139 4.30251   1 0.06966-0.37013-0.53391-0.12888 0.91356-0.82963
  -3  -7  -1 79.5152 4.52343   1 0.13251-0.32806-0.51549-0.16346 0.91294-0.83803
  -2  -7  -1 173.405  5.8843   1 0.19512-0.28575-0.49367-0.20144 0.90811-0.84223
  -1  -7  -1 114.311 5.23612   1 0.25741-0.24312-0.46852-0.24275 0.89885-0.84199
   0  -7  -1 2036.93   19.89   1 0.31924-0.20003-0.44015-0.28727 0.88487-0.83704
   1  -7  -1 345.517 8.05806   1 0.38043-0.15630-0.40876-0.33482 0.86586-0.82705
   2  -7  -1 4559.37 40.5387   1 0.44077-0.11172-0.37465-0.38508 0.84147-0.81169
   3  -7  -1 525.261 10.6665   1 0.49999-0.06603-0.33827-0.43762 0.81138-0.79062
   4  -7  -1 4418.14 38.4972   1 0.55778-0.01890-0.30025-0.49180 0.77527-0.76354
   5  -7  -1 418.535  10.696   1 0.61378 0.03002-0.26143-0.54678 0.73294-0.73024
   6  -6  -1 13.5075 4.13992   1 0.67357 0.05893-0.12413-0.59489 0.67099-0.69350
   5  -6  -1 1.41827 3.58452   1 0.61838 0.00920-0.17475-0.52810 0.72797-0.74146
   4  -6  -1-0.35389 4.73473   1 0.56049-0.03783-0.22543-0.46126 0.77687-0.78133
   3  -6  -1 154.403 5.73411   1 0.50049-0.08275-0.27453-0.39601 0.81779-0.81322
   2  -6  -1  131.94 5.08065   1 0.43892-0.12610-0.32086-0.33352 0.85111-0.83752
   1  -6  -1 949.388 11.6787   1 0.37624-0.16834-0.36363-0.27459 0.87740-0.85478
   0  -6  -1 1090.58 12.0258   1 0.31283-0.20984-0.40234-0.21973 0.89727-0.86562
  -1  -6  -1 3715.25 30.6581   1 0.24896-0.25089-0.43673-0.16918 0.91132-0.87065
  -2  -6  -1 2130.07 20.3384   1 0.18485-0.29171-0.46671-0.12304 0.92010-0.87041
  -3  -6  -1 3040.02 28.7623   1 0.12067-0.33244-0.49228-0.08131 0.92409-0.86537
  -4  -6  -1 2112.87 21.6473   1 0.05650-0.37320-0.51352-0.04391 0.92366-0.85591
  -5  -6  -1 1465.48 15.6657   1-0.00758-0.41404-0.53052-0.01075 0.91910-0.84233
  -6  -6  -1 3907.61 38.1941   1-0.07153-0.45500-0.54338 0.01826 0.91063-0.82483
  -7  -6  -1 225.639 7.64636   1-0.13536-0.49609-0.55219 0.04322 0.89837-0.80354
  -8  -6  -1 2265.61 23.6513   1-0.19906-0.53731-0.55699 0.06419 0.88234-0.77849
  -8  -5  -1  39.751 4.95168   1-0.21946-0.53313-0.54784 0.16039 0.88222-0.79456
  -7  -5  -1 155.976 6.36112   1-0.15547-0.49220-0.54347 0.13986 0.89957-0.82093
  -6  -5  -1  258.46 7.32261   1-0.09110-0.45166-0.53453 0.11476 0.91335-0.84374
  -5  -5  -1 236.027  6.2766   1-0.02630-0.41154-0.52081 0.08489 0.92347-0.86289
  -4  -5  -1 350.976 6.96826   1 0.03896-0.37187-0.50206 0.04998 0.92975-0.87819
  -3  -5  -1 189.442 5.11416   1 0.10466-0.33266-0.47796 0.00972 0.93185-0.88932
  -2  -5  -1  428.27 7.05851   1 0.17077-0.29385-0.44817-0.03623 0.92932-0.89582
  -1  -5  -1 12.7957 2.32751   1 0.23721-0.25537-0.41236-0.08820 0.92153-0.89705
   0  -5  -1 7.34107 2.32626   1 0.30380-0.21704-0.37022-0.14649 0.90767-0.89222
   1  -5  -1    0.00 3.42662   1 0.37027-0.17859-0.32160-0.21127 0.88674-0.88031
   2  -5  -1 69.2511 3.87324   1 0.43620-0.13961-0.26659-0.28244 0.85759-0.86019
   3  -5  -1 29.9685 3.33725   1 0.50100-0.09949-0.20571-0.35948 0.81898-0.83059
   4  -5  -1 892.869 12.2287   1 0.56390-0.05747-0.14011-0.44123 0.76974-0.79038
   5  -5  -1 175.827 6.42429   1 0.62395-0.01260-0.07178-0.52572 0.70909-0.73876
   6  -5  -1 1478.56 18.2744   1 0.68012 0.03615-0.00362-0.61004 0.63696-0.67566
   7  -5  -1 74.9317 6.33544   1 0.73149 0.08970 0.06062-0.69043 0.55442-0.60214
   8  -4  -1 125.253 7.99512   1 0.77157 0.13831 0.30449-0.84511 0.32297-0.39591
   7  -4  -1 25.6534 4.85845   1 0.73316 0.07180 0.23999-0.76446 0.44482-0.50873
   6  -4  -1 204.459 7.32176   1 0.68640 0.01365 0.15695-0.66526 0.56068-0.61556
   5  -4  -1 883.489 12.3273   1 0.63134-0.03621 0.06285-0.55500 0.66297-0.70883
   4  -4  -1 159.311 5.29246   1 0.56934-0.07913-0.03407-0.44192 0.74730-0.78413
   3  -4  -1 6552.47 38.5732   1 0.50246-0.11717-0.12695-0.33288 0.81275-0.84055
   2  -4  -1 2.20898 2.22045   1 0.43275-0.15238-0.21138-0.23229 0.86092-0.87970
   1  -4  -116639.90 52.8911   1 0.36183-0.18638-0.28527-0.14225 0.89458-0.90433
   0  -4  -1  13.144 2.19414   1 0.29083-0.22030-0.34815-0.06321 0.91659-0.91732
  -1  -4  -135139.60 72.8101   1 0.22039-0.25478-0.40052 0.00532 0.92945-0.92115
  -2  -4  -1  37.448 2.67361   1 0.15087-0.29018-0.44328 0.06423 0.93512-0.91780
  -3  -4  -117572.20 56.2097   1 0.08240-0.32662-0.47743 0.11454 0.93505-0.90871
  -4  -4  -1  292.83 6.05163   1 0.01498-0.36412-0.50392 0.15720 0.93026-0.89489
  -5  -4  -1 6272.50 39.4304   1-0.05143-0.40263-0.52360 0.19303 0.92145-0.87705
  -6  -4  -1 499.271 8.95596   1-0.11693-0.44206-0.53714 0.22273 0.90905-0.85562
  -7  -4  -1 1441.27 16.0064   1-0.18161-0.48229-0.54509 0.24684 0.89332-0.83087
  -8  -4  -1 488.451 10.2981   1-0.24558-0.52324-0.54786 0.26577 0.87437-0.80290
  -9  -4  -1 267.057 8.88787   1-0.30895-0.56478-0.54574 0.27980 0.85217-0.77167
  -9  -3  -1 347.776  9.8311   1-0.34196-0.54800-0.55373 0.39315 0.83181-0.76749
  -8  -3  -1 1012.72 14.3491   1-0.27958-0.50547-0.55973 0.38299 0.85505-0.79976
  -7  -3  -1 208.371 6.46524   1-0.21632-0.46380-0.56057 0.36767 0.87556-0.82929
  -6  -3  -1 1083.56 12.2822   1-0.15202-0.42319-0.55580 0.34675 0.89343-0.85620
  -5  -3  -1 323.389 6.52329   1-0.08644-0.38385-0.54474 0.31953 0.90865-0.88044
  -4  -3  -1 417.944 6.54313   1-0.01932-0.34605-0.52641 0.28504 0.92099-0.90181
  -3  -3  -1 1240.01 11.8908   1 0.04964-0.31009-0.49949 0.24196 0.92999-0.91983
  -2  -3  -1 84.9888  2.8767   1 0.12076-0.27629-0.46218 0.18849 0.93476-0.93362
  -1  -3  -1 1324.96 12.2069   1 0.19434-0.24495-0.41209 0.12224 0.93373-0.94162
   0  -3  -1 45.9259 2.23882   1 0.27054-0.21623-0.34623 0.04023 0.92428-0.94120
   1  -3  -1 1534.47 14.0525   1 0.34910-0.18987-0.26120-0.06096 0.90214-0.92808
   2  -3  -1 137.762 3.68265   1 0.42888-0.16474-0.15406-0.18426 0.86081-0.89578
   3  -3  -1 1799.48 16.0517   1 0.50714-0.13808-0.02455-0.32993 0.79178-0.83577
   4  -3  -1-0.67255 3.66314   1 0.57907-0.10508 0.12108-0.49172 0.68700-0.74001
   5  -3  -1 488.651 9.06368   1 0.63876-0.05986 0.26704-0.65383 0.54505-0.60710
   6  -3  -1  9.2567 3.69137   1 0.68254 0.00129 0.39140-0.79435 0.37748-0.44855
   7  -3  -1 384.715 10.6418   1 0.71190 0.07684 0.47726-0.89636 0.20632-0.28642
   8  -3  -1 8.67918 4.85828   1 0.73253 0.16113 0.52101-0.95627 0.05236-0.14148
   8  -2  -1 2090.00 23.0424   1 0.62218 0.25525 0.65877-0.98868-0.35159 0.24628
   7  -2  -1 560.776 11.7426   1 0.61071 0.16181 0.68620-0.99995-0.24365 0.14737
   6  -2  -1 1977.21 20.2445   1 0.60874 0.05886 0.68225-0.97984-0.07464-0.01262
   5  -2  -1 17.6455 3.09975   1 0.60887-0.04620 0.60904-0.89047 0.17231-0.25054
   4  -2  -1 3379.20 27.0439   1 0.58743-0.12967 0.42509-0.69037 0.46873-0.53793
   3  -2  -1 6578.04 31.5548   1 0.52195-0.16912 0.15945-0.40857 0.71699-0.77717
   2  -2  -1 5092.45 23.8024   1 0.42571-0.17779-0.08982-0.14315 0.85565-0.90681
   1  -2  -1 7713.55 25.3363   1 0.32512-0.18212-0.27204 0.05523 0.91192-0.95405
   0  -2  -1 8021.46 23.4062   1 0.23184-0.19376-0.39373 0.19308 0.92764-0.96074
  -1  -2  -112022.20 29.0492   1 0.14715-0.21398-0.47366 0.28917 0.92603-0.95011
  -2  -2  -1 1828.56 12.8356   1 0.06942-0.24118-0.52613 0.35780 0.91705-0.93210
  -3  -2  -1 4162.84 22.0936   1-0.00311-0.27357-0.56014 0.40796 0.90462-0.91065
  -4  -2  -1 494.001  6.3823   1-0.07183-0.30977-0.58113 0.44512 0.89022-0.88722
  -5  -2  -1 584.854 7.86639   1-0.13773-0.34878-0.59247 0.47261 0.87431-0.86228
  -6  -2  -1 17.6037 3.13199   1-0.20153-0.38990-0.59625 0.49255 0.85692-0.83587
  -7  -2  -1 17.8532 3.21487   1-0.26373-0.43262-0.59381 0.50627 0.83793-0.80785
  -8  -2  -1 69.0547  4.9145   1-0.32470-0.47657-0.58600 0.51461 0.81708-0.77798
  -9  -2  -1 163.666 7.04016   1-0.38472-0.52147-0.57333 0.51810 0.79410-0.74597
  -9  -1  -1 337.378 9.41014   1-0.44045-0.48196-0.60381 0.65394 0.72854-0.69660
  -8  -1  -1 5088.64 43.1188   1-0.38536-0.43214-0.62666 0.66063 0.74724-0.72432
  -7  -1  -1 2340.91  23.189   1-0.32980-0.38277-0.64603 0.66384 0.76370-0.74982
  -6  -1  -112084.40 53.9347   1-0.27363-0.33402-0.66181 0.66346 0.77833-0.77347
  -5  -1  -1 1959.96 19.5592   1-0.21659-0.28615-0.67369 0.65918 0.79156-0.79572
  -4  -1  -117365.00 50.1198   1-0.15826-0.23956-0.68102 0.65036 0.80395-0.81714
  -3  -1  -1 1.60301  1.6716   1-0.09795-0.19495-0.68255 0.63573 0.81631-0.83853
  -2  -1  -1 7462.89 23.0569   1-0.03436-0.15362-0.67576 0.61278 0.82994-0.86118
  -1  -1  -1 33.6294 1.27029   1 0.03520-0.11826-0.65496 0.57583 0.84709-0.88736
   0  -1  -1 1338.00 7.07503   1 0.11736-0.09550-0.60477 0.50948 0.87179-0.92108
   1  -1  -1 77.7712  1.7863   1 0.23217-0.10539-0.46917 0.35772 0.90653-0.96485
   2  -1  -1 350.676 4.09851   1 0.43624-0.20454 0.04369-0.17130 0.82014-0.88748
   3  -1  -1 517.889 6.91155   1 0.45032-0.11371 0.80818-0.95195-0.09856 0.02219
   4  -1  -1 111.529  3.8217   1 0.36987 0.07166 0.80062-0.96055-0.50389 0.41850
   5  -1  -1 425.571  7.2255   1 0.36879 0.17766 0.74248-0.91857-0.61791 0.52349
   6  -1  -1 48.9384 3.86103   1 0.39467 0.25670 0.69553-0.88777-0.66229 0.55885
   7  -1  -1 529.394 9.79826   1 0.43138 0.32491 0.65502-0.86342-0.68070 0.56823
   8  -1  -1 122.083 5.96369   1 0.47339 0.38782 0.61709-0.84164-0.68583 0.56433
   9  -1  -1 145.372 6.78541   1 0.51835 0.44777 0.57951-0.82022-0.68242 0.55190
   9   0  -1 2344.41 23.0945   1 0.42315 0.52675 0.50406-0.63942-0.82035 0.67365
   8   0  -1 452.502 9.79765   1 0.36182 0.48316 0.51600-0.63520-0.84655 0.70887
   7   0  -1 1578.62 15.6859   1 0.29802 0.44205 0.52011-0.62316-0.87212 0.74346
   6   0  -1 246.508 5.86395   1 0.23038 0.40476 0.51347-0.60036-0.89809 0.77845
   5   0  -1 649.693 8.22873   1 0.15649 0.37374 0.49008-0.56081-0.92561 0.81500
   4   0  -1 735.457  7.6667   1 0.07155 0.35376 0.43653-0.49111-0.95521 0.85363
   3   0  -1 1324.68 12.1972   1-0.03429 0.35468 0.31860-0.35701-0.98120 0.88865
   2   0  -1 619.402 6.06291   1-0.17679 0.39227 0.04201-0.06426-0.95361 0.87008
   1   0  -1 1159.11 7.42816   1-0.31424 0.42479-0.50684 0.50075-0.62935 0.55485
  -1   0  -1 1467.89 8.31916   1-0.25605 0.15676-0.90823 0.93444 0.30252-0.35897
  -2   0  -1 1811.51  12.083   1-0.25134 0.04713-0.87627 0.91865 0.45454-0.50197
  -3   0  -1 1525.55 13.4192   1-0.26934-0.03979-0.83889 0.89742 0.53253-0.57094
  -4   0  -1 2943.23 21.5924   1-0.29930-0.11474-0.80368 0.87837 0.57676-0.60614
  -5   0  -1 91.9734 3.84606   1-0.33598-0.18298-0.77042 0.86126 0.60275-0.62310
  -6   0  -1 1458.53  15.204   1-0.37674-0.24714-0.73802 0.84502 0.61736-0.62869
  -7   0  -1 119.475 5.20327   1-0.42013-0.30867-0.70553 0.82869 0.62396-0.62626
  -8   0  -1 834.905  13.129   1-0.46530-0.36842-0.67218 0.81150 0.62432-0.61759
  -9   0  -1 0.42728 4.22982   1-0.51172-0.42692-0.63736 0.79284 0.61937-0.60362
  -9   1  -1 573.587 12.9735   1-0.59610-0.35876-0.65241 0.91325 0.45159-0.45202
  -8   1  -1 1024.10 15.2973   1-0.56107-0.28888-0.69292 0.93760 0.42812-0.43758
  -7   1  -1 4015.41 38.3642   1-0.52940-0.21563-0.73041 0.95893 0.39139-0.40988
  -6   1  -1 1759.78  18.406   1-0.50212-0.13798-0.76369 0.97605 0.33708-0.36459
  -5   1  -1 7279.53 43.2152   1-0.48044-0.05475-0.78975 0.98595 0.25846-0.29500
  -4   1  -1 3374.79 26.9153   1-0.46530 0.03504-0.80183 0.98187 0.14568-0.19124
  -3   1  -110530.40 42.1807   1-0.45602 0.13067-0.78597 0.94985-0.01362-0.04097
  -2   1  -1 324.986 4.77775   1-0.44688 0.22645-0.71808 0.86581-0.22713 0.16351
  -1   1  -111292.50 27.8237   1-0.42365 0.30814-0.57305 0.70462-0.47792 0.40528
   0   1  -1 394.811 3.88744   1-0.37042 0.35983-0.35840 0.47381-0.71035 0.62869
   1   1  -1 4412.02 15.4485   1-0.28797 0.38230-0.12910 0.22835-0.86993 0.77924
   2   1  -1 4359.79 18.6328   1-0.19261 0.39185 0.06289 0.02020-0.95203 0.85232
   3   1  -1 1989.75 15.0864   1-0.09791 0.40207 0.20331-0.13637-0.98284 0.87410
   4   1  -1 4683.08 26.6785   1-0.00908 0.41817 0.30005-0.24927-0.98617 0.86841
   5   1  -1  820.58 9.20254   1 0.07335 0.44066 0.36480-0.33017-0.97570 0.84891
   6   1  -1  888.68 10.6301   1 0.15034 0.46858 0.40677-0.38831-0.95807 0.82225
   7   1  -1 50.4071 4.12695   1 0.22306 0.50078 0.43227-0.42996-0.93627 0.79142
   8   1  -1 168.787 6.38047   1 0.29250 0.53626 0.44538-0.45923-0.91154 0.75768
   9   1  -1    0.00 5.40021   1 0.35943 0.57425 0.44873-0.47874-0.88429 0.72140
   9   2  -1 300.797 8.86149   1 0.31623 0.60122 0.42007-0.34472-0.91398 0.73490
   8   2  -1  154.67 6.12954   1 0.24815 0.56438 0.41047-0.31896-0.93823 0.76817
   7   2  -1  7.3902 2.82845   1 0.17843 0.52918 0.39227-0.28460-0.95853 0.79750
   6   2  -1 29.9865 2.98193   1 0.10678 0.49591 0.36405-0.24023-0.97429 0.82229
   5   2  -1 203.272 5.10229   1 0.03295 0.46483 0.32394-0.18396-0.98435 0.84137
   4   2  -1    0.00 2.60382   1-0.04323 0.43609 0.26959-0.11346-0.98674 0.85279
   3   2  -1 1465.33  13.795   1-0.12164 0.40958 0.19831-0.02601-0.97834 0.85341
   2   2  -1 47.5029 2.07751   1-0.20159 0.38461 0.10753 0.08092-0.95444 0.83854
   1   2  -1 4621.00 19.4294   1-0.28140 0.35950-0.00392 0.20853-0.90874 0.80186
   0   2  -1 1787.43 11.9772   1-0.35796 0.33115-0.13368 0.35445-0.83434 0.73648
  -1   2  -1 3617.34 18.5152   1-0.42692 0.29518-0.27336 0.51028-0.72677 0.63795
  -2   2  -1 189.749 3.90266   1-0.48406 0.24740-0.40819 0.66127-0.58862 0.50882
  -3   2  -1 2590.67 21.6916   1-0.52766 0.18608-0.52166 0.79090-0.43179 0.36102
  -4   2  -1 754.281  10.082   1-0.55972 0.11323-0.60288 0.88828-0.27354 0.21179
  -5   2  -1 744.982 11.4291   1-0.58465 0.03323-0.65022 0.95177-0.12882 0.07609
  -6   2  -1 329.378 8.92258   1-0.60684-0.04949-0.66871 0.98642-0.00570-0.03800
  -7   2  -1 1728.09  20.362   1-0.62937-0.13188-0.66549 0.99936 0.09398-0.12865
  -8   2  -1 17.9712 5.01508   1-0.65381-0.21235-0.64684 0.99687 0.17195-0.19759
  -9   2  -1 1275.24 20.1548   1-0.68074-0.29035-0.61726 0.98345 0.23113-0.24775
  -8   3  -1 438.321 12.6356   1-0.72011-0.16228-0.52569 0.98107-0.08216 0.04032
  -7   3  -1 41.5987 5.65023   1-0.69214-0.08534-0.51696 0.95618-0.17779 0.12693
  -6   3  -1  122.89  6.3253   1-0.66169-0.01086-0.48952 0.91259-0.28533 0.22545
  -5   3  -1 430.132 9.06749   1-0.62693 0.05929-0.44190 0.84881-0.40070 0.33179
  -4   3  -1 0.72238 4.19147   1-0.58602 0.12330-0.37474 0.76549-0.51777 0.43984
  -3   3  -1 3112.24 26.6347   1-0.53756 0.17982-0.29112 0.66582-0.62969 0.54254
  -2   3  -1 1443.96 14.0814   1-0.48170 0.22886-0.19757 0.55612-0.72906 0.63289
  -1   3  -1 2814.09 20.3894   1-0.41919 0.27125-0.10066 0.44306-0.81188 0.70670
   0   3  -1 2030.90 16.4093   1-0.35165 0.30861-0.00665 0.33291-0.87653 0.76235
   1   3  -1  496.58 5.96678   1-0.28089 0.34276 0.07988 0.23023-0.92375 0.80056
   2   3  -1 9349.35 36.8352   1-0.20850 0.37527 0.15636 0.13760-0.95565 0.82345
   3   3  -1 47.7593 2.81054   1-0.13567 0.40734 0.22182 0.05601-0.97480 0.83358
   4   3  -111880.00 49.6133   1-0.06317 0.43974 0.27632-0.01464-0.98361 0.83339
   5   3  -1 139.266 4.76017   1 0.00856 0.47291 0.32053-0.07499-0.98410 0.82486
   6   3  -1 6320.04 43.6815   1 0.07931 0.50707 0.35531-0.12592-0.97780 0.80956
   7   3  -1 665.984 11.3803   1 0.14901 0.54227 0.38155-0.16831-0.96583 0.78858
   8   3  -1 3487.91 33.5267   1 0.21769 0.57849 0.40007-0.20298-0.94892 0.76266
   9   3  -1 584.533 12.6102   1 0.28544 0.61564 0.41153-0.23058-0.92750 0.73223
   9   4  -1 5.43063  6.0263   1 0.26257 0.62229 0.41760-0.13127-0.93188 0.72039
   8   4  -1 379.482 9.86717   1 0.19553 0.58443 0.40625-0.10377-0.95125 0.74876
   7   4  -1 4.90102 3.34212   1 0.12805 0.54701 0.38912-0.07049-0.96596 0.77249
   6   4  -1 598.837 10.2704   1 0.06012 0.51003 0.36595-0.03118-0.97578 0.79131
   5   4  -1 90.2498 4.44049   1-0.00822 0.47347 0.33642 0.01450-0.98027 0.80481
   4   4  -1 176.616 5.22731   1-0.07688 0.43723 0.30023 0.06684-0.97882 0.81237
   3   4  -1 16.7909 2.83986   1-0.14568 0.40113 0.25711 0.12610-0.97063 0.81318
   2   4  -1 565.968 7.63411   1-0.21432 0.36487 0.20698 0.19238-0.95469 0.80626
   1   4  -1 5.35351 2.41399   1-0.28236 0.32801 0.15003 0.26548-0.92991 0.79048
   0   4  -1 11.1037 2.56064   1-0.34922 0.28996 0.08686 0.34479-0.89511 0.76470
  -1   4  -1 398.922 6.64278   1-0.41413 0.24996 0.01873 0.42907-0.84929 0.72789
  -2   4  -1 263.446 6.04759   1-0.47620 0.20714-0.05239 0.51633-0.79186 0.67947
  -3   4  -1 443.475 8.23475   1-0.53455 0.16059-0.12373 0.60382-0.72295 0.61957
  -4   4  -1 398.759 8.72262   1-0.58839 0.10952-0.19191 0.68815-0.64372 0.54934
  -5   4  -1 344.974  8.7847   1-0.63722 0.05345-0.25330 0.76568-0.55642 0.47105
  -6   4  -1 689.286  13.472   1-0.68097-0.00770-0.30456 0.83308-0.46430 0.38794
  -7   4  -1 1.08334  5.0813   1-0.72001-0.07357-0.34311 0.88778-0.37112 0.30377
  -8   4  -1 1583.70 24.3743   1-0.75506-0.14342-0.36746 0.92828-0.28061 0.22227
  -7   5  -1 5.65881 7.54979   1-0.72857-0.08123-0.18207 0.83213-0.49272 0.40914
  -6   5  -1 1164.68 17.7949   1-0.68454-0.02035-0.14476 0.77868-0.56957 0.47699
  -5   5  -1 67.9016 5.70877   1-0.63663 0.03664-0.09977 0.71754-0.64267 0.54108
  -4   5  -1 938.599 13.3809   1-0.58496 0.08987-0.04927 0.65089-0.71012 0.59952
  -3   5  -1 228.464 6.83554   1-0.52981 0.13963 0.00449 0.58099-0.77049 0.65087
  -2   5  -1  22.765 3.39158   1-0.47164 0.18636 0.05937 0.50996-0.82290 0.69428
  -1   5  -1 286.232 6.54657   1-0.41097 0.23059 0.11351 0.43968-0.86700 0.72937
   0   5  -1 87.1062 4.19171   1-0.34833 0.27285 0.16540 0.37164-0.90284 0.75620
   1   5  -1 104.521 4.31166   1-0.28422 0.31364 0.21392 0.30697-0.93076 0.77511
   2   5  -1 1472.67 14.7155   1-0.21907 0.35340 0.25831 0.24644-0.95127 0.78661
   3   5  -1 652.926 9.46742   1-0.15324 0.39247 0.29809 0.19052-0.96495 0.79128
   4   5  -1 1855.16 17.9042   1-0.08700 0.43113 0.33299 0.13946-0.97237 0.78970
   5   5  -1 2004.25 19.8519   1-0.02057 0.46960 0.36293 0.09339-0.97405 0.78237
   6   5  -1 2207.34 22.3354   1 0.04592 0.50801 0.38789 0.05228-0.97043 0.76973
   7   5  -1 3740.13  34.618   1 0.11237 0.54647 0.40793 0.01609-0.96183 0.75213
   8   5  -1 1875.24 21.6296   1 0.17873 0.58501 0.42313-0.01526-0.94849 0.72977
   8   6  -1 47.7688 5.59497   1 0.16574 0.58178 0.44731 0.06596-0.94182 0.70689
   7   6  -1 802.177 14.0974   1 0.10034 0.54227 0.43414 0.09527-0.95435 0.72842
   6   6  -1 75.0191 5.16887   1 0.03511 0.50260 0.41699 0.12857-0.96227 0.74535
   5   6  -1 805.403 12.5041   1-0.02992 0.46273 0.39592 0.16579-0.96551 0.75760
   4   6  -1  781.83 11.6821   1-0.09466 0.42257 0.37098 0.20687-0.96391 0.76500
   3   6  -1 1614.19 16.0056   1-0.15901 0.38201 0.34230 0.25170-0.95722 0.76733
   2   6  -1 869.571 11.6019   1-0.22280 0.34091 0.31004 0.30010-0.94518 0.76430
   1   6  -1 3949.10 33.7864   1-0.28585 0.29906 0.27448 0.35181-0.92748 0.75561
   0   6  -1 1823.16 18.0621   1-0.34792 0.25622 0.23602 0.40641-0.90382 0.74096
  -1   6  -1 3965.53 35.1926   1-0.40873 0.21213 0.19522 0.46335-0.87393 0.72008
  -2   6  -1 1120.69 14.0503   1-0.46795 0.16644 0.15285 0.52188-0.83763 0.69278
  -3   6  -1 2528.04 24.1888   1-0.52524 0.11883 0.10986 0.58101-0.79486 0.65902
  -4   6  -1 22.7103 4.31514   1-0.58023 0.06892 0.06744 0.63958-0.74578 0.61895
  -5   6  -1 1841.00 21.6482   1-0.63260 0.01639 0.02696 0.69620-0.69080 0.57298
  -6   6  -1 111.149 7.36254   1-0.68205-0.03906-0.01004 0.74935-0.63060 0.52179
  -5   7  -1 355.713 11.0804   1-0.62737-0.00506 0.13539 0.69316-0.71637 0.58232
  -4   7  -1 70.4143 5.86316   1-0.57521 0.04768 0.16762 0.64478-0.76344 0.62038
  -3   7  -1 370.188 9.93522   1-0.52086 0.09824 0.20131 0.59495-0.80545 0.65339
  -2   7  -1 10.5851 3.77627   1-0.46461 0.14689 0.23547 0.54464-0.84220 0.68113
  -1   7  -1 834.016 13.0118   1-0.40671 0.19389 0.26926 0.49471-0.87360 0.70351
   0   7  -1 166.329  6.2553   1-0.34741 0.23949 0.30198 0.44585-0.89966 0.72057
   1   7  -1 964.089  13.541   1-0.28694 0.28392 0.33304 0.39864-0.92049 0.73239
   2   7  -1 558.385 10.5685   1-0.22550 0.32739 0.36200 0.35353-0.93624 0.73913
   3   7  -1 353.532 8.78487   1-0.16328 0.37006 0.38851 0.31088-0.94704 0.74093
   4   7  -1 366.349 9.29956   1-0.10040 0.41209 0.41229 0.27096-0.95308 0.73795
   5   7  -1 22.6697 4.01735   1-0.03699 0.45358 0.43313 0.23396-0.95448 0.73034
   6   7  -1 297.195 9.31733   1 0.02686 0.49463 0.45089 0.20006-0.95135 0.71820
   7   7  -1 374.407 10.7976   1 0.09109 0.53531 0.46543 0.16938-0.94375 0.70160
   6   8  -1 1808.67 22.2145   1 0.02073 0.48454 0.48814 0.26820-0.93751 0.68814
   5   8  -1 193.226 7.96988   1-0.04215 0.44252 0.47325 0.29924-0.94069 0.70033
   4   8  -1 4426.51 39.5749   1-0.10448 0.39994 0.45582 0.33281-0.93956 0.70821
   3   8  -1 257.039 8.44911   1-0.16617 0.35673 0.43604 0.36874-0.93409 0.71175
   2   8  -1 5234.91 47.7862   1-0.22714 0.31280 0.41412 0.40681-0.92423 0.71090
   1   8  -1 585.285 11.8335   1-0.28727 0.26803 0.39032 0.44675-0.90990 0.70558
   0   8  -1 4001.72 36.5622   1-0.34643 0.22229 0.36497 0.48825-0.89102 0.69571
  -1   8  -1 572.875 12.0078   1-0.40446 0.17542 0.33844 0.53092-0.86753 0.68122
  -2   8  -1 1588.98  20.137   1-0.46118 0.12723 0.31121 0.57429-0.83937 0.66208
  -3   8  -1 482.044 12.0203   1-0.51640 0.07755 0.28385 0.61780-0.80654 0.63825
  -1   9  -1-1.02921 6.86572   1-0.40165 0.15638 0.40437 0.57039-0.85640 0.65387
   0   9  -1 686.146 14.1185   1-0.34472 0.20436 0.42596 0.53265-0.87813 0.66659
   1   9  -1-0.47152  6.7182   1-0.28668 0.25122 0.44674 0.49573-0.89562 0.67507
   2   9  -1 1001.35 16.4266   1-0.22764 0.29708 0.46634 0.45997-0.90892 0.67936
   3   9  -1 60.1915 6.09977   1-0.16772 0.34206 0.48449 0.42568-0.91804 0.67947
   4   9  -1 1237.40 18.4709   1-0.10701 0.38626 0.50092 0.39310-0.92301 0.67543
   4   9   0 270.462 9.43952   1-0.09766 0.37128 0.54569 0.33824-0.90513 0.72306
   3   9   0 484.559 11.7527   1-0.15845 0.32717 0.53060 0.36948-0.90179 0.72873
   2   9   0 37.8931 5.11452   1-0.21858 0.28239 0.51352 0.40271-0.89440 0.73035
   1   9   0 26.2722  4.9475   1-0.27796 0.23687 0.49466 0.43772-0.88290 0.72786
   0   9   0 61.1017 5.70299   1-0.33648 0.19049 0.47426 0.47426-0.86723 0.72120
  -1   9   0 27.1493   5.199   1-0.39401 0.14311 0.45263 0.51204-0.84730 0.71028
  -4   8   0 312.852 10.3956   1-0.56390 0.01452 0.30992 0.59779-0.76972 0.67595
  -3   8   0 323.805 9.76224   1-0.50912 0.06465 0.33870 0.55287-0.80534 0.70256
  -2   8   0 336.205 9.60143   1-0.45277 0.11320 0.36729 0.50813-0.83604 0.72425
  -1   8   0 330.227 9.41621   1-0.39509 0.16042 0.39508 0.46420-0.86187 0.74108
   0   8   0 117.308 6.29483   1-0.33627 0.20650 0.42157 0.42157-0.88295 0.75314
   1   8   0 15.0435 3.96246   1-0.27650 0.25164 0.44635 0.38064-0.89939 0.76057
   2   8   0-0.38159 5.43686   1-0.21594 0.29597 0.46911 0.34173-0.91134 0.76352
   3   8   0 24.8762 4.65592   1-0.15470 0.33964 0.48961 0.30509-0.91894 0.76210
   4   8   0 4.11301 5.84567   1-0.09291 0.38275 0.50764 0.27091-0.92229 0.75644
   5   8   0 63.7105 5.33629   1-0.03063 0.42538 0.52304 0.23936-0.92148 0.74662
   6   8   0 39.4762 5.06704   1 0.03206 0.46759 0.53569 0.21056-0.91655 0.73269
   7   7   0 4299.44 39.9949   1 0.10463 0.51614 0.51716 0.10756-0.92046 0.74381
   6   7   0 99.3383 5.89406   1 0.04081 0.47506 0.50567 0.13519-0.92998 0.76234
   5   7   0 5105.18 45.2971   1-0.02279 0.43375 0.49080 0.16621-0.93532 0.77669
   4   7   0 175.171 6.52401   1-0.08612 0.39218 0.47260 0.20056-0.93642 0.78681
   3   7   0 3531.13 35.3023   1-0.14911 0.35027 0.45116 0.23814-0.93316 0.79255
   2   7   0 351.683 8.21151   1-0.21167 0.30793 0.42661 0.27884-0.92537 0.79377
   1   7   0 641.219  10.658   1-0.27367 0.26502 0.39910 0.32250-0.91282 0.79023
   0   7   0 729.869 11.4599   1-0.33495 0.22140 0.36887 0.36887-0.89530 0.78172
  -1   7   0 413.225 9.13806   1-0.39531 0.17686 0.33626 0.41762-0.87254 0.76797
  -2   7   0 1313.08 16.1775   1-0.45452 0.13117 0.30173 0.46830-0.84434 0.74877
  -3   7   0 31.9213 4.72946   1-0.51231 0.08406 0.26589 0.52029-0.81049 0.72393
  -4   7   0 223.498 8.21088   1-0.56839 0.03523 0.22950 0.57282-0.77090 0.69335
  -5   7   0 44.9215 5.74054   1-0.62242-0.01564 0.19353 0.62494-0.72558 0.65705
  -6   6   0  943.22 16.5358   1-0.68000-0.04674 0.04945 0.67977-0.64995 0.60665
  -5   6   0 83.1633 5.91958   1-0.62794 0.00610 0.09358 0.61950-0.70966 0.65735
  -4   6   0 424.996 9.89134   1-0.57296 0.05602 0.13978 0.55715-0.76269 0.70137
  -3   6   0 488.678 9.94133   1-0.51549 0.10345 0.18637 0.49441-0.80864 0.73831
  -2   6   0  557.87 9.93418   1-0.45599 0.14886 0.23198 0.43266-0.84744 0.76811
  -1   6   0 332.196 7.38338   1-0.39489 0.19267 0.27551 0.37298-0.87929 0.79095
   0   6   0 874.951 11.3118   1-0.33259 0.23526 0.31617 0.31617-0.90452 0.80717
   1   6   0 640.169 9.53109   1-0.26940 0.27698 0.35342 0.26278-0.92356 0.81719
   2   6   0 979.268 11.9551   1-0.20560 0.31808 0.38690 0.21315-0.93684 0.82146
   3   6   0 159.865 5.40295   1-0.14139 0.35877 0.41641 0.16750-0.94478 0.82040
   4   6   0 535.155  9.6469   1-0.07693 0.39921 0.44186 0.12591-0.94777 0.81438
   5   6   0 9.29292 3.23201   1-0.01233 0.43951 0.46320 0.08841-0.94611 0.80371
   6   6   0  127.43 6.35822   1 0.05233 0.47976 0.48046 0.05501-0.94004 0.78862
   7   6   0 18.4442 4.05572   1 0.11700 0.51999 0.49365 0.02567-0.92971 0.76929
   8   6   0  2.5874 4.63923   1 0.18166 0.56023 0.50280 0.00039-0.91521 0.74578
   8   5   0 62.1398 5.19185   1 0.19833 0.55978 0.48671-0.08892-0.91918 0.76598
   7   5   0 681.174 12.0964   1 0.13299 0.52022 0.47678-0.06284-0.93491 0.79071
   6   5   0 615.953 10.7165   1 0.06737 0.48094 0.46203-0.03195-0.94649 0.81130
   5   5   0 1326.78  14.296   1 0.00147 0.44193 0.44232 0.00391-0.95375 0.82758
   4   5   0 1781.28 17.0523   1-0.06466 0.40317 0.41745 0.04492-0.95642 0.83925
   3   5   0 1447.29 14.6054   1-0.13097 0.36457 0.38723 0.09129-0.95406 0.84590
   2   5   0 6343.36 37.4002   1-0.19732 0.32602 0.35152 0.14315-0.94614 0.84699
   1   5   0 448.577 7.33673   1-0.26351 0.28731 0.31023 0.20058-0.93198 0.84184
   0   5   0 5490.42 34.6181   1-0.32926 0.24815 0.26348 0.26348-0.91081 0.82968
  -1   5   0 9.23322 2.82387   1-0.39415 0.20815 0.21160 0.33150-0.88179 0.80967
  -2   5   0 6997.68 42.4356   1-0.45769 0.16678 0.15531 0.40394-0.84410 0.78099
  -3   5   0 2023.33 21.3955   1-0.51924 0.12343 0.09579 0.47960-0.79708 0.74298
  -4   5   0 4246.39 38.2871   1-0.57810 0.07738 0.03480 0.55674-0.74041 0.69532
  -5   5   0 831.764 13.3614   1-0.63354 0.02792-0.02535 0.63304-0.67433 0.63825
  -6   5   0 2752.53  28.176   1-0.68494-0.02558-0.08187 0.70570-0.59983 0.57276
  -7   5   0  998.03 17.6226   1-0.73187-0.08355-0.13173 0.77171-0.51874 0.50067
  -8   4   0  38.697 6.81769   1-0.76328-0.14082-0.34421 0.89494-0.29346 0.30063
  -7   4   0 411.549 11.8005   1-0.72751-0.07169-0.30389 0.83847-0.39831 0.39647
  -6   4   0 8.65345 4.28235   1-0.68605-0.00825-0.24677 0.76521-0.50339 0.49255
  -5   4   0  657.99 11.3364   1-0.63821 0.04882-0.17626 0.67855-0.60314 0.58328
  -4   4   0 5.26094 3.51336   1-0.58409 0.09959-0.09718 0.58333-0.69277 0.66390
  -3   4   0 1450.75 14.8744   1-0.52444 0.14485-0.01482 0.48482-0.76917 0.73129
  -2   4   0 217.286 5.30906   1-0.46051 0.18582 0.06609 0.38776-0.83115 0.78426
  -1   4   0 852.334 8.97895   1-0.39363 0.22384 0.14203 0.29568-0.87907 0.82318
   0   4   0  502.28 6.73346   1-0.32500 0.26011 0.21078 0.21078-0.91431 0.84940
   1   4   0 46.5223 2.73313   1-0.25557 0.29559 0.27128 0.13414-0.93859 0.86468
   2   4   0 182.972 4.51169   1-0.18601 0.33093 0.32327 0.06600-0.95368 0.87075
   3   4   0 138.752 4.29569   1-0.11675 0.36658 0.36697 0.00616-0.96110 0.86917
   4   4   0 582.529 8.45178   1-0.04805 0.40278 0.40286-0.04588-0.96212 0.86118
   5   4   0 550.115 8.72797   1 0.01997 0.43966 0.43151-0.09067-0.95768 0.84773
   6   4   0 226.539  6.5362   1 0.08727 0.47726 0.45347-0.12878-0.94849 0.82953
   7   4   0 18.0606  3.4871   1 0.15388 0.51555 0.46927-0.16072-0.93502 0.80705
   8   4   0 1170.92 16.1383   1 0.21984 0.55450 0.47931-0.18691-0.91756 0.78058
   9   4   0 396.523 10.4968   1 0.28522 0.59402 0.48392-0.20767-0.89622 0.75023
   9   3   0 52.0991  5.3133   1 0.31343 0.58202 0.48645-0.31558-0.88464 0.75488
   8   3   0 433.322 10.1971   1 0.24817 0.54239 0.48397-0.29697-0.90785 0.78710
   7   3   0 19.1308 3.58399   1 0.18191 0.50374 0.47530-0.27215-0.92763 0.81588
   6   3   0 442.104 8.21337   1 0.11449 0.46626 0.45978-0.24048-0.94383 0.84109
   5   3   0 35.6273  3.3352   1 0.04574 0.43011 0.43654-0.20110-0.95607 0.86234
   4   3   0 207.107 4.92492   1-0.02451 0.39545 0.40447-0.15288-0.96366 0.87895
   3   3   0 247.083 4.71763   1-0.09635 0.36239 0.36217-0.09444-0.96549 0.88978
   2   3   0 120.547 3.27038   1-0.16977 0.33091 0.30806-0.02418-0.95983 0.89314
   1   3   0  794.29 7.69477   1-0.24450 0.30074 0.24046 0.05956-0.94419 0.88650
   0   3   0 49.8069 2.31239   1-0.31985 0.27118 0.15809 0.15809-0.91512 0.86644
  -1   3   0 5953.38 27.8441   1-0.39446 0.24089 0.06076 0.27156-0.86835 0.82868
  -2   3   0 226.308 4.69413   1-0.46613 0.20766-0.04932 0.39779-0.79951 0.76885
  -3   3   017349.80 58.6327   1-0.53192 0.16855-0.16630 0.53092-0.70582 0.68417
  -4   3   0 1385.00 13.5666   1-0.58891 0.12063-0.28046 0.66121-0.58851 0.57587
  -5   3   010311.10 58.1777   1-0.63541 0.06223-0.38022 0.77712-0.45449 0.45086
  -6   3   0 2158.51 21.7214   1-0.67194-0.00614-0.45618 0.86923-0.31503 0.32041
  -7   3   0 6808.10   60.96   1-0.70098-0.08200-0.50421 0.93340-0.18193 0.19632
  -8   3   0 255.736  10.459   1-0.72580-0.16209-0.52546 0.97080-0.06377 0.08717
  -9   2   0 4.66088 4.97782   1-0.66680-0.30976-0.62158 0.97767 0.31361-0.26498
  -8   2   0 134.149 8.04604   1-0.64302-0.22864-0.65496 0.99491 0.24887-0.20924
  -7   2   0  18.621 5.14838   1-0.62381-0.14294-0.67572 0.99952 0.15729-0.12668
  -6   2   0 0.79539  4.5605   1-0.60858-0.05327-0.67527 0.98293 0.03178-0.01017
  -5   2   0 19.8603 4.43076   1-0.59424 0.03729-0.63999 0.93150-0.13246 0.14505
  -4   2   0 493.699 8.38555   1-0.57357 0.12152-0.55419 0.82955-0.32991 0.33349
  -3   2   0 701.188 8.11692   1-0.53653 0.18938-0.41230 0.67152-0.53603 0.53061
  -2   2   0 2044.94 15.9818   1-0.47723 0.23499-0.23292 0.47600-0.71387 0.69944
  -1   2   0 2158.40 14.0715   1-0.39978 0.26244-0.05132 0.27825-0.83928 0.81584
   0   2   013217.20 31.3237   1-0.31383 0.28139 0.10539 0.10539-0.91332 0.88087
   1   2   0 8262.33 25.2885   1-0.22715 0.29961 0.22840-0.03376-0.95027 0.90880
   2   2   0 3346.31 18.0903   1-0.14347 0.32083 0.32032-0.14183-0.96413 0.91366
   3   2   0 5129.71 25.6741   1-0.06386 0.34613 0.38724-0.22489-0.96436 0.90488
   4   2   0 5042.93 29.0345   1 0.01184 0.37533 0.43490-0.28870-0.95645 0.88796
   5   2   0 8345.21 41.9716   1 0.08419 0.40788 0.46777-0.33772-0.94335 0.86585
   6   2   0 71.2632 4.00112   1 0.15377 0.44320 0.48908-0.37517-0.92660 0.84010
   7   2   0 2807.29 25.9567   1 0.22114 0.48074 0.50108-0.40332-0.90694 0.81142
   8   2   0 70.1413 5.22652   1 0.28671 0.52006 0.50534-0.42373-0.88464 0.78011
   9   2   0 2795.72 28.0996   1 0.35087 0.56081 0.50292-0.43745-0.85971 0.74618
   9   1   0 15.6054 4.53609   1 0.40185 0.52605 0.53634-0.57626-0.81148 0.71417
   8   1   0 266.503 8.01466   1 0.34114 0.48186 0.54837-0.57215-0.83597 0.74767
   7   1   0 13.7355 3.08871   1 0.27893 0.43917 0.55444-0.56206-0.85881 0.77952
   6   1   0 417.317 7.78008   1 0.21465 0.39854 0.55335-0.54484-0.88046 0.81018
   5   1   0 169.495 4.72506   1 0.14750 0.36080 0.54311-0.51845-0.90134 0.84007
   4   1   0 1395.52 12.9164   1 0.07617 0.32722 0.52019-0.47938-0.92166 0.86940
   3   1   0 258.566 4.09562   1-0.00137 0.29986 0.47823-0.42128-0.94102 0.89777
   2   1   0 1114.04  9.3798   1-0.08838 0.28196 0.40517-0.33207-0.95672 0.92247
   1   1   0 570.139 5.35385   1-0.18947 0.27815 0.27735-0.18810-0.95820 0.93296
   0   1   0 833.244 5.64421   1-0.30697 0.29075 0.05270 0.05270-0.90898 0.89276
  -1   1   0 50.3232  1.7415   1-0.42015 0.29903-0.29715 0.41869-0.71717 0.70995
  -2   1   0 408.271 5.17851   1-0.46906 0.24304-0.63995 0.77763-0.33892 0.34071
  -3   1   0 481.338 7.05626   1-0.45702 0.12609-0.79369 0.94751 0.02743-0.01663
  -4   1   0 182.088 5.21344   1-0.44379 0.00796-0.81431 0.98429 0.25961-0.23980
  -5   1   0 817.698 10.6767   1-0.44771-0.09302-0.78954 0.97566 0.39312-0.36430
  -6   1   0 248.802 7.08306   1-0.46575-0.17989-0.75247 0.95473 0.47135-0.43352
  -7   1   0 1835.98 18.7318   1-0.49317-0.25736-0.71229 0.93071 0.51807-0.47123
  -8   1   0 352.466 9.78851   1-0.52673-0.32871-0.67115 0.90571 0.54530-0.48945
  -9   1   0 618.166 13.5037   1-0.56440-0.39595-0.62916 0.87986 0.55928-0.49442
  -9   0   0 206.003 7.97108   1-0.47206-0.47206-0.58483 0.73014 0.72088-0.63980
  -8   0   0 176.634 6.98032   1-0.41961-0.41961-0.61240 0.74156 0.73655-0.66447
  -7   0   0 220.749 6.81285   1-0.36716-0.36716-0.63722 0.75024 0.74937-0.68631
  -6   0   0 1407.15 14.0003   1-0.31471-0.31471-0.65948 0.75636 0.75955-0.70550
  -5   0   0 446.848 7.34115   1-0.26226-0.26226-0.67935 0.76007 0.76725-0.72220
  -4   0   012529.80 44.7391   1-0.20980-0.20980-0.69692 0.76151 0.77258-0.73654
  -3   0   0 2149.14 15.7912   1-0.15735-0.15735-0.71231 0.76074 0.77564-0.74861
  -2   0   036527.00 51.7475   1-0.10490-0.10490-0.72555 0.75785 0.77649-0.75847
  -1   0   0 87.6349 1.51767   1-0.05245-0.05245-0.73672 0.75286 0.77518-0.76617
   1   0   0 90.7557 1.56131   1 0.05245 0.05245 0.73672-0.75286-0.77518 0.76617
   2   0   037225.70 52.2515   1 0.10490 0.10490 0.72555-0.75785-0.77649 0.75847
   3   0   0 2203.03 15.9506   1 0.15735 0.15735 0.71231-0.76074-0.77564 0.74861
   4   0   012800.60 45.2409   1 0.20980 0.20980 0.69692-0.76151-0.77258 0.73654
   5   0   0 476.518 7.41604   1 0.26226 0.26226 0.67935-0.76007-0.76725 0.72220
   6   0   0 1450.15 14.0779   1 0.31471 0.31471 0.65948-0.75636-0.75955 0.70550
   7   0   0  224.32 6.64996   1 0.36716 0.36716 0.63722-0.75024-0.74937 0.68631
   8   0   0 172.872 6.67984   1 0.41961 0.41961 0.61240-0.74156-0.73655 0.66447
   9   0   0 206.004 8.02787   1 0.47206 0.47206 0.58483-0.73014-0.72088 0.63980
   9  -1   0 687.233 13.9236   1 0.56440 0.39595 0.62916-0.87986-0.55928 0.49442
   8  -1   0 357.258 9.66584   1 0.52673 0.32871 0.67115-0.90571-0.54530 0.48945
   7  -1   0 1960.89 19.1638   1 0.49317 0.25736 0.71229-0.93071-0.51807 0.47123
   6  -1   0 269.523 7.06015   1 0.46575 0.17989 0.75247-0.95473-0.47135 0.43352
   5  -1   0  854.10 10.7922   1 0.44771 0.09302 0.78954-0.97566-0.39312 0.36430
   4  -1   0 190.704 5.09953   1 0.44379-0.00796 0.81431-0.98429-0.25961 0.23980
   3  -1   0 507.369 7.11643   1 0.45702-0.12609 0.79369-0.94751-0.02743 0.01663
   2  -1   0 426.864 5.17528   1 0.46906-0.24304 0.63995-0.77763 0.33892-0.34071
   1  -1   0 51.0222  1.6971   1 0.42015-0.29903 0.29715-0.41869 0.71717-0.70995
   0  -1   0 823.224 5.61603   1 0.30697-0.29075-0.05270-0.05270 0.90898-0.89276
  -1  -1   0 562.531 5.32181   1 0.18947-0.27815-0.27735 0.18810 0.95820-0.93296
  -2  -1   0 1081.82 9.27155   1 0.08838-0.28196-0.40517 0.33207 0.95672-0.92247
  -3  -1   0 250.287 4.07324   1 0.00137-0.29986-0.47823 0.42128 0.94102-0.89777
  -4  -1   0 1397.65  12.911   1-0.07617-0.32722-0.52019 0.47938 0.92166-0.86940
  -5  -1   0 160.779  4.7191   1-0.14750-0.36080-0.54311 0.51845 0.90134-0.84007
  -6  -1   0 420.962 7.87062   1-0.21465-0.39854-0.55335 0.54484 0.88046-0.81018
  -7  -1   0 4.77756 3.39798   1-0.27893-0.43917-0.55444 0.56206 0.85881-0.77952
  -8  -1   0 257.807 8.05142   1-0.34114-0.48186-0.54837 0.57215 0.83597-0.74767
  -9  -1   0 6.50228  6.5884   1-0.40185-0.52605-0.53634 0.57626 0.81148-0.71417
  -9  -2   0 2833.14 28.2434   1-0.35087-0.56081-0.50292 0.43745 0.85971-0.74618
  -8  -2   0 85.2626 5.18508   1-0.28671-0.52006-0.50534 0.42373 0.88464-0.78011
  -7  -2   0 2730.27  25.858   1-0.22114-0.48074-0.50108 0.40332 0.90694-0.81142
  -6  -2   0 60.9406 4.31543   1-0.15377-0.44320-0.48908 0.37517 0.92660-0.84010
  -5  -2   0 8148.39 41.5409   1-0.08419-0.40788-0.46777 0.33772 0.94335-0.86585
  -4  -2   0 4923.61 28.6911   1-0.01184-0.37533-0.43490 0.28870 0.95645-0.88796
  -3  -2   0 4962.26 25.2071   1 0.06386-0.34613-0.38724 0.22489 0.96436-0.90488
  -2  -2   0 3361.69 18.1202   1 0.14347-0.32083-0.32032 0.14183 0.96413-0.91366
  -1  -2   0 8349.92 25.4127   1 0.22715-0.29961-0.22840 0.03376 0.95027-0.90880
   0  -2   013378.70 31.5031   1 0.31383-0.28139-0.10539-0.10539 0.91332-0.88087
   1  -2   0 2256.89 14.3837   1 0.39978-0.26244 0.05132-0.27825 0.83928-0.81584
   2  -2   0 2124.02 16.2099   1 0.47723-0.23499 0.23292-0.47600 0.71387-0.69944
   3  -2   0  716.25 8.10863   1 0.53653-0.18938 0.41230-0.67152 0.53603-0.53061
   4  -2   0 502.716 8.31814   1 0.57357-0.12152 0.55419-0.82955 0.32991-0.33349
   5  -2   0 19.0529 3.86844   1 0.59424-0.03729 0.63999-0.93150 0.13246-0.14505
   6  -2   0 3.18155 5.36518   1 0.60858 0.05327 0.67527-0.98293-0.03178 0.01017
   7  -2   0  24.298 4.11894   1 0.62381 0.14294 0.67572-0.99952-0.15729 0.12668
   8  -2   0 171.112 7.94158   1 0.64302 0.22864 0.65496-0.99491-0.24887 0.20924
   9  -2   0-7.57394 7.25344   1 0.66680 0.30976 0.62158-0.97767-0.31361 0.26498
   8  -3   0 266.986  10.751   1 0.72580 0.16209 0.52546-0.97080 0.06377-0.08717
   7  -3   0 6910.08 60.0385   1 0.70098 0.08200 0.50421-0.93340 0.18193-0.19632
   6  -3   0 2196.66 21.4982   1 0.67194 0.00614 0.45618-0.86923 0.31503-0.32041
   5  -3   010591.00 58.0392   1 0.63541-0.06223 0.38022-0.77712 0.45449-0.45086
   4  -3   0 1424.39 14.8644   1 0.58891-0.12063 0.28046-0.66121 0.58851-0.57587
   3  -3   017739.30  58.469   1 0.53192-0.16855 0.16630-0.53092 0.70582-0.68417
   2  -3   0 205.644  4.3394   1 0.46613-0.20766 0.04932-0.39779 0.79951-0.76885
   1  -3   0 6016.84 27.6591   1 0.39446-0.24089-0.06076-0.27156 0.86835-0.82868
   0  -3   0 48.8621 2.22698   1 0.31985-0.27118-0.15809-0.15809 0.91512-0.86644
  -1  -3   0 742.305 7.25405   1 0.24450-0.30074-0.24046-0.05956 0.94419-0.88650
  -2  -3   0 114.423 3.15946   1 0.16977-0.33091-0.30806 0.02418 0.95983-0.89314
  -3  -3   0 230.115 4.53297   1 0.09635-0.36239-0.36217 0.09444 0.96549-0.88978
  -4  -3   0  189.85 4.73732   1 0.02451-0.39545-0.40447 0.15288 0.96366-0.87895
  -5  -3   0 28.2478 2.98102   1-0.04574-0.43011-0.43654 0.20110 0.95607-0.86234
  -6  -3   0 423.394 8.01717   1-0.11449-0.46626-0.45978 0.24048 0.94383-0.84109
  -7  -3   0 13.6899 3.34536   1-0.18191-0.50374-0.47530 0.27215 0.92763-0.81588
  -8  -3   0 425.955 9.74984   1-0.24817-0.54239-0.48397 0.29697 0.90785-0.78710
  -9  -3   0 43.8066 5.33413   1-0.31343-0.58202-0.48645 0.31558 0.88464-0.75488
  -9  -4   0 398.523 10.6193   1-0.28522-0.59402-0.48392 0.20767 0.89622-0.75023
  -8  -4   0 1107.79 15.5292   1-0.21984-0.55450-0.47931 0.18691 0.91756-0.78058
  -7  -4   0 21.8887 3.63189   1-0.15388-0.51555-0.46927 0.16072 0.93502-0.80705
  -6  -4   0 223.046 6.33312   1-0.08727-0.47726-0.45347 0.12878 0.94849-0.82953
  -5  -4   0 518.632 8.58687   1-0.01997-0.43966-0.43151 0.09067 0.95768-0.84773
  -4  -4   0 586.212 8.34782   1 0.04805-0.40278-0.40286 0.04588 0.96212-0.86118
  -3  -4   0 133.818 4.21114   1 0.11675-0.36658-0.36697-0.00616 0.96110-0.86917
  -2  -4   0 190.482 4.38787   1 0.18601-0.33093-0.32327-0.06600 0.95368-0.87075
  -1  -4   0 46.5295 2.68144   1 0.25557-0.29559-0.27128-0.13414 0.93859-0.86468
   0  -4   0 494.441 6.49183   1 0.32500-0.26011-0.21078-0.21078 0.91431-0.84940
   1  -4   0 827.858 8.62179   1 0.39363-0.22384-0.14203-0.29568 0.87907-0.82318
   2  -4   0 209.309 4.98787   1 0.46051-0.18582-0.06609-0.38776 0.83115-0.78426
   3  -4   0 1462.06 14.5398   1 0.52444-0.14485 0.01482-0.48482 0.76917-0.73129
   4  -4   0 14.4388 2.88703   1 0.58409-0.09959 0.09718-0.58333 0.69277-0.66390
   5  -4   0 657.222 11.0849   1 0.63821-0.04882 0.17626-0.67855 0.60314-0.58328
   6  -4   0 0.39428 5.72712   1 0.68605 0.00825 0.24677-0.76521 0.50339-0.49255
   7  -4   0 425.034 11.3763   1 0.72751 0.07169 0.30389-0.83847 0.39831-0.39647
   8  -4   0 53.6128 5.99035   1 0.76328 0.14082 0.34421-0.89494 0.29346-0.30063
   7  -5   0 1013.96  17.109   1 0.73187 0.08355 0.13173-0.77171 0.51874-0.50067
   6  -5   0 2713.29 27.5499   1 0.68494 0.02558 0.08187-0.70570 0.59983-0.57276
   5  -5   0  885.21 13.3273   1 0.63354-0.02792 0.02535-0.63304 0.67433-0.63825
   4  -5   0 4336.30 37.5982   1 0.57810-0.07738-0.03480-0.55674 0.74041-0.69532
   3  -5   0 2023.30 21.0236   1 0.51924-0.12343-0.09579-0.47960 0.79708-0.74298
   2  -5   0 6882.08 41.1116   1 0.45769-0.16678-0.15531-0.40394 0.84410-0.78099
   1  -5   0 10.7275 2.58902   1 0.39415-0.20815-0.21160-0.33150 0.88179-0.80967
   0  -5   0 5487.86 33.7585   1 0.32926-0.24815-0.26348-0.26348 0.91081-0.82968
  -1  -5   0 459.196 7.16896   1 0.26351-0.28731-0.31023-0.20058 0.93198-0.84184
  -2  -5   0 6336.76  36.467   1 0.19732-0.32602-0.35152-0.14315 0.94614-0.84699
  -3  -5   0 1453.51 14.2671   1 0.13097-0.36457-0.38723-0.09129 0.95406-0.84590
  -4  -5   0 1787.66  18.687   1 0.06466-0.40317-0.41745-0.04492 0.95642-0.83925
  -5  -5   0 1289.78 13.8146   1-0.00147-0.44193-0.44232-0.00391 0.95375-0.82758
  -6  -5   0  612.83 10.3533   1-0.06737-0.48094-0.46203 0.03195 0.94649-0.81130
  -7  -5   0 675.978 11.6861   1-0.13299-0.52022-0.47678 0.06284 0.93491-0.79071
  -8  -5   0 48.6834 5.07867   1-0.19833-0.55978-0.48671 0.08892 0.91918-0.76598
  -8  -6   0 13.7286 4.27611   1-0.18166-0.56023-0.50280-0.00039 0.91521-0.74578
  -7  -6   0 27.9584 4.04913   1-0.11700-0.51999-0.49365-0.02567 0.92971-0.76929
  -6  -6   0 126.131 5.97673   1-0.05233-0.47976-0.48046-0.05501 0.94004-0.78862
  -5  -6   0 3.43182 5.17367   1 0.01233-0.43951-0.46320-0.08841 0.94611-0.80371
  -4  -6   0 534.855 9.37731   1 0.07693-0.39921-0.44186-0.12591 0.94777-0.81438
  -3  -6   0 161.422 5.27506   1 0.14139-0.35877-0.41641-0.16750 0.94478-0.82040
  -2  -6   0  953.06 11.4253   1 0.20560-0.31808-0.38690-0.21315 0.93684-0.82146
  -1  -6   0 627.124  9.3741   1 0.26940-0.27698-0.35342-0.26278 0.92356-0.81719
   0  -6   0 905.807 11.2223   1 0.33259-0.23526-0.31617-0.31617 0.90452-0.80717
   1  -6   0 320.863 7.07055   1 0.39489-0.19267-0.27551-0.37298 0.87929-0.79095
   2  -6   0  558.35 9.52228   1 0.45599-0.14886-0.23198-0.43266 0.84744-0.76811
   3  -6   0 493.539 9.52928   1 0.51549-0.10345-0.18637-0.49441 0.80864-0.73831
   4  -6   0 440.376 9.58882   1 0.57296-0.05602-0.13978-0.55715 0.76269-0.70137
   5  -6   0 85.3585  5.7015   1 0.62794-0.00610-0.09358-0.61950 0.70966-0.65735
   6  -6   0 946.014 15.8377   1 0.68000 0.04674-0.04945-0.67977 0.64995-0.60665
   5  -7   0 50.8177 5.47719   1 0.62242 0.01564-0.19353-0.62494 0.72558-0.65705
   4  -7   0 219.967 7.87041   1 0.56839-0.03523-0.22950-0.57282 0.77090-0.69335
   3  -7   0   38.70 3.91549   1 0.51231-0.08406-0.26589-0.52029 0.81049-0.72393
   2  -7   0 1311.55 15.7442   1 0.45452-0.13117-0.30173-0.46830 0.84434-0.74877
   1  -7   0 419.175 8.85503   1 0.39531-0.17686-0.33626-0.41762 0.87254-0.76797
   0  -7   0 723.904 11.1922   1 0.33495-0.22140-0.36887-0.36887 0.89530-0.78172
  -1  -7   0 641.261 10.5284   1 0.27367-0.26502-0.39910-0.32250 0.91282-0.79023
  -2  -7   0 330.141 7.85684   1 0.21167-0.30793-0.42661-0.27884 0.92537-0.79377
  -3  -7   0 3521.62  34.435   1 0.14911-0.35027-0.45116-0.23814 0.93316-0.79255
  -4  -7   0 174.109 6.20872   1 0.08612-0.39218-0.47260-0.20056 0.93642-0.78681
  -5  -7   0 5011.74 43.9755   1 0.02279-0.43375-0.49080-0.16621 0.93532-0.77669
  -6  -7   0  97.638 6.03074   1-0.04081-0.47506-0.50567-0.13519 0.92998-0.76234
  -7  -7   0 4354.78 39.6511   1-0.10463-0.51614-0.51716-0.10756 0.92046-0.74381
  -6  -8   0 40.5015 4.91184   1-0.03206-0.46759-0.53569-0.21056 0.91655-0.73269
  -5  -8   0 55.4935 5.07107   1 0.03063-0.42538-0.52304-0.23936 0.92148-0.74662
  -4  -8   0 4.72243 5.19108   1 0.09291-0.38275-0.50764-0.27091 0.92229-0.75644
  -3  -8   0 37.6705 4.24487   1 0.15470-0.33964-0.48961-0.30509 0.91894-0.76210
  -2  -8   0-5.84178 5.39081   1 0.21594-0.29597-0.46911-0.34173 0.91134-0.76352
  -1  -8   0 5.10157  5.6687   1 0.27650-0.25164-0.44635-0.38064 0.89939-0.76057
   0  -8   0 115.592 6.19312   1 0.33627-0.20650-0.42157-0.42157 0.88295-0.75314
   1  -8   0  349.02  9.0639   1 0.39509-0.16042-0.39508-0.46420 0.86187-0.74108
   2  -8   0 358.141 9.62912   1 0.45277-0.11320-0.36729-0.50813 0.83604-0.72425
   3  -8   0 306.457 9.52443   1 0.50912-0.06465-0.33870-0.55287 0.80534-0.70256
   4  -8   0 292.213 9.76583   1 0.56390-0.01452-0.30992-0.59779 0.76972-0.67595
   1  -9   0 19.4825 4.68486   1 0.39401-0.14311-0.45263-0.51204 0.84730-0.71028
   0  -9   0 61.1403 5.51114   1 0.33648-0.19049-0.47426-0.47426 0.86723-0.72120
  -1  -9   0 24.0446 4.32781   1 0.27796-0.23687-0.49466-0.43772 0.88290-0.72786
  -2  -9   0 47.1772 4.93245   1 0.21858-0.28239-0.51352-0.40271 0.89440-0.73035
  -3  -9   0 475.877  11.074   1 0.15845-0.32717-0.53060-0.36948 0.90179-0.72873
  -4  -9   0 270.564 9.21612   1 0.09766-0.37128-0.54569-0.33824 0.90513-0.72306
  -4  -9   1 1338.07 18.8779   1 0.10701-0.38626-0.50092-0.39310 0.92301-0.67543
  -3  -9   1 70.4564 5.59913   1 0.16772-0.34206-0.48449-0.42568 0.91804-0.67947
  -2  -9   1 980.108 15.8278   1 0.22764-0.29708-0.46634-0.45997 0.90892-0.67936
  -1  -9   1 1.34501 5.65333   1 0.28668-0.25122-0.44674-0.49573 0.89562-0.67507
   0  -9   1 644.232 13.2414   1 0.34472-0.20436-0.42596-0.53265 0.87813-0.66659
   1  -9   1-3.32816   5.565   1 0.40165-0.15638-0.40437-0.57039 0.85640-0.65387
   3  -8   1 474.106 11.6197   1 0.51640-0.07755-0.28385-0.61780 0.80654-0.63825
   2  -8   1 1500.58 18.8686   1 0.46118-0.12723-0.31121-0.57429 0.83937-0.66208
   1  -8   1 551.438 11.4598   1 0.40446-0.17542-0.33844-0.53092 0.86753-0.68122
   0  -8   1 3941.73 34.9803   1 0.34643-0.22229-0.36497-0.48825 0.89102-0.69571
  -1  -8   1 565.876 11.0513   1 0.28727-0.26803-0.39032-0.44675 0.90990-0.70558
  -2  -8   1 5041.12 45.1444   1 0.22714-0.31280-0.41412-0.40681 0.92423-0.71090
  -3  -8   1 250.974 8.04068   1 0.16617-0.35673-0.43604-0.36874 0.93409-0.71175
  -4  -8   1 4395.50 43.7153   1 0.10448-0.39994-0.45582-0.33281 0.93956-0.70821
  -5  -8   1 200.677 7.62579   1 0.04215-0.44252-0.47325-0.29924 0.94069-0.70033
  -6  -8   1 1802.77 21.5366   1-0.02073-0.48454-0.48814-0.26820 0.93751-0.68814
  -7  -7   1 366.465 10.2954   1-0.09109-0.53531-0.46543-0.16938 0.94375-0.70160
  -6  -7   1 316.134 9.01795   1-0.02686-0.49463-0.45089-0.20006 0.95135-0.71820
  -5  -7   1 19.8326 3.76678   1 0.03699-0.45358-0.43313-0.23396 0.95448-0.73034
  -4  -7   1 358.856  8.6107   1 0.10040-0.41209-0.41229-0.27096 0.95308-0.73795
  -3  -7   1 352.948 8.33665   1 0.16328-0.37006-0.38851-0.31088 0.94704-0.74093
  -2  -7   1 510.282 9.67418   1 0.22550-0.32739-0.36200-0.35353 0.93624-0.73913
  -1  -7   1 944.428 12.7543   1 0.28694-0.28392-0.33304-0.39864 0.92049-0.73239
   0  -7   1  174.68 6.24205   1 0.34741-0.23949-0.30198-0.44585 0.89966-0.72057
   1  -7   1 850.195 12.6755   1 0.40671-0.19389-0.26926-0.49471 0.87360-0.70351
   2  -7   1 1.77813 4.75793   1 0.46461-0.14689-0.23547-0.54464 0.84220-0.68113
   3  -7   1 373.804 9.36582   1 0.52086-0.09824-0.20131-0.59495 0.80545-0.65339
   4  -7   1 76.5498 5.66735   1 0.57521-0.04768-0.16762-0.64478 0.76344-0.62038
   5  -7   1 360.028 10.5364   1 0.62737 0.00506-0.13539-0.69316 0.71637-0.58232
   6  -6   1  103.67 6.84613   1 0.68205 0.03906 0.01004-0.74935 0.63060-0.52179
   5  -6   1 1824.40 20.6455   1 0.63260-0.01639-0.02696-0.69620 0.69080-0.57298
   4  -6   1 16.8973 3.96947   1 0.58023-0.06892-0.06744-0.63958 0.74578-0.61895
   3  -6   1 2530.80 25.9213   1 0.52524-0.11883-0.10986-0.58101 0.79486-0.65902
   2  -6   1 1122.82 13.4247   1 0.46795-0.16644-0.15285-0.52188 0.83763-0.69278
   1  -6   1 3854.72 33.3677   1 0.40873-0.21213-0.19522-0.46335 0.87393-0.72008
   0  -6   1 1791.11 17.3386   1 0.34792-0.25622-0.23602-0.40641 0.90382-0.74096
  -1  -6   1 3790.39 31.9555   1 0.28585-0.29906-0.27448-0.35181 0.92748-0.75561
  -2  -6   1 880.699 11.1577   1 0.22280-0.34091-0.31004-0.30010 0.94518-0.76430
  -3  -6   1 1603.81 16.7951   1 0.15901-0.38201-0.34230-0.25170 0.95722-0.76733
  -4  -6   1 793.396 11.4399   1 0.09466-0.42257-0.37098-0.20687 0.96391-0.76500
  -5  -6   1 775.984 11.9465   1 0.02992-0.46273-0.39592-0.16579 0.96551-0.75760
  -6  -6   1 62.1468 4.76211   1-0.03511-0.50260-0.41699-0.12857 0.96227-0.74535
  -7  -6   1 750.435 13.3377   1-0.10034-0.54227-0.43414-0.09527 0.95435-0.72842
  -8  -6   1 33.8437 5.30405   1-0.16574-0.58178-0.44731-0.06596 0.94182-0.70689
  -8  -5   1 1764.75 20.2446   1-0.17873-0.58501-0.42313 0.01526 0.94849-0.72977
  -7  -5   1 3546.00 32.3134   1-0.11237-0.54647-0.40793-0.01609 0.96183-0.75213
  -6  -5   1 2181.72 21.2163   1-0.04592-0.50801-0.38789-0.05228 0.97043-0.76973
  -5  -5   1 2016.33  21.173   1 0.02057-0.46960-0.36293-0.09339 0.97405-0.78237
  -4  -5   1 1811.10 19.0262   1 0.08700-0.43113-0.33299-0.13946 0.97237-0.78970
  -3  -5   1 645.019 9.07501   1 0.15324-0.39247-0.29809-0.19052 0.96495-0.79128
  -2  -5   1 1517.97  16.027   1 0.21907-0.35340-0.25831-0.24644 0.95127-0.78661
  -1  -5   1 96.2664 4.01022   1 0.28422-0.31364-0.21392-0.30697 0.93076-0.77511
   0  -5   1 82.3236 3.84826   1 0.34833-0.27285-0.16540-0.37164 0.90284-0.75620
   1  -5   1 287.301 6.21701   1 0.41097-0.23059-0.11351-0.43968 0.86700-0.72937
   2  -5   1 16.5602 2.91363   1 0.47164-0.18636-0.05937-0.50996 0.82290-0.69428
   3  -5   1 237.053 6.44419   1 0.52981-0.13963-0.00449-0.58099 0.77049-0.65087
   4  -5   1 929.702 12.8653   1 0.58496-0.08987 0.04927-0.65089 0.71012-0.59952
   5  -5   1 69.4566 4.92578   1 0.63663-0.03664 0.09977-0.71754 0.64267-0.54108
   6  -5   1 1153.25 16.9766   1 0.68454 0.02035 0.14476-0.77868 0.56957-0.47699
   7  -5   1 2.61411 6.50909   1 0.72857 0.08123 0.18207-0.83213 0.49272-0.40914
   8  -4   1 1573.52 23.1157   1 0.75506 0.14342 0.36746-0.92828 0.28061-0.22227
   7  -4   1-2.50226 5.50497   1 0.72001 0.07357 0.34311-0.88778 0.37112-0.30377
   6  -4   1 711.831 12.8551   1 0.68097 0.00770 0.30456-0.83308 0.46430-0.38794
   5  -4   1 346.937 8.45324   1 0.63722-0.05345 0.25330-0.76568 0.55642-0.47105
   4  -4   1 401.006 8.03285   1 0.58839-0.10952 0.19191-0.68815 0.64372-0.54934
   3  -4   1 448.215 7.79265   1 0.53455-0.16059 0.12373-0.60382 0.72295-0.61957
   2  -4   1 263.064 5.65129   1 0.47620-0.20714 0.05239-0.51633 0.79186-0.67947
   1  -4   1 401.213 6.34477   1 0.41413-0.24996-0.01873-0.42907 0.84929-0.72789
   0  -4   1 13.8374 2.29662   1 0.34922-0.28996-0.08686-0.34479 0.89511-0.76470
  -1  -4   1 5.80976 2.16153   1 0.28236-0.32801-0.15003-0.26548 0.92991-0.79048
  -2  -4   1 559.745 7.23787   1 0.21432-0.36487-0.20698-0.19238 0.95469-0.80626
  -3  -4   1 17.8081 2.71996   1 0.14568-0.40113-0.25711-0.12610 0.97063-0.81318
  -4  -4   1 179.894 5.05436   1 0.07688-0.43723-0.30023-0.06684 0.97882-0.81237
  -5  -4   1 83.7494 4.17305   1 0.00822-0.47347-0.33642-0.01450 0.98027-0.80481
  -6  -4   1 553.843 9.46728   1-0.06012-0.51003-0.36595 0.03118 0.97578-0.79131
  -7  -4   1 3.01873 4.53741   1-0.12805-0.54701-0.38912 0.07049 0.96596-0.77249
  -8  -4   1 353.549 9.33541   1-0.19553-0.58443-0.40625 0.10377 0.95125-0.74876
  -9  -4   1-0.91226 5.43539   1-0.26257-0.62229-0.41760 0.13127 0.93188-0.72039
  -9  -3   1 576.757 12.2264   1-0.28544-0.61564-0.41153 0.23058 0.92750-0.73223
  -8  -3   1 3292.21 31.4363   1-0.21769-0.57849-0.40007 0.20298 0.94892-0.76266
  -7  -3   1  627.06   10.65   1-0.14901-0.54227-0.38155 0.16831 0.96583-0.78858
  -6  -3   1 5806.59 40.1231   1-0.07931-0.50707-0.35531 0.12592 0.97780-0.80956
  -5  -3   1 141.261 4.64591   1-0.00856-0.47291-0.32053 0.07499 0.98410-0.82486
  -4  -3   111280.20 46.3461   1 0.06317-0.43974-0.27632 0.01464 0.98361-0.83339
  -3  -3   1  51.492 2.80901   1 0.13567-0.40734-0.22182-0.05601 0.97480-0.83358
  -2  -3   1 9610.40 35.8136   1 0.20850-0.37527-0.15636-0.13760 0.95565-0.82345
  -1  -3   1 527.201 5.83265   1 0.28089-0.34276-0.07988-0.23023 0.92375-0.80056
   0  -3   1 2082.78 15.9421   1 0.35165-0.30861 0.00665-0.33291 0.87653-0.76235
   1  -3   1 2890.68 19.8863   1 0.41919-0.27125 0.10066-0.44306 0.81188-0.70670
   2  -3   1 1440.36 13.4089   1 0.48170-0.22886 0.19757-0.55612 0.72906-0.63289
   3  -3   1 3165.06 25.6791   1 0.53756-0.17982 0.29112-0.66582 0.62969-0.54254
   4  -3   1-3.23578 4.12764   1 0.58588-0.12324 0.37440-0.76524 0.51820-0.44005
   5  -3   1 464.069  9.3924   1 0.62684-0.05929 0.44158-0.84857 0.40117-0.33203
   6  -3   1 136.194 6.55014   1 0.66165 0.01080 0.48925-0.91238 0.28582-0.22569
   7  -3   1 20.6378 5.44962   1 0.69212 0.08523 0.51676-0.95604 0.17826-0.12713
   8  -3   1 468.159 13.3799   1 0.72012 0.16214 0.52556-0.98098 0.08257-0.04046
   9  -2   1 1398.42 21.4189   1 0.68078 0.29016 0.61730-0.98348-0.23104 0.24792
   8  -2   1 23.1929 4.91427   1 0.65386 0.21217 0.64686-0.99689-0.17179 0.19768
   7  -2   1 1756.25 20.4569   1 0.62943 0.13171 0.66546-0.99935-0.09375 0.12865
   6  -2   1 355.052  9.0398   1 0.60689 0.04934 0.66862-0.98636 0.00602 0.03789
   5  -2   1 801.657 11.8436   1 0.58467-0.03334 0.65005-0.95165 0.12920-0.07629
   4  -2   1 816.574  10.443   1 0.55970-0.11327 0.60264-0.88809 0.27396-0.21203
   3  -2   1 2773.14 22.5728   1 0.52757-0.18605 0.52137-0.79068 0.43218-0.36124
   2  -2   1 195.414 3.87313   1 0.48391-0.24729 0.40793-0.66109 0.58891-0.50897
   1  -2   1 3730.33 18.9986   1 0.42673-0.29501 0.27320-0.51021 0.72695-0.63799
   0  -2   1 1789.64 12.0959   1 0.35777-0.33096 0.13367-0.35454 0.83441-0.73645
  -1  -2   1 4344.74 19.0548   1 0.28123-0.35932 0.00406-0.20878 0.90877-0.80180
  -2  -2   1 47.8689 2.08355   1 0.20146-0.38445-0.10727-0.08131 0.95447-0.83849
  -3  -2   1 1341.54 11.6321   1 0.12155-0.40944-0.19795 0.02552 0.97839-0.85341
  -4  -2   1 1.12372 2.99897   1 0.04318-0.43597-0.26919 0.11291 0.98684-0.85284
  -5  -2   1 214.773 5.31639   1-0.03297-0.46473-0.32352 0.18338 0.98448-0.84148
  -6  -2   1  28.142 3.10506   1-0.10678-0.49582-0.36362 0.23963 0.97446-0.82245
  -7  -2   1 -0.2968 4.64568   1-0.17840-0.52910-0.39185 0.28400 0.95874-0.79771
  -8  -2   1 174.056 6.72534   1-0.24810-0.56430-0.41007 0.31837 0.93846-0.76842
  -9  -2   1 310.984 9.13811   1-0.31616-0.60114-0.41970 0.34414 0.91422-0.73518
  -9  -1   1 4.19211 5.59298   1-0.35932-0.57421-0.44833 0.47816 0.88462-0.72180
  -8  -1   1 167.033 6.36804   1-0.29240-0.53622-0.44493 0.45862 0.91186-0.75805
  -7  -1   1 54.9703 4.28344   1-0.22298-0.50075-0.43177 0.42932 0.93656-0.79176
  -6  -1   1 884.795  10.853   1-0.15027-0.46855-0.40624 0.38763 0.95832-0.82253
  -5  -1   1 835.952 9.39902   1-0.07330-0.44062-0.36422 0.32947 0.97591-0.84913
  -4  -1   1 4565.10 26.7478   1 0.00910-0.41812-0.29946 0.24856 0.98631-0.86854
  -3  -1   1 1916.19 15.0134   1 0.09789-0.40200-0.20273 0.13569 0.98289-0.87412
  -2  -1   1 4055.78 18.2184   1 0.19253-0.39174-0.06241-0.02078 0.95199-0.85224
  -1  -1   1 4097.94 15.0813   1 0.28783-0.38214 0.12938-0.22871 0.86985-0.77911
   0  -1   1  379.62 3.85346   1 0.37026-0.35967 0.35841-0.47389 0.71037-0.62864
   1  -1   111580.90 28.4859   1 0.42355-0.30805 0.57288-0.70450 0.47812-0.40539
   2  -1   1 356.373 4.90375   1 0.44688-0.22648 0.71791-0.86568 0.22741-0.16370
   3  -1   111166.70 44.0175   1 0.45609-0.13078 0.78588-0.94979 0.01386 0.04085
   4  -1   1 3501.73 27.7752   1 0.46539-0.03519 0.80181-0.98187-0.14554 0.19124
   5  -1   1 7616.82 44.7166   1 0.48052 0.05458 0.78977-0.98597-0.25843 0.29512
   6  -1   1 1851.41 18.8446   1 0.50219 0.13782 0.76372-0.97607-0.33712 0.36480
   7  -1   1 4227.99 39.9139   1 0.52945 0.21546 0.73045-0.95895-0.39150 0.41017
   8  -1   1 1069.02 15.6511   1 0.56110 0.28872 0.69296-0.93760-0.42826 0.43792
   9  -1   1 637.626  13.477   1 0.59611 0.35860 0.65245-0.91323-0.45176 0.45241
   9   0   1 8.09469 3.60149   1 0.51170 0.42679 0.63731-0.79270-0.61967 0.60409
   8   0   1 904.192 13.5468   1 0.46530 0.36830 0.67212-0.81137-0.62461 0.61805
   7   0   1 126.311 5.22728   1 0.42014 0.30855 0.70546-0.82857-0.62426 0.62670
   6   0   1 1497.34  15.514   1 0.37677 0.24701 0.73796-0.84492-0.61765 0.62910
   5   0   1 89.6939 3.73189   1 0.33604 0.18285 0.77037-0.86119-0.60303 0.62349
   4   0   1 3019.48 22.1638   1 0.29937 0.11461 0.80365-0.87832-0.57701 0.60648
   3   0   1 1563.75 13.7047   1 0.26944 0.03964 0.83888-0.89740-0.53273 0.57122
   2   0   1 1846.83 12.2989   1 0.25147-0.04729 0.87629-0.91867-0.45466 0.50215
   1   0   1 1537.30 8.61257   1 0.25619-0.15691 0.90824-0.93447-0.30251 0.35901
  -1   0   1 1128.90 7.43786   1 0.31412-0.42465 0.50743-0.50137 0.62877-0.55426
  -2   0   1  627.07 6.26391   1 0.17692-0.39235-0.04071 0.06292 0.95337-0.86984
  -3   0   1 1330.42 12.3982   1 0.03449-0.35483-0.31751 0.35586 0.98142-0.88888
  -4   0   1 754.192 7.83283   1-0.07136-0.35388-0.43568 0.49018 0.95559-0.85405
  -5   0   1 643.211 8.32617   1-0.15631-0.37382-0.48939 0.56003 0.92605-0.81549
  -6   0   1  244.71 6.07892   1-0.23022-0.40482-0.51289 0.59968 0.89854-0.77898
  -7   0   1 1569.91 15.9783   1-0.29786-0.44208-0.51962 0.62255 0.87258-0.74400
  -8   0   1 442.937 9.70108   1-0.36168-0.48317-0.51557 0.63465 0.84700-0.70942
  -9   0   1 2331.16 23.5255   1-0.42301-0.52674-0.50369 0.63891 0.82079-0.67420
  -9   1   1 139.972 6.98186   1-0.51822-0.44775-0.57932 0.81994 0.68291-0.55255
  -8   1   1  117.10 6.16429   1-0.47326-0.38781-0.61688 0.84136 0.68635-0.56500
  -7   1   1 514.366 9.82395   1-0.43125-0.32492-0.65481 0.86314 0.68127-0.56892
  -6   1   1 55.7129 4.07337   1-0.39453-0.25673-0.69532 0.88750 0.66290-0.55956
  -5   1   1 444.134 7.61298   1-0.36865-0.17771-0.74230 0.91834 0.61856-0.52423
  -4   1   1 111.593 3.97063   1-0.36978-0.07167-0.80056 0.96045 0.50447-0.41915
  -3   1   1 534.588 7.19132   1-0.45051 0.11395-0.80803 0.95177 0.09791-0.02160
  -2   1   1 365.273  4.3333   1-0.43549 0.20384-0.04109 0.16869-0.82137 0.88867
  -1   1   1 73.8584 1.83958   1-0.23163 0.10488 0.46988-0.35842-0.90658 0.96487
   0   1   1 1371.53 7.25164   1-0.11705 0.09520 0.60492-0.50962-0.87190 0.92118
   1   1   1 32.1929 1.31873   1-0.03500 0.11806 0.65493-0.57577-0.84729 0.88757
   2   1   1 7417.88 23.2653   1 0.03450 0.15346 0.67566-0.61264-0.83019 0.86145
   3   1   1 7.41405 1.40512   1 0.09805 0.19481 0.68241-0.63554-0.81660 0.83885
   4   1   117441.80 50.9646   1 0.15832 0.23944 0.68086-0.65013-0.80425 0.81750
   5   1   1 1940.63 17.1196   1 0.21663 0.28603 0.67352-0.65894-0.79187 0.79611
   6   1   112019.90 54.5014   1 0.27366 0.33391 0.66164-0.66321-0.77865 0.77388
   7   1   1 2393.11 23.4718   1 0.32981 0.38266 0.64587-0.66358-0.76402 0.75024
   8   1   1 5257.77 44.2237   1 0.38535 0.43203 0.62651-0.66037-0.74755 0.72476
   9   1   1 327.466 9.35427   1 0.44043 0.48185 0.60367-0.65368-0.72885 0.69705
   9   2   1 164.079 6.97645   1 0.38470 0.52135 0.57315-0.51777-0.79438 0.74636
   8   2   1 80.6211 4.72657   1 0.32470 0.47645 0.58581-0.51428-0.81737 0.77835
   7   2   1 26.0565 3.09762   1 0.26375 0.43250 0.59361-0.50594-0.83821 0.80820
   6   2   1 11.1939 2.92684   1 0.20157 0.38977 0.59605-0.49222-0.85720 0.83620
   5   2   1 574.996 7.85138   1 0.13780 0.34865 0.59227-0.47230-0.87457 0.86258
   4   2   1  494.74 6.45868   1 0.07192 0.30962 0.58094-0.44483-0.89046 0.88748
   3   2   1 4157.12 22.4164   1 0.00323 0.27341 0.55997-0.40771-0.90484 0.91087
   2   2   1 1788.43  12.802   1-0.06926 0.24099 0.52601-0.35761-0.91724 0.93228
   1   2   112265.10 29.7047   1-0.14693 0.21376 0.47362-0.28907-0.92620 0.95025
   0   2   1 8152.67 23.8957   1-0.23157 0.19350 0.39384-0.19314-0.92780 0.96086
  -1   2   1 7632.53 25.5053   1-0.32478 0.18181 0.27238-0.05554-0.91212 0.95419
  -2   2   1 5028.34 23.9416   1-0.42532 0.17745 0.09049 0.14250-0.85601 0.90709
  -3   2   1 6664.56 32.0878   1-0.52162 0.16884-0.15848 0.40762-0.71770 0.77778
  -4   2   1 3458.95 27.8419   1-0.58729 0.12962-0.42422 0.68950-0.46974 0.53883
  -5   2   1 15.4892  3.8656   1-0.60892 0.04634-0.60861 0.89003-0.17316 0.25127
  -6   2   1 2048.82 20.7622   1-0.60882-0.05866-0.68215 0.97973 0.07419 0.01292
  -7   2   1 558.378 12.0322   1-0.61076-0.16162-0.68624 0.99995 0.24354-0.14742
  -8   2   1 2003.98 22.9724   1-0.62220-0.25509-0.65883 0.98870 0.35168-0.24654
  -8   3   1  4.1477 7.83843   1-0.73256-0.16095-0.52081 0.95606-0.05296 0.14187
  -7   3   1 410.582 10.9854   1-0.71189-0.07672-0.47686 0.89597-0.20709 0.28698
  -6   3   1 16.4077 3.99416   1-0.68243-0.00127-0.39079 0.79376-0.37832 0.44920
  -5   3   1 494.492 9.15124   1-0.63855 0.05975-0.26631 0.65313-0.54581 0.60769
  -4   3   1 2.52839 2.63604   1-0.57877 0.10487-0.12037 0.49104-0.68759 0.74045
  -3   3   1 1766.52 15.8295   1-0.50681 0.13781 0.02513 0.32940-0.79219 0.83605
  -2   3   1 134.416 3.66834   1-0.42855 0.16446 0.15446 0.18392-0.86108 0.89593
  -1   3   1 1482.70 13.6346   1-0.34879 0.18960 0.26143 0.06080-0.90234 0.92818
   0   3   1 39.8182 2.16382   1-0.27027 0.21598 0.34633-0.04024-0.92445 0.94128
   1   3   1 1282.94  11.857   1-0.19412 0.24473 0.41208-0.12214-0.93389 0.94172
   2   3   1 79.2269 2.66212   1-0.12057 0.27609 0.46209-0.18830-0.93493 0.93374
   3   3   1 1187.98 11.4717   1-0.04949 0.30991 0.49936-0.24171-0.93017 0.91998
   4   3   1 398.717 6.18639   1 0.01944 0.34588 0.52625-0.28474-0.92119 0.90199
   5   3   1 300.828 6.11141   1 0.08653 0.38369 0.54455-0.31919-0.90886 0.88065
   6   3   1 1007.93 11.7711   1 0.15209 0.42304 0.55561-0.34639-0.89366 0.85644
   7   3   1  209.02 6.37629   1 0.21637 0.46366 0.56038-0.36731-0.87579 0.82956
   8   3   1 977.513  13.901   1 0.27960 0.50533 0.55954-0.38261-0.85529 0.80005
   9   3   1 325.247 9.41546   1 0.34197 0.54787 0.55355-0.39277-0.83206 0.76780
   9   4   1 274.231 8.60321   1 0.30897 0.56464 0.54558-0.27941-0.85239 0.77192
   8   4   1 460.942 9.89887   1 0.24562 0.52309 0.54769-0.26538-0.87458 0.80312
   7   4   1 1398.72 15.6333   1 0.18167 0.48214 0.54492-0.24646-0.89353 0.83107
   6   4   1 498.831 8.88384   1 0.11701 0.44189 0.53697-0.22237-0.90924 0.85579
   5   4   1 6022.43 38.3777   1 0.05154 0.40246 0.52345-0.19270-0.92163 0.87719
   4   4   1 267.185 5.82422   1-0.01484 0.36394 0.50380-0.15690-0.93044 0.89501
   3   4   116945.70 54.8765   1-0.08223 0.32643 0.47733-0.11429-0.93522 0.90880
   2   4   1 37.2601 2.57607   1-0.15068 0.28997 0.44323-0.06404-0.93529 0.91787
   1   4   133884.10 71.0895   1-0.22017 0.25456 0.40054-0.00520-0.92961 0.92121
   0   4   1 14.5102  2.1466   1-0.29057 0.22006 0.34825 0.06323-0.91676 0.91737
  -1   4   115987.60 51.4316   1-0.36155 0.18614 0.28546 0.14216-0.89478 0.90439
  -2   4   1 1.99819 3.44185   1-0.43244 0.15212 0.21169 0.23208-0.86117 0.87979
  -3   4   1 6347.97   37.79   1-0.50214 0.11692 0.12738 0.33254-0.81307 0.84070
  -4   4   1 157.936 5.43981   1-0.56903 0.07891 0.03461 0.44146-0.74772 0.78437
  -5   4   1 875.303 12.3458   1-0.63105 0.03603-0.06223 0.55444-0.66352 0.70917
  -6   4   1 217.779 7.42816   1-0.68617-0.01376-0.15631 0.66467-0.56134 0.61600
  -7   4   1 34.9689 4.85855   1-0.73300-0.07183-0.23940 0.76390-0.44556 0.50923
  -8   4   1  123.27 8.00349   1-0.77147-0.13825-0.30401 0.84465-0.32373 0.39641
  -7   5   1 70.7713  6.3849   1-0.73125-0.08980-0.06004 0.68993-0.55503 0.60248
  -6   5   1 1492.28 18.5538   1-0.67985-0.03630 0.00418 0.60957-0.63749 0.67593
  -5   5   1 170.169 6.26392   1-0.62365 0.01240 0.07229 0.52531-0.70953 0.73895
  -4   5   1  844.38 11.9386   1-0.56359 0.05725 0.14055 0.44091-0.77009 0.79051
  -3   5   1 38.9578 3.48575   1-0.50070 0.09926 0.20606 0.35925-0.81926 0.83067
  -2   5   1 76.8071 3.93552   1-0.43590 0.13937 0.26685 0.28231-0.85783 0.86023
  -1   5   1 1.42485 3.53146   1-0.36999 0.17836 0.32178 0.21124-0.88695 0.88033
   0   5   1 4.86198 2.47683   1-0.30354 0.21681 0.37032 0.14655-0.90785 0.89223
   1   5   1 14.0321  2.5619   1-0.23698 0.25515 0.41240 0.08833-0.92170 0.89707
   2   5   1 429.145 6.94703   1-0.17057 0.29364 0.44816 0.03642-0.92948 0.89585
   3   5   1 169.589 5.02874   1-0.10448 0.33246 0.47790-0.00947-0.93201 0.88937
   4   5   1 339.642 6.91359   1-0.03880 0.37168 0.50197-0.04968-0.92991 0.87825
   5   5   1  229.48 6.22424   1 0.02642 0.41136 0.52070-0.08456-0.92364 0.86298
   6   5   1 258.486 7.06931   1 0.09120 0.45148 0.53440-0.11441-0.91352 0.84385
   7   5   1 149.693 5.96118   1 0.15555 0.49203 0.54333-0.13948-0.89975 0.82107
   8   5   1 36.9936 4.78804   1 0.21952 0.53297 0.54770-0.15999-0.88242 0.79472
   8   6   1 2249.46  23.122   1 0.19913 0.53714 0.55688-0.06379-0.88252 0.77859
   7   6   1 208.332 7.47985   1 0.13545 0.49591 0.55208-0.04284-0.89853 0.80362
   6   6   1 3777.92 37.1192   1 0.07165 0.45481 0.54329-0.01791-0.91080 0.82489
   5   6   1 1455.09 15.4807   1 0.00771 0.41385 0.53045 0.01108-0.91926 0.84237
   4   6   1 2064.43 21.3525   1-0.05634 0.37300 0.51348 0.04420-0.92381 0.85593
   3   6   1 2951.21 28.2628   1-0.12048 0.33224 0.49227 0.08156-0.92425 0.86537
   2   6   1 2098.55 20.1479   1-0.18464 0.29150 0.46673 0.12324-0.92026 0.87040
   1   6   1 3649.48 30.1858   1-0.24873 0.25068 0.43679 0.16932-0.91149 0.87063
   0   6   1 1061.85 11.9484   1-0.31257 0.20962 0.40245 0.21981-0.89745 0.86560
  -1   6   1 905.325 11.3117   1-0.37597 0.16812 0.36381 0.27460-0.87760 0.85476
  -2   6   1 117.618 5.11422   1-0.43864 0.12588 0.32111 0.33345-0.85134 0.83752
  -3   6   1  150.20  5.7785   1-0.50019 0.08253 0.27484 0.39586-0.81806 0.81324
  -4   6   1 5.41256 3.53104   1-0.56018 0.03762 0.22581 0.46104-0.77720 0.78139
  -5   6   1-3.19855 5.84885   1-0.61807-0.00939 0.17519 0.52780-0.72835 0.74155
  -6   6   1 6.20385 4.30478   1-0.67327-0.05910 0.12461 0.59452-0.67144 0.69364
  -5   7   1 398.725 10.6386   1-0.61348-0.03020 0.26182 0.54656-0.73329 0.73026
  -4   7   1 4258.16 37.6509   1-0.55748 0.01870 0.30059 0.49164-0.77557 0.76353
  -3   7   1 503.838 10.4084   1-0.49970 0.06582 0.33856 0.43753-0.81164 0.79059
  -2   7   1 4582.73 40.5369   1-0.44048 0.11151 0.37489 0.38506-0.84170 0.81165
  -1   7   1 338.821 7.97703   1-0.38016 0.15608 0.40894 0.33486-0.86606 0.82700
   0   7   1 1980.39 19.5045   1-0.31898 0.19981 0.44028 0.28737-0.88506 0.83698
   1   7   1 118.488 5.05104   1-0.25718 0.24291 0.46860 0.24290-0.89902 0.84194
   2   7   1 164.437 5.67793   1-0.19491 0.28554 0.49372 0.20165-0.90827 0.84218
   3   7   1 83.9453 4.67632   1-0.13231 0.32785 0.51550 0.16371-0.91309 0.83799
   4   7   1 35.0782 3.69682   1-0.06949 0.36992 0.53390 0.12917-0.91371 0.82960
   5   7   1-3.16163 5.40807   1-0.00650 0.41184 0.54887 0.09805-0.91031 0.81719
   6   7   1 2.90451 3.43667   1 0.05660 0.45364 0.56041 0.07037-0.90300 0.80087
   7   7   1 199.511 7.78028   1 0.11979 0.49535 0.56848 0.04615-0.89184 0.78070
   6   8   1  171.73 7.60825   1 0.04501 0.44901 0.58351 0.15266-0.89099 0.77263
   5   8   1 49.9774 5.01748   1-0.01732 0.40644 0.57346 0.17886-0.89751 0.78816
   4   8   1 46.0038 4.77217   1-0.07937 0.36358 0.56050 0.20797-0.90015 0.79982
   3   8   1 83.8235 5.20998   1-0.14107 0.32038 0.54472 0.23989-0.89886 0.80753
   2   8   1 21.5807 3.97907   1-0.20237 0.27678 0.52622 0.27453-0.89354 0.81122
   1   8   1 46.1632 4.17698   1-0.26318 0.23268 0.50514 0.31176-0.88404 0.81074
   0   8   1 187.188  6.9196   1-0.32337 0.18798 0.48164 0.35141-0.87021 0.80592
  -1   8   1 4.88817 5.22374   1-0.38282 0.14252 0.45595 0.39324-0.85186 0.79657
  -2   8   1 339.536 9.28411   1-0.44133 0.09614 0.42839 0.43695-0.82877 0.78249
  -3   8   1 5.21666 6.20907   1-0.49872 0.04862 0.39936 0.48212-0.80074 0.76347
  -4   8   1  166.10 7.87854   1-0.55473-0.00027 0.36938 0.52824-0.76761 0.73935
  -2   9   1  731.02 14.0586   1-0.44108 0.07966 0.48172 0.48901-0.81231 0.74981
  -1   9   1 2553.61 25.0926   1-0.38404 0.12752 0.50417 0.45041-0.83458 0.76306
   0   9   1 80.5198   5.748   1-0.32601 0.17440 0.52531 0.41312-0.85250 0.77198
   1   9   1 2234.85 22.8857   1-0.26714 0.22043 0.54484 0.37745-0.86622 0.77669
   2   9   1 102.152 6.33425   1-0.20756 0.26575 0.56250 0.34364-0.87585 0.77731
   3   9   1 2249.76 23.2088   1-0.14735 0.31044 0.57811 0.31189-0.88149 0.77393
   4   9   1 324.547 9.74509   1-0.08661 0.35461 0.59149 0.28236-0.88321 0.76665
   5   9   2 275.708 8.96141   1-0.01314 0.38041 0.64636 0.20126-0.85345 0.79338
   4   9   2-3.09743 6.01851   1-0.07404 0.33641 0.63751 0.22626-0.85692 0.80587
   3   9   2 145.794 7.21565   1-0.13458 0.29205 0.62616 0.25375-0.85670 0.81466
   2   9   2 36.1736 4.12402   1-0.19471 0.24727 0.61242 0.28364-0.85274 0.81971
   1   9   2  10.666  3.6763   1-0.25434 0.20200 0.59639 0.31581-0.84496 0.82093
   0   9   2 24.9505 4.41695   1-0.31340 0.15616 0.57823 0.35012-0.83323 0.81821
  -1   9   2 53.8048  5.2444   1-0.37177 0.10963 0.55812 0.38638-0.81740 0.81140
  -2   9   2 32.5293 5.13253   1-0.42931 0.06227 0.53629 0.42435-0.79731 0.80031
  -4   8   2 404.019 11.0664   1-0.54214-0.01849 0.43464 0.45290-0.76116 0.79841
  -3   8   2 128.755 6.71093   1-0.48503 0.02930 0.46486 0.40654-0.79124 0.81948
  -2   8   2 1666.22 19.0969   1-0.42679 0.07597 0.49340 0.36185-0.81618 0.83541
  -1   8   2 337.078 8.62451   1-0.36766 0.12174 0.51985 0.31925-0.83628 0.84650
   0   8   2 4720.20 42.3559   1-0.30783 0.16681 0.54394 0.27902-0.85180 0.85302
   1   8   2 112.291 5.48534   1-0.24744 0.21133 0.56545 0.24137-0.86301 0.85521
   2   8   2 5733.78 46.1229   1-0.18663 0.25542 0.58424 0.20643-0.87012 0.85331
   3   8   2 25.7154 4.00909   1-0.12549 0.29918 0.60022 0.17430-0.87331 0.84749
   4   8   2 5312.06 46.4181   1-0.06408 0.34267 0.61332 0.14506-0.87273 0.83790
   5   8   2  20.433 4.13462   1-0.00247 0.38596 0.62348 0.11875-0.86847 0.82464
   6   8   2 2270.05  23.288   1 0.05933 0.42906 0.63067 0.09541-0.86059 0.80774
   7   7   2 828.406  14.328   1 0.13624 0.47327 0.61829-0.01375-0.85778 0.81215
   6   7   2 170.522 6.70584   1 0.07388 0.43073 0.61386 0.00683-0.87021 0.83359
   5   7   2 107.637 5.68177   1 0.01151 0.38820 0.60600 0.03084-0.87910 0.85149
   4   7   2 752.676 11.5665   1-0.05086 0.34567 0.59468 0.05830-0.88444 0.86584
   3   7   2  3.2929  2.8791   1-0.11322 0.30312 0.57989 0.08924-0.88613 0.87654
   2   7   2 601.269 9.94458   1-0.17551 0.26052 0.56158 0.12369-0.88402 0.88343
   1   7   2 17.5633 3.52379   1-0.23769 0.21779 0.53975 0.16167-0.87787 0.88630
   0   7   2 962.511 12.5473   1-0.29965 0.17485 0.51438 0.20319-0.86743 0.88486
  -1   7   2 10.7184 3.13054   1-0.36126 0.13156 0.48554 0.24818-0.85233 0.87878
  -2   7   2 777.912  12.009   1-0.42234 0.08774 0.45334 0.29652-0.83219 0.86764
  -3   7   2 14.2813 3.91497   1-0.48268 0.04317 0.41803 0.34797-0.80655 0.85101
  -4   7   2 382.517 9.89529   1-0.54196-0.00245 0.38002 0.40213-0.77495 0.82842
  -5   7   2 11.0325 4.27791   1-0.59983-0.04948 0.33993 0.45836-0.73695 0.79943
  -6   6   2 688.076 13.7284   1-0.66016-0.07784 0.21709 0.49196-0.69158 0.77930
  -5   6   2 1111.29 15.7024   1-0.60156-0.03153 0.27211 0.42080-0.74284 0.82155
  -4   6   2 13.0564 3.56241   1-0.54084 0.01265 0.32463 0.35213-0.78513 0.85483
  -3   6   2 703.224 11.0259   1-0.47867 0.05538 0.37343 0.28719-0.81917 0.87986
  -2   6   2 1925.97 18.5194   1-0.41557 0.09718 0.41777 0.22669-0.84582 0.89750
  -1   6   2 2177.21 21.0509   1-0.35194 0.13846 0.45732 0.17101-0.86592 0.90859
   0   6   2 4625.56 34.0311   1-0.28809 0.17951 0.49196 0.12022-0.88025 0.91391
   1   6   2 2698.57 25.8614   1-0.22421 0.22053 0.52175 0.07428-0.88948 0.91413
   2   6   2 3357.05 28.9336   1-0.16043 0.26165 0.54685 0.03304-0.89416 0.90980
   3   6   2 701.384 9.96481   1-0.09683 0.30296 0.56742-0.00368-0.89471 0.90134
   4   6   2 1817.87 17.7606   1-0.03346 0.34450 0.58366-0.03606-0.89146 0.88909
   5   6   2 52.6611 4.02546   1 0.02966 0.38627 0.59574-0.06429-0.88465 0.87327
   6   6   2 442.985 9.38292   1 0.09254 0.42829 0.60381-0.08851-0.87442 0.85402
   7   6   2 57.7192  4.8379   1 0.15520 0.47054 0.60798-0.10882-0.86082 0.83142
   8   6   2 15.1717 4.13509   1 0.21767 0.51297 0.60832-0.12531-0.84385 0.80543
   9   5   2 2475.42 24.9766   1 0.30357 0.54819 0.59919-0.23772-0.81727 0.78608
   8   5   2  878.12 14.0785   1 0.24161 0.50525 0.60448-0.22686-0.83857 0.81638
   7   5   2 5750.14 45.9726   1 0.17930 0.46266 0.60567-0.21191-0.85666 0.84349
   6   5   2 1124.03 13.6705   1 0.11657 0.42049 0.60266-0.19275-0.87166 0.86750
   5   5   2 3568.41 31.2986   1 0.05336 0.37879 0.59527-0.16922-0.88358 0.88842
   4   5   2 81.5013 4.10811   1-0.01038 0.33764 0.58325-0.14105-0.89233 0.90618
   3   5   2 2270.15 22.4188   1-0.07473 0.29708 0.56625-0.10790-0.89774 0.92060
   2   5   2 323.411 6.14037   1-0.13972 0.25716 0.54386-0.06937-0.89950 0.93137
   1   5   2 164.922 4.65098   1-0.20536 0.21790 0.51559-0.02495-0.89714 0.93802
   0   5   2 200.188 4.97926   1-0.27163 0.17927 0.48088 0.02590-0.89002 0.93991
  -1   5   2 138.603 4.36558   1-0.33843 0.14117 0.43916 0.08377-0.87725 0.93614
  -2   5   2 69.4894 3.85659   1-0.40555 0.10339 0.38990 0.14917-0.85764 0.92555
  -3   5   2 42.7264 3.60567   1-0.47262 0.06555 0.33277 0.22246-0.82972 0.90663
  -4   5   2  284.51 7.31869   1-0.53901 0.02704 0.26784 0.30353-0.79170 0.87763
  -5   5   2 126.641 6.15379   1-0.60381-0.01306 0.19596 0.39155-0.74170 0.83664
  -6   5   2 229.644 7.83641   1-0.66579-0.05598 0.11916 0.48450-0.67808 0.78202
  -7   5   2 144.485 7.54097   1-0.72345-0.10322 0.04099 0.57881-0.60004 0.71300
  -7   4   2 133.247 7.05938   1-0.73202-0.07843-0.13059 0.64501-0.51918 0.64836
  -6   4   2 1403.04 16.6837   1-0.67458-0.03097-0.01471 0.51298-0.63692 0.75709
  -5   4   2 600.474 10.1835   1-0.60830 0.00765 0.10152 0.38060-0.72836 0.83952
  -4   4   2 462.054 8.28533   1-0.53688 0.04113 0.20805 0.25793-0.79427 0.89642
  -3   4   2 535.985 8.07018   1-0.46346 0.07261 0.30010 0.14973-0.83917 0.93231
  -2   4   2 167.032 4.55522   1-0.39006 0.10412 0.37679 0.05690-0.86824 0.95238
  -1   4   2 311.172 5.46041   1-0.31776 0.13672 0.43921-0.02167-0.88586 0.96098
   0   4   2 769.997 7.84026   1-0.24699 0.17085 0.48919-0.08780-0.89521 0.96132
   1   4   2 6.33276 2.11282   1-0.17784 0.20660 0.52857-0.14332-0.89848 0.95559
   2   4   2 1060.20 10.2229   1-0.11023 0.24390 0.55896-0.18986-0.89712 0.94521
   3   4   2 1203.87 11.5024   1-0.04402 0.28259 0.58169-0.22874-0.89202 0.93110
   4   4   2 1005.27 10.3803   1 0.02097 0.32250 0.59781-0.26100-0.88375 0.91383
   5   4   2 1625.06 15.4756   1 0.08491 0.36347 0.60811-0.28744-0.87264 0.89371
   6   4   2 313.551 7.06993   1 0.14795 0.40533 0.61320-0.30868-0.85886 0.87091
   7   4   2 1789.19 17.4847   1 0.21022 0.44796 0.61353-0.32516-0.84243 0.84548
   8   4   2 140.722 6.32379   1 0.27186 0.49122 0.60940-0.33718-0.82332 0.81736
   9   4   2 899.269 14.9743   1 0.33298 0.53501 0.60100-0.34492-0.80138 0.78641
   9   3   2  828.13 14.2678   1 0.36983 0.51438 0.61123-0.46054-0.77175 0.77301
   8   3   2 3050.57 29.6513   1 0.31046 0.46884 0.62456-0.45772-0.79351 0.80378
   7   3   2 1829.09 18.8192   1 0.25048 0.42392 0.63372-0.45074-0.81284 0.83212
   6   3   2 6622.91 41.6773   1 0.18973 0.37977 0.63851-0.43939-0.82997 0.85825
   5   3   2 1548.60 16.0349   1 0.12801 0.33658 0.63855-0.42328-0.84507 0.88237
   4   3   2 6421.31 33.8285   1 0.06510 0.29460 0.63325-0.40183-0.85826 0.90457
   3   3   2 3030.86  21.048   1 0.00067 0.25412 0.62171-0.37415-0.86957 0.92488
   2   3   2 4364.09 23.1173   1-0.06566 0.21555 0.60267-0.33896-0.87886 0.94318
   1   3   2 141.912 3.15208   1-0.13443 0.17942 0.57423-0.29438-0.88576 0.95909
   0   3   2 541.969 5.68069   1-0.20629 0.14638 0.53360-0.23760-0.88937 0.97171
  -1   3   2 2831.33 18.8888   1-0.28204 0.11722 0.47666-0.16451-0.88780 0.97915
  -2   3   2 466.594  6.2212   1-0.36243 0.09271 0.39741-0.06912-0.87716 0.97752
  -3   3   2 5399.48 31.5586   1-0.44763 0.07300 0.28785 0.05659-0.84964 0.95901
  -4   3   2  105.38 4.37832   1-0.53568 0.05615 0.13986 0.22073-0.79094 0.90932
  -5   3   2 784.267 10.9612   1-0.61961 0.03519-0.04654 0.42328-0.68012 0.80751
  -6   3   2 80.7487 5.21189   1-0.68635-0.00298-0.24719 0.64006-0.50270 0.63910
  -7   3   2 314.899  9.9151   1-0.72545-0.06879-0.41248 0.82151-0.27855 0.42395
  -8   3   2 25.9571 6.09263   1-0.74192-0.15722-0.50661 0.93178-0.05984 0.21425
  -8   2   2 371.726 10.5325   1-0.57772-0.30520-0.64504 0.96482 0.50749-0.33685
  -7   2   2 52.0598 5.34024   1-0.57595-0.20206-0.69175 0.99538 0.39020-0.22857
  -6   2   2    0.00  5.8521   1-0.60465-0.06846-0.69211 0.97959 0.13308 0.01954
  -5   2   2  79.744 4.72934   1-0.63425 0.06604-0.46760 0.73894-0.35940 0.50302
  -4   2   2 130.179 4.30853   1-0.54311 0.07980 0.02540 0.22980-0.76577 0.90037
  -3   2   2 61.9578 3.00156   1-0.40431 0.04590 0.35963-0.12058-0.86419 0.98979
  -2   2   2 1544.66 13.5923   1-0.29316 0.03966 0.52106-0.29816-0.86717 0.98376
  -1   2   2 44.0413 2.07145   1-0.20408 0.05548 0.60385-0.39709-0.85528 0.96286
   0   2   2 4133.01 17.8268   1-0.12744 0.08375 0.64979-0.45918-0.84277 0.94134
   1   2   2 374.847 4.02578   1-0.05798 0.11918 0.67592-0.50145-0.83137 0.92093
   2   2   2 4338.97 20.1798   1 0.00709 0.15902 0.68993-0.53161-0.82069 0.90124
   3   2   2 541.645 5.93439   1 0.06931 0.20170 0.69568-0.55351-0.81008 0.88162
   4   2   2 2566.82  20.243   1 0.12958 0.24634 0.69529-0.56926-0.79896 0.86149
   5   2   2 228.921 5.20346   1 0.18846 0.29235 0.68995-0.58006-0.78689 0.84041
   6   2   2 1036.15 11.6403   1 0.24635 0.33937 0.68038-0.58664-0.77348 0.81799
   7   2   2 347.233 7.55425   1 0.30347 0.38715 0.66700-0.58941-0.75841 0.79391
   8   2   2 1021.51 13.9562   1 0.36002 0.43550 0.65003-0.58859-0.74135 0.76785
   9   2   2 25.9683 4.37199   1 0.41613 0.48430 0.62955-0.58425-0.72201 0.73949
   9   1   2 563.086 11.7585   1 0.47370 0.44295 0.65226-0.71235-0.64281 0.67652
   8   1   2 67.8859 4.56586   1 0.42308 0.38867 0.68169-0.72563-0.65489 0.69761
   7   1   2 189.329 6.07909   1 0.37274 0.33411 0.70877-0.73657-0.66370 0.71543
   6   1   2 610.102 9.04534   1 0.32276 0.27918 0.73381-0.74546-0.66929 0.73002
   5   1   2 56.2871 3.17343   1 0.27330 0.22374 0.75712-0.75263-0.67155 0.74129
   4   1   2 3382.88 22.8497   1 0.22455 0.16758 0.77906-0.75842-0.67023 0.74898
   3   1   2 815.777 8.48546   1 0.17686 0.11037 0.80011-0.76333-0.66479 0.75256
   2   1   2 4677.74 19.5147   1 0.13082 0.05151 0.82098-0.76805-0.65422 0.75099
   1   1   2 6421.35  19.275   1 0.08752-0.01009 0.84286-0.77378-0.63640 0.74218
   0   1   2 35.9009 1.49363   1 0.04934-0.07681 0.86800-0.78278-0.60655 0.72134
  -1   1   211368.90 28.2239   1 0.02231-0.15468 0.90110-0.79974-0.55133 0.67513
  -2   1   2 941.481   8.868   1 0.02673-0.26400 0.95042-0.83291-0.41807 0.55088
  -3   1   215140.80  53.042   1 0.14244-0.48462 0.90022-0.76656 0.15363-0.01181
  -4   1   2 723.209 8.12994   1 0.01431-0.46140-0.11960 0.26940 0.99365-0.84282
  -5   1   2 4966.29 32.9088   1-0.15894-0.39304-0.41960 0.58554 0.95279-0.79295
  -6   1   2 456.565 8.25126   1-0.25419-0.40270-0.48585 0.66794 0.90519-0.73634
  -7   1   2 3639.38 35.1114   1-0.32751-0.43428-0.50119 0.69943 0.87102-0.69317
  -8   1   2 667.008 12.1241   1-0.39230-0.47439-0.49708 0.71147 0.84245-0.65558
  -9   1   2 740.454 14.1353   1-0.45295-0.51865-0.48248 0.71301 0.81547-0.61960
  -9   0   2 221.973 7.98601   1-0.36649-0.58888-0.38787 0.51301 0.90732-0.69521
  -8   0   2 33.9768 4.47988   1-0.29466-0.55581-0.37342 0.48241 0.93793-0.73484
  -7   0   2 793.359 11.6066   1-0.21779-0.52778-0.34158 0.43443 0.96574-0.77166
  -6   0   2 1.96329 4.04743   1-0.13386-0.50680-0.28417 0.36087 0.98835-0.80328
  -5   0   2 1140.09 11.1628   1-0.04043-0.49534-0.18713 0.24768 0.99861-0.82255
  -4   0   2-3.31865 3.27318   1 0.06367-0.49454-0.02860 0.07301 0.97741-0.81036
  -3   0   2 548.804 6.09727   1 0.17144-0.49740 0.21202-0.18375 0.88229-0.72425
  -2   0   2 256.422 3.84745   1 0.25656-0.47762 0.50732-0.49520 0.66235-0.51332
  -1   0   2 819.443 8.14575   1 0.29229-0.40845 0.74753-0.75155 0.35054-0.21052
   0   0   2 372.017  4.0903   1 0.29494-0.30619 0.86548-0.88565 0.06551 0.06551
   1   0   2 38.9856 1.76692   1 0.29514-0.20149 0.89735-0.93367-0.13782 0.25983
   2   0   2  803.78 7.80721   1 0.30473-0.10618 0.89021-0.94268-0.27250 0.38550
   3   0   2 1066.99 10.4113   1 0.32406-0.02061 0.86776-0.93637-0.36195 0.46594
   4   0   2 225.558 4.79642   1 0.35093 0.05743 0.83932-0.92407-0.42250 0.51748
   5   0   2 83.8256  3.9087   1 0.38324 0.13001 0.80825-0.90915-0.46390 0.54987
   6   0   2 25.6728 3.08276   1 0.41948 0.19868 0.77563-0.89268-0.49189 0.56885
   7   0   2 391.571 8.72705   1 0.45857 0.26449 0.74168-0.87487-0.50989 0.57784
   8   0   2 60.2805 4.94356   1 0.49977 0.32820 0.70623-0.85557-0.52000 0.57894
   9   0   2 1754.10 20.8195   1 0.54254 0.39033 0.66900-0.83448-0.52348 0.57341
   9  -1   2 1250.65 18.5919   1 0.61790 0.33119 0.66120-0.93207-0.35913 0.42528
   8  -1   2 92.6614 5.72768   1 0.58346 0.26073 0.69910-0.95383-0.33120 0.40637
   7  -1   2 1632.32 18.0172   1 0.55145 0.18784 0.73271-0.97129-0.29151 0.37569
   6  -1   2 111.192 5.23293   1 0.52232 0.11206 0.76078-0.98322-0.23740 0.33059
   5  -1   2 1525.99 14.7378   1 0.49645 0.03303 0.78097-0.98726-0.16531 0.26751
   4  -1   2 728.234 9.28098   1 0.47386-0.04928 0.78911-0.97926-0.07087 0.18208
   3  -1   2 14.1603 2.36161   1 0.45371-0.13403 0.77845-0.95245 0.05040 0.06982
   2  -1   2 599.293  6.5249   1 0.43344-0.21866 0.73935-0.89720 0.20072-0.07149
   1  -1   2 785.348 7.56576   1 0.40795-0.29808 0.66140-0.80311 0.37550-0.23727
   0  -1   2   94.83 2.32971   1 0.37033-0.36536 0.54011-0.66567 0.55859-0.41134
  -1  -1   2 3981.37 17.2414   1 0.31552-0.41545 0.38519-0.49461 0.72462-0.56837
  -2  -1   2 606.461 6.11321   1 0.24428-0.44912 0.21972-0.31299 0.85207-0.68681
  -3  -1   2 3907.01 22.3325   1 0.16259-0.47233 0.06713-0.14425 0.93469-0.76042
  -4  -1   2 7071.06 34.2866   1 0.07716-0.49180-0.05963-0.00135 0.97931-0.79602
  -5  -1   2 2958.87 25.0952   1-0.00752-0.51202-0.15807 0.11324 0.99688-0.80459
  -6  -1   2 5324.89 37.2512   1-0.08938-0.53506-0.23119 0.20250 0.99675-0.79545
  -7  -1   2 3197.75 31.8208   1-0.16787-0.56147-0.28345 0.27091 0.98519-0.77488
  -8  -1   2 3665.64 32.5597   1-0.24315-0.59110-0.31897 0.32257 0.96598-0.74667
  -9  -1   2 301.995 9.13147   1-0.31564-0.62352-0.34098 0.36073 0.94123-0.71290
  -9  -2   2 146.928  6.9853   1-0.28264-0.64029-0.32638 0.24073 0.95473-0.71018
  -8  -2   2 536.563 10.7671   1-0.21152-0.60650-0.30423 0.20244 0.97521-0.73966
  -7  -2   2 116.304 5.22889   1-0.13899-0.57414-0.27217 0.15423 0.98972-0.76318
  -6  -2   2 816.758 10.7106   1-0.06499-0.54323-0.22892 0.09484 0.99705-0.77953
  -5  -2   2 62.2534 3.70114   1 0.01032-0.51364-0.17313 0.02290 0.99536-0.78684
  -4  -2   2 1268.98  13.185   1 0.08651-0.48493-0.10354-0.06283 0.98206-0.78255
  -3  -2   2 654.304 7.04882   1 0.16268-0.45620-0.01959-0.16293 0.95383-0.76334
  -2  -2   2 406.217 5.07447   1 0.23733-0.42595 0.07793-0.27659 0.90699-0.72551
  -1  -2   2 578.412 6.05275   1 0.30832-0.39203 0.18582-0.40063 0.83836-0.66588
   0  -2   2 7074.75 26.0779   1 0.37314-0.35195 0.29792-0.52887 0.74681-0.58334
   1  -2   2 111.992 2.96426   1 0.42968-0.30359 0.40555-0.65265 0.63489-0.48043
   2  -2   2 8182.78 34.5839   1 0.47702-0.24603 0.49960-0.76285 0.50932-0.36386
   3  -2   2 3294.21 25.6188   1 0.51594-0.18004 0.57329-0.85269 0.37940-0.24296
   4  -2   2 6286.63 40.5215   1 0.54850-0.10770 0.62385-0.91939 0.25429-0.12686
   5  -2   2 22.2675 3.73053   1 0.57725-0.03154 0.65221-0.96390 0.14061-0.02219
   6  -2   2 2099.18 20.5174   1 0.60440 0.04621 0.66151-0.98933 0.04187 0.06754
   7  -2   2 53.2641 5.25726   1 0.63154 0.12397 0.65544-0.99941-0.04100 0.14141
   8  -2   2 1780.82 22.1171   1 0.65960 0.20081 0.63734-0.99746-0.10864 0.20003
   8  -3   2  209.48 9.15538   1 0.71489 0.16174 0.52284-0.98835 0.10564 0.00198
   7  -3   2 144.326 7.42962   1 0.68447 0.08725 0.52177-0.97113 0.18603-0.06940
   6  -3   2 320.548 8.98095   1 0.65235 0.01447 0.50660-0.93982 0.27587-0.15023
   5  -3   2 52.6756 4.32594   1 0.61741-0.05548 0.47623-0.89330 0.37291-0.23826
   4  -3   2 1499.13 14.5325   1 0.57843-0.12141 0.43047-0.83140 0.47373-0.33007
   3  -3   2 229.121 5.57233   1 0.53437-0.18225 0.37048-0.75526 0.57397-0.42131
   2  -3   2 2062.03 19.2685   1 0.48460-0.23738 0.29892-0.66756 0.66894-0.50726
   1  -3   2 411.894 5.83186   1 0.42905-0.28674 0.21974-0.57224 0.75440-0.58371
   0  -3   2 2813.14 19.3957   1 0.36828-0.33087 0.13744-0.47378 0.82734-0.64765
  -1  -3   2 3056.10  20.218   1 0.30326-0.37075 0.05626-0.37646 0.88632-0.69761
  -2  -3   2 1017.50 10.7251   1 0.23516-0.40755-0.02034-0.28372 0.93126-0.73354
  -3  -3   2 1162.95 10.9833   1 0.16509-0.44239-0.09001-0.19789 0.96312-0.75639
  -4  -3   2 26.3507 2.83727   1 0.09399-0.47619-0.15146-0.12031 0.98335-0.76761
  -5  -3   2  548.97 8.59271   1 0.02257-0.50967-0.20414-0.05147 0.99354-0.76880
  -6  -3   2 442.579 8.34821   1-0.04870-0.54331-0.24810 0.00863 0.99516-0.76141
  -7  -3   2 163.008 6.06652   1-0.11952-0.57739-0.28365 0.06033 0.98943-0.74666
  -8  -3   2 757.335 12.6493   1-0.18975-0.61206-0.31126 0.10408 0.97728-0.72551
  -9  -3   2 84.5951 5.96175   1-0.25932-0.64739-0.33141 0.14038 0.95937-0.69859
  -8  -4   2 14.4146 4.22121   1-0.17366-0.61193-0.33104 0.01846 0.97537-0.70737
  -7  -4   2 613.057 10.8144   1-0.10525-0.57544-0.30757-0.02115 0.98633-0.72735
  -6  -4   2 19.8367   3.268   1-0.03671-0.53907-0.27815-0.06672 0.99152-0.74154
  -5  -4   2 3214.13 29.3826   1 0.03183-0.50271-0.24267-0.11834 0.99045-0.74948
  -4  -4   2 1167.71 11.7929   1 0.10017-0.46615-0.20112-0.17603 0.98250-0.75054
  -3  -4   2 9124.46 42.9201   1 0.16803-0.42910-0.15366-0.23964 0.96696-0.74401
  -2  -4   2 374.992 6.25534   1 0.23499-0.39117-0.10069-0.30875 0.94305-0.72911
  -1  -4   216822.10 54.0633   1 0.30057-0.35185-0.04298-0.38261 0.91005-0.70512
   0  -4   2 1443.07 14.0073   1 0.36418-0.31054 0.01827-0.46001 0.86742-0.67150
   1  -4   2 8124.00 39.3152   1 0.42515-0.26662 0.08137-0.53925 0.81497-0.62806
   2  -4   2 666.095 8.86283   1 0.48288-0.21944 0.14414-0.61817 0.75305-0.57514
   3  -4   2 4551.41  33.995   1 0.53681-0.16847 0.20408-0.69426 0.68265-0.51375
   4  -4   2 1457.66 15.0454   1 0.58663-0.11339 0.25856-0.76488 0.60548-0.44560
   5  -4   2 350.294 8.60841   1 0.63226-0.05412 0.30513-0.82760 0.52387-0.37300
   6  -4   2 700.434 12.9985   1 0.67390 0.00914 0.34180-0.88041 0.44048-0.29862
   7  -4   2 18.3877 5.01878   1 0.71200 0.07595 0.36721-0.92197 0.35805-0.22520
   7  -5   2 403.587 11.6633   1 0.72315 0.08102 0.21717-0.87732 0.47608-0.32699
   6  -5   2 355.511 10.2691   1 0.68091 0.01836 0.19018-0.83419 0.54762-0.38953
   5  -5   2 866.941 13.6476   1 0.63536-0.04100 0.15539-0.78325 0.61731-0.45021
   4  -5   2 4.74916 3.35217   1 0.58648-0.09702 0.11431-0.72602 0.68343-0.50732
   3  -5   2 1172.62  13.592   1 0.53435-0.14979 0.06861-0.66417 0.74454-0.55942
   2  -5   2 101.813 4.23385   1 0.47919-0.19954 0.02005-0.59947 0.79949-0.60536
   1  -5   2 1017.00  11.292   1 0.42134-0.24659-0.02968-0.53359 0.84753-0.64440
   0  -5   2 95.0345 4.19434   1 0.36118-0.29133-0.07909-0.46804 0.88826-0.67612
  -1  -5   2 3924.57 29.6333   1 0.29911-0.33416-0.12688-0.40410 0.92159-0.70043
  -2  -5   2 138.605 4.72752   1 0.23553-0.37548-0.17205-0.34278 0.94765-0.71748
  -3  -5   2 3604.07 29.7933   1 0.17080-0.41566-0.21384-0.28485 0.96673-0.72756
  -4  -5   2 347.856 7.36158   1 0.10523-0.45498-0.25171-0.23084 0.97921-0.73103
  -5  -5   2 2502.13 23.9466   1 0.03906-0.49372-0.28530-0.18110 0.98548-0.72829
  -6  -5   2 6.96815 3.22883   1-0.02751-0.53205-0.31441-0.13584 0.98591-0.71971
  -7  -5   2 808.602 13.1109   1-0.09433-0.57013-0.33892-0.09519 0.98080-0.70559
  -8  -5   2 41.1106 4.79498   1-0.16132-0.60805-0.35877-0.05919 0.97039-0.68617
  -7  -6   2 68.7334 5.35004   1-0.08589-0.56235-0.37504-0.16446 0.97277-0.68133
  -6  -6   2 2116.60 20.4993   1-0.02040-0.52294-0.35455-0.20110 0.97802-0.69559
  -5  -6   2 1013.01 13.6523   1 0.04467-0.48311-0.33042-0.24137 0.97823-0.70481
  -4  -6   2 616.962 10.1517   1 0.10921-0.44274-0.30284-0.28510 0.97326-0.70885
  -3  -6   2 1959.57  18.665   1 0.17308-0.40171-0.27202-0.33206 0.96292-0.70752
  -2  -6   2 609.676 9.51401   1 0.23610-0.35983-0.23828-0.38195 0.94704-0.70064
  -1  -6   2 2662.86 23.5469   1 0.29808-0.31691-0.20205-0.43432 0.92541-0.68802
   0  -6   2 11.1408 3.11604   1 0.35877-0.27269-0.16388-0.48864 0.89788-0.66951
   1  -6   2 472.236 8.66437   1 0.41790-0.22693-0.12448-0.54419 0.86439-0.64503
   2  -6   2 545.552 9.63572   1 0.47520-0.17933-0.08469-0.60013 0.82498-0.61463
   3  -6   2 55.3235 4.31675   1 0.53039-0.12961-0.04552-0.65543 0.77984-0.57850
   4  -6   2 1124.12 15.3408   1 0.58320-0.07751-0.00814-0.70896 0.72938-0.53704
   5  -6   2 46.5228  5.1616   1 0.63340-0.02281 0.02622-0.75947 0.67418-0.49085
   6  -6   2 903.868 16.0321   1 0.68082 0.03467 0.05626-0.80565 0.61507-0.44075
   5  -7   2 81.2244 5.95085   1 0.62909-0.00228-0.08696-0.75168 0.70743-0.50788
   4  -7   2 2677.02 27.7508   1 0.57857-0.05667-0.11500-0.70749 0.75515-0.54659
   3  -7   2 4.97386 3.90375   1 0.52585-0.10885-0.14530-0.66104 0.79854-0.58096
   2  -7   2 3062.30 30.0471   1 0.47111-0.15901-0.17693-0.61327 0.83723-0.61065
   1  -7   2 52.9549 4.53524   1 0.41458-0.20738-0.20904-0.56501 0.87101-0.63542
   0  -7   2 1704.53 17.3168   1 0.35647-0.25417-0.24088-0.51703 0.89976-0.65516
  -1  -7   2 910.374 12.7455   1 0.29698-0.29959-0.27182-0.46994 0.92343-0.66982
  -2  -7   2 314.029 7.93123   1 0.23632-0.34383-0.30132-0.42430 0.94205-0.67943
  -3  -7   2 724.554 11.6278   1 0.17465-0.38706-0.32894-0.38054 0.95569-0.68407
  -4  -7   2 13.6793 3.59413   1 0.11212-0.42943-0.35432-0.33901 0.96444-0.68380
  -5  -7   2  484.18 10.6395   1 0.04886-0.47108-0.37717-0.30002 0.96837-0.67873
  -6  -7   2  67.966 5.46959   1-0.01502-0.51210-0.39725-0.26378 0.96756-0.66891
  -7  -7   2 144.846 7.19523   1-0.07945-0.55257-0.41438-0.23051 0.96204-0.65437
  -5  -8   2 154.027 7.04908   1 0.05171-0.45771-0.42501-0.35756 0.95561-0.64974
  -4  -8   2 1.23394 5.28341   1 0.11393-0.41502-0.40603-0.39269 0.95254-0.65568
  -3  -8   2 287.858 8.60583   1 0.17536-0.37155-0.38502-0.42985 0.94502-0.65716
  -2  -8   2 200.197 7.25082   1 0.23591-0.32720-0.36225-0.46876 0.93302-0.65418
  -1  -8   2 282.498 8.48131   1 0.29547-0.28186-0.33804-0.50912 0.91653-0.64670
   0  -8   2 1436.14 17.4966   1 0.35390-0.23538-0.31276-0.55055 0.89553-0.63471
   1  -8   2  243.67 7.97444   1 0.41105-0.18763-0.28685-0.59260 0.87002-0.61821
   2  -8   2 2368.79 23.6382   1 0.46675-0.13843-0.26083-0.63477 0.84005-0.59724
   3  -8   2 89.4717  6.4697   1 0.52084-0.08762-0.23528-0.67646 0.80568-0.57188
   1  -9   2 1240.90 18.3233   1 0.40702-0.16738-0.36000-0.62484 0.86271-0.59467
   0  -9   2 63.3153 5.76798   1 0.35077-0.21604-0.38110-0.58759 0.88596-0.60891
  -1  -9   2 840.545 14.7275   1 0.29329-0.26345-0.40180-0.55075 0.90506-0.61900
  -2  -9   2 53.1189  5.3222   1 0.23469-0.30976-0.42171-0.51469 0.92000-0.62493
  -3  -9   2 960.049 15.7477   1 0.17508-0.35505-0.44051-0.47974 0.93075-0.62667
  -2  -9   3 342.509 10.4868   1 0.23973-0.32042-0.38022-0.56627 0.92826-0.56769
  -1  -9   3 4.30613 5.91821   1 0.29782-0.27362-0.36040-0.60224 0.91191-0.56034
   0  -9   3 516.564 12.3525   1 0.35470-0.22559-0.34017-0.63861 0.89147-0.54891
   3  -8   3-3.42428 6.86602   1 0.52277-0.09517-0.19310-0.72873 0.80386-0.50456
   2  -8   3 10.6743 4.11945   1 0.46976-0.14707-0.21642-0.68926 0.83918-0.53086
   1  -8   3 119.273  6.1356   1 0.41506-0.19727-0.24076-0.64877 0.87045-0.55312
   0  -8   3 33.5589 4.43007   1 0.35882-0.24593-0.26553-0.60786 0.89750-0.57117
  -1  -8   3 86.2692 5.42494   1 0.30118-0.29319-0.29018-0.56706 0.92024-0.58489
  -2  -8   3 10.5311 3.63411   1 0.24228-0.33920-0.31425-0.52684 0.93858-0.59422
  -3  -8   3 951.053 14.9978   1 0.18225-0.38407-0.33734-0.48761 0.95247-0.59911
  -4  -8   3 61.8064  5.1504   1 0.12120-0.42792-0.35907-0.44974 0.96189-0.59952
  -5  -8   3 1687.70  20.894   1 0.05922-0.47085-0.37914-0.41352 0.96680-0.59542
  -6  -7   3 8.67229 4.10218   1-0.00544-0.52730-0.34582-0.32530 0.97923-0.61507
  -5  -7   3 3190.85 32.2174   1 0.05828-0.48613-0.32400-0.36327 0.97777-0.62262
  -4  -7   3 21.4811 3.96307   1 0.12120-0.44414-0.29981-0.40360 0.97143-0.62528
  -3  -7   3 2393.99 23.1553   1 0.18320-0.40124-0.27355-0.44600 0.96020-0.62306
  -2  -7   3 190.599 6.60545   1 0.24416-0.35730-0.24559-0.49011 0.94406-0.61593
  -1  -7   3 936.994 13.2332   1 0.30394-0.31217-0.21635-0.53550 0.92302-0.60390
   0  -7   3 418.401 9.30796   1 0.36236-0.26570-0.18632-0.58167 0.89710-0.58699
   1  -7   3  252.53 7.78766   1 0.41927-0.21770-0.15609-0.62805 0.86638-0.56528
   2  -7   3 506.834 10.5281   1 0.47448-0.16801-0.12631-0.67397 0.83103-0.53894
   3  -7   3 8.57991 3.76098   1 0.52782-0.11644-0.09772-0.71871 0.79126-0.50818
   4  -7   3 19.1824 4.30515   1 0.57912-0.06284-0.07112-0.76145 0.74741-0.47334
   6  -6   3 1414.90 20.4619   1 0.67730 0.03256 0.09157-0.85104 0.60395-0.36412
   5  -6   3 709.424 13.5874   1 0.63139-0.02643 0.06792-0.81125 0.66100-0.41216
   4  -6   3 1263.73 16.5704   1 0.58290-0.08284 0.03950-0.76669 0.71520-0.45735
   3  -6   3 2334.76 23.1584   1 0.53191-0.13676 0.00738-0.71842 0.76571-0.49885
   2  -6   3 1858.77 17.8965   1 0.47857-0.18832-0.02737-0.66753 0.81184-0.53598
   1  -6   3 825.521 11.7254   1 0.42306-0.23771-0.06371-0.61504 0.85307-0.56819
   0  -6   3 1483.19 15.0743   1 0.36558-0.28513-0.10067-0.56193 0.88901-0.59513
  -1  -6   3 343.421 7.54094   1 0.30635-0.33081-0.13739-0.50907 0.91945-0.61656
  -2  -6   3 1705.27  17.623   1 0.24562-0.37497-0.17310-0.45721 0.94429-0.63239
  -3  -6   3 149.861 5.53778   1 0.18358-0.41784-0.20716-0.40700 0.96350-0.64259
  -4  -6   3 871.989 12.3668   1 0.12045-0.45961-0.23905-0.35898 0.97715-0.64723
  -5  -6   3 842.982 12.7825   1 0.05639-0.50046-0.26832-0.31355 0.98533-0.64640
  -6  -6   3 422.311 9.65937   1-0.00843-0.54053-0.29465-0.27108 0.98812-0.64018
  -7  -6   3 467.812 11.2682   1-0.07391-0.57995-0.31776-0.23182 0.98562-0.62867
  -8  -5   3 587.424 12.3576   1-0.14655-0.62845-0.29546-0.13259 0.98543-0.63570
  -7  -5   3 891.227 14.0378   1-0.07932-0.59077-0.27179-0.17240 0.99262-0.65189
  -6  -5   3 496.609 9.98208   1-0.01254-0.55265-0.24386-0.21648 0.99406-0.66234
  -5  -5   3 1056.12 13.3164   1 0.05368-0.51396-0.21186-0.26462 0.98957-0.66687
  -4  -5   3 208.845 6.05687   1 0.11914-0.47453-0.17609-0.31654 0.97893-0.66524
  -3  -5   3 911.049 11.2187   1 0.18365-0.43413-0.13694-0.37184 0.96191-0.65723
  -2  -5   3 1193.69 12.3577   1 0.24694-0.39252-0.09496-0.42996 0.93829-0.64261
  -1  -5   3 232.359 5.93233   1 0.30872-0.34939-0.05088-0.49018 0.90793-0.62127
   0  -5   3 1282.63 12.8308   1 0.36867-0.30445-0.00561-0.55161 0.87084-0.59318
   1  -5   3 56.9048 3.71984   1 0.42649-0.25736 0.03979-0.61315 0.82718-0.55853
   2  -5   3 2406.46 22.6169   1 0.48187-0.20784 0.08405-0.67355 0.77736-0.51772
   3  -5   3 875.463 12.1955   1 0.53458-0.15565 0.12583-0.73148 0.72204-0.47141
   4  -5   3 2030.90 21.3757   1 0.58443-0.10060 0.16373-0.78553 0.66214-0.42052
   5  -5   3  447.87 10.4183   1 0.63136-0.04262 0.19640-0.83435 0.59881-0.36620
   6  -5   3 743.989 14.3784   1 0.67537 0.01827 0.22261-0.87670 0.53338-0.30978
   7  -5   3 416.366 11.6636   1 0.71657 0.08197 0.24130-0.91153 0.46729-0.25269
   7  -4   3 2661.83 27.5365   1 0.70395 0.07837 0.38162-0.94647 0.35489-0.15653
   6  -4   3 109.357 6.52488   1 0.66607 0.01134 0.36569-0.91439 0.42818-0.22081
   5  -4   3 3653.21 32.6101   1 0.62543-0.05292 0.33992-0.87247 0.50331-0.28692
   4  -4   3  325.98  7.7977   1 0.58163-0.11401 0.30506-0.82146 0.57830-0.35290
   3  -4   3 7213.73 44.5233   1 0.53438-0.17167 0.26230-0.76256 0.65109-0.41668
   2  -4   3 570.358 8.52004   1 0.48358-0.22577 0.21323-0.69734 0.71969-0.47628
   1  -4   3 3672.29 27.8346   1 0.42929-0.27638 0.15971-0.62768 0.78238-0.52996
   0  -4   3  567.35 7.74031   1 0.37175-0.32375 0.10374-0.55556 0.83784-0.57641
  -1  -4   3 473.302 7.07317   1 0.31135-0.36825 0.04723-0.48291 0.88520-0.61476
  -2  -4   3 410.808 6.88449   1 0.24853-0.41033-0.00808-0.41145 0.92404-0.64459
  -3  -4   3 59.8021  3.7191   1 0.18378-0.45048-0.06077-0.34261 0.95435-0.66589
  -4  -4   3 346.372 6.98119   1 0.11756-0.48916-0.10974-0.27750 0.97636-0.67889
  -5  -4   3 631.206 9.73774   1 0.05027-0.52677-0.15421-0.21689 0.99049-0.68402
  -6  -4   3 122.326 5.63194   1-0.01775-0.56366-0.19364-0.16130 0.99724-0.68175
  -7  -4   3 216.958 7.21291   1-0.08623-0.60008-0.22775-0.11105 0.99708-0.67259
  -8  -4   3 850.821 14.2392   1-0.15497-0.63624-0.25637-0.06629 0.99044-0.65693
  -9  -3   3 647.738 12.9446   1-0.23627-0.67606-0.24943 0.04831 0.98002-0.65373
  -8  -3   3  14.812 3.86854   1-0.16569-0.64174-0.22172 0.00445 0.99314-0.67586
  -7  -3   3 146.402 5.90507   1-0.09491-0.60762-0.18673-0.04668 0.99933-0.69106
  -6  -3   3 204.751  6.1047   1-0.02413-0.57350-0.14435-0.10521 0.99788-0.69862
  -5  -3   3 378.665 7.45431   1 0.04636-0.53909-0.09460-0.17110 0.98792-0.69766
  -4  -3   3 1838.23 17.4916   1 0.11611-0.50393-0.03782-0.24403 0.96844-0.68719
  -3  -3   3 163.135 4.47568   1 0.18453-0.46745 0.02525-0.32324 0.93846-0.66623
  -2  -3   3 826.383 8.45033   1 0.25091-0.42893 0.09325-0.40739 0.89722-0.63400
  -1  -3   3 788.912 7.96285   1 0.31445-0.38757 0.16422-0.49451 0.84435-0.59014
   0  -3   3 2520.86 19.8176   1 0.37438-0.34259 0.23554-0.58197 0.78022-0.53501
   1  -3   3 2378.68 20.1013   1 0.43005-0.29336 0.30418-0.66675 0.70605-0.46985
   2  -3   3 247.301 5.36113   1 0.48110-0.23951 0.36698-0.74570 0.62399-0.39680
   3  -3   3 6175.65 38.5712   1 0.52753-0.18104 0.42115-0.81601 0.53693-0.31876
   4  -3   3 62.1283 3.97594   1 0.56969-0.11829 0.46456-0.87557 0.44813-0.23896
   5  -3   3 3859.80 37.3643   1 0.60821-0.05191 0.49600-0.92316 0.36075-0.16059
   6  -3   3 159.011 6.56126   1 0.64388 0.01732 0.51511-0.95841 0.27754-0.08639
   7  -3   3 2797.99 27.1073   1 0.67750 0.08860 0.52221-0.98166 0.20057-0.01843
   8  -3   3 7.05095 4.69405   1 0.70980 0.16120 0.51805-0.99365 0.13126 0.04187
   8  -2   3 429.226 11.7206   1 0.66233 0.19245 0.62705-0.99726-0.05374 0.21065
   7  -2   3 1463.36 18.6858   1 0.63163 0.11825 0.64529-0.99935 0.00581 0.16011
   6  -2   3 30.4591 4.39337   1 0.60132 0.04366 0.65366-0.99158 0.07674 0.09818
   5  -2   3 2112.12 20.7016   1 0.57080-0.03073 0.65025-0.97202 0.15923 0.02470
   4  -2   3 172.026 5.59508   1 0.53914-0.10397 0.63294-0.93856 0.25267-0.05973
   3  -2   3 1021.78 10.7291   1 0.50506-0.17479 0.59982-0.88929 0.35520-0.15325
   2  -2   3 671.041 7.74287   1 0.46708-0.24171 0.54980-0.82313 0.46341-0.25245
   1  -2   3 12.1617 2.10051   1 0.42371-0.30324 0.48340-0.74058 0.57235-0.35238
   0  -2   3 6501.86 27.9074   1 0.37389-0.35833 0.40318-0.64422 0.67617-0.44719
  -1  -2   3 2463.37 17.3382   1 0.31733-0.40667 0.31367-0.53857 0.76925-0.53127
  -2  -2   3 2462.55 18.3562   1 0.25457-0.44881 0.22052-0.42927 0.84741-0.60041
  -3  -2   3 1756.24 17.0094   1 0.18681-0.48596 0.12925-0.32185 0.90859-0.65258
  -4  -2   3 1730.67 16.0757   1 0.11558-0.51962 0.04428-0.22074 0.95275-0.68773
  -5  -2   3 3508.74 28.9376   1 0.04231-0.55126-0.03151-0.12880 0.98129-0.70726
  -6  -2   3 12.8307 3.10582   1-0.03181-0.58204-0.09667-0.04749 0.99626-0.71322
  -7  -2   3 1558.32  16.449   1-0.10595-0.61280-0.15086 0.02284 0.99980-0.70775
  -8  -2   3 283.638 8.48153   1-0.17959-0.64406-0.19435 0.08247 0.99378-0.69273
  -9  -2   3 1486.89 19.0893   1-0.25246-0.67610-0.22776 0.13203 0.97968-0.66962
  -9  -1   3 167.342 7.26566   1-0.27470-0.67007-0.22037 0.23003 0.97584-0.68200
  -8  -1   3 322.038 8.67626   1-0.19869-0.64119-0.18011 0.17363 0.99235-0.70752
  -7  -1   3 128.784 5.46801   1-0.12072-0.61425-0.12474 0.10211 0.99910-0.72328
  -6  -1   3 1268.13 13.4286   1-0.04119-0.58888-0.05222 0.01345 0.99284-0.72603
  -5  -1   3 44.6006 3.35629   1 0.03889-0.56406 0.03883-0.09374 0.96907-0.71127
  -4  -1   3 6440.04 34.4386   1 0.11758-0.53785 0.14787-0.21893 0.92246-0.67367
  -3  -1   3 492.197 6.24428   1 0.19190-0.50726 0.27081-0.35802 0.84830-0.60852
  -2  -1   3 6435.05 27.6079   1 0.25835-0.46881 0.39886-0.50221 0.74514-0.51437
  -1  -1   3  46.396 2.26927   1 0.31421-0.41977 0.51969-0.63920 0.61751-0.39575
   0  -1   311654.00 33.8047   1 0.35890-0.35955 0.62142-0.75707 0.47600-0.26324
   1  -1   3 919.265 9.17569   1 0.39433-0.29009 0.69697-0.84877 0.33367-0.12993
   2  -1   3 1668.72 15.9312   1 0.42382-0.21468 0.74551-0.91345 0.20137-0.00664
   3  -1   3  163.89  4.5353   1 0.45062-0.13657 0.77054-0.95462 0.08529 0.10043
   4  -1   3 2029.28  19.139   1 0.47711-0.05815 0.77711-0.97734-0.01264 0.18935
   5  -1   3 177.583  5.7174   1 0.50467 0.01919 0.76993-0.98631-0.09309 0.26080
   6  -1   3 1438.60 15.8444   1 0.53396 0.09480 0.75268-0.98520-0.15791 0.31661
   7  -1   3 429.617 9.93068   1 0.56516 0.16850 0.72789-0.97656-0.20918 0.35887
   8  -1   3 630.404 12.8145   1 0.59821 0.24036 0.69724-0.96205-0.24880 0.38948
   9  -1   3 320.929 10.5643   1 0.63292 0.31054 0.66170-0.94266-0.27835 0.41002
   9   0   3 298.701 9.28517   1 0.56609 0.36115 0.68643-0.86200-0.43453 0.54997
   8   0   3 48.9779 4.75175   1 0.52531 0.29703 0.72380-0.88322-0.42517 0.54962
   7   0   3 911.693 12.8332   1 0.48599 0.23144 0.75871-0.90198-0.40883 0.54229
   6   0   3 573.906   9.495   1 0.44853 0.16400 0.79118-0.91831-0.38439 0.52686
   5   0   3 2254.54 20.0429   1 0.41339 0.09424 0.82096-0.93195-0.35016 0.50164
   4   0   3 5492.62 32.3357   1 0.38117 0.02156 0.84736-0.94220-0.30366 0.46415
   3   0   3 467.884 6.17954   1 0.35252-0.05469 0.86886-0.94755-0.24129 0.41079
   2   0   3 9264.32 32.8583   1 0.32808-0.13516 0.88241-0.94496-0.15801 0.33652
   1   0   3 999.475 8.65823   1 0.30807-0.22004 0.88223-0.92863-0.04719 0.23471
   0   0   326185.90 48.5862   1 0.29131-0.30819 0.85807-0.88833 0.09826 0.09826
  -1   0   3 265.846 4.14398   1 0.27350-0.39529 0.79456-0.80867 0.28126-0.07573
  -2   0   311325.60 37.6828   1 0.24571-0.47239 0.67652-0.67449 0.49058-0.27603
  -3   0   3 563.202 6.79067   1 0.19743-0.52902 0.50508-0.48690 0.69342-0.46987
  -4   0   3 4104.90 27.6103   1 0.12567-0.56215 0.30937-0.27504 0.85057-0.61801
  -5   0   3 123.585 4.45949   1 0.03839-0.57978 0.12841-0.07794 0.94569-0.70412
  -6   0   3 969.995 11.8159   1-0.05351-0.59278-0.01578 0.08239 0.98884-0.73826
  -7   0   3 0.93712 4.98821   1-0.14322-0.60797-0.12079 0.20355 0.99805-0.73846
  -8   0   3 147.684 6.31334   1-0.22829-0.62780-0.19300 0.29191 0.98731-0.71871
  -9   0   3 19.0088  4.2648   1-0.30854-0.65246-0.23990 0.35495 0.96491-0.68730
  -9   1   3 498.704 11.5444   1-0.36995-0.60727-0.31579 0.53624 0.92919-0.66781
  -8   1   3 147.632 6.37286   1-0.28694-0.58537-0.27379 0.47809 0.96498-0.71260
  -7   1   3 1097.35 14.0545   1-0.19065-0.57677-0.18561 0.37376 0.99304-0.74967
  -6   1   3 54.3773 3.91216   1-0.07522-0.58730-0.01075 0.18276 0.98908-0.75473
  -5   1   3 372.015 7.17129   1 0.05133-0.60894 0.30669-0.15083 0.87110-0.64575
  -4   1   3 834.163 9.96439   1 0.12890-0.58161 0.69643-0.55671 0.53067-0.31433
  -3   1   3 68.8424 3.72159   1 0.12655-0.47436 0.91343-0.78986 0.12808 0.07924
  -2   1   3 1652.62 15.2837   1 0.11164-0.35454 0.96400-0.85658-0.14016 0.33848
  -1   1   3  879.95 8.22232   1 0.11408-0.25208 0.95667-0.86539-0.29618 0.48549
   0   1   3 5846.57 21.1482   1 0.13182-0.16492 0.93472-0.85959-0.39097 0.57127
   1   1   3 4395.66 18.5931   1 0.15956-0.08776 0.90967-0.85068-0.45237 0.62367
   2   1   3 361.777 4.44337   1 0.19372-0.01701 0.88419-0.84135-0.49402 0.65630
   3   1   3 1800.31 15.3125   1 0.23209 0.04952 0.85861-0.83191-0.52283 0.67611
   4   1   3 419.404 6.17928   1 0.27335 0.11316 0.83269-0.82214-0.54260 0.68687
   5   1   3 2939.67  25.022   1 0.31665 0.17476 0.80607-0.81166-0.55549 0.69075
   6   1   3 6.81473 2.56035   1 0.36144 0.23487 0.77837-0.80011-0.56280 0.68904
   7   1   3 255.303 7.08944   1 0.40733 0.29388 0.74926-0.78714-0.56530 0.68253
   8   1   3 71.8966 5.11907   1 0.45407 0.35205 0.71840-0.77243-0.56345 0.67168
   9   1   3 170.777 7.59259   1 0.50145 0.40957 0.68545-0.75563-0.55749 0.65671
   9   2   3 1392.89 17.9185   1 0.44423 0.45057 0.67282-0.63760-0.64603 0.72902
   8   2   3  4.5867 4.90156   1 0.39146 0.39844 0.69877-0.64741-0.66101 0.75301
   7   2   3 1411.34 14.9329   1 0.33865 0.34635 0.72199-0.65448-0.67326 0.77427
   6   2   3 267.065  6.2686   1 0.28579 0.29431 0.74262-0.65897-0.68298 0.79300
   5   2   3 4858.03  31.791   1 0.23287 0.24232 0.76080-0.66101-0.69034 0.80937
   4   2   3 3341.85 23.6817   1 0.17987 0.19042 0.77660-0.66065-0.69548 0.82351
   3   2   3 6420.50 29.0849   1 0.12677 0.13862 0.79004-0.65796-0.69850 0.83555
   2   2   3 466.452 5.13601   1 0.07351 0.08697 0.80114-0.65290-0.69954 0.84560
   1   2   3 5183.40 21.6108   1 0.02004 0.03554 0.80981-0.64543-0.69873 0.85379
   0   2   3 1582.95 12.0199   1-0.03376-0.01557 0.81590-0.63537-0.69623 0.86031
  -1   2   3 1319.80 11.7894   1-0.08809-0.06613 0.81909-0.62242-0.69235 0.86543
  -2   2   3 158.909 3.70683   1-0.14339-0.11574 0.81868-0.60586-0.68765 0.86974
  -3   2   3 1454.67  13.498   1-0.20069-0.16334 0.81295-0.58398-0.68349 0.87459
  -4   2   3 1.14973 3.54373   1-0.26341-0.20552 0.79612-0.55102-0.68417 0.88429
  -5   2   3 663.347 9.33396   1-0.35244-0.22139 0.72972-0.46847-0.71288 0.92200
  -6   2   3  85.691 5.24101   1-0.51089-0.16785-0.71648 0.99388 0.47695-0.25881
  -7   2   3 847.239 13.0759   1-0.43007-0.35357-0.58436 0.87790 0.75481-0.52767
  -8   2   3 94.6767 5.93672   1-0.46503-0.42350-0.53543 0.84512 0.76975-0.53360
  -8   3   3  81.951 7.14633   1-0.75804-0.14672-0.46119 0.87627-0.11941 0.33934
  -7   3   3 3343.30 33.1635   1-0.73193-0.06792-0.21819 0.61713-0.46314 0.67405
  -6   3   3 1646.96 16.8913   1-0.64475-0.05020 0.09385 0.28894-0.69419 0.89610
  -5   3   3 3811.77 32.6468   1-0.53784-0.05221 0.32943 0.03722-0.78666 0.97955
  -4   3   3 2143.05 19.3578   1-0.43971-0.04544 0.47717-0.12667-0.81469 0.99858
  -3   3   3 6057.09 33.6343   1-0.35342-0.02683 0.56911-0.23475-0.82068 0.99555
  -2   3   3 2417.31 19.5634   1-0.27600 0.00065 0.62821-0.31000-0.81943 0.98530
  -1   3   3 766.643 7.97008   1-0.20466 0.03421 0.66713-0.36506-0.81562 0.97248
   0   3   3 2261.51  16.425   1-0.13748 0.07193 0.69276-0.40684-0.81060 0.95845
   1   3   3 77.2211 2.53429   1-0.07321 0.11257 0.70901-0.43924-0.80466 0.94350
   2   3   3 1060.22 10.2279   1-0.01104 0.15530 0.71821-0.46458-0.79774 0.92757
   3   3   3 198.251 4.17748   1 0.04958 0.19958 0.72179-0.48431-0.78968 0.91050
   4   3   3 68.7278 3.05714   1 0.10903 0.24504 0.72067-0.49934-0.78028 0.89209
   5   3   3 818.313 9.72267   1 0.16758 0.29139 0.71545-0.51026-0.76935 0.87215
   6   3   3 959.979 11.4758   1 0.22543 0.33844 0.70649-0.51745-0.75667 0.85046
   7   3   3 97.8412 4.97618   1 0.28272 0.38605 0.69403-0.52113-0.74204 0.82683
   8   3   3 1195.63  15.237   1 0.33957 0.43410 0.67817-0.52142-0.72523 0.80101
   9   3   3 168.455 6.96473   1 0.39607 0.48251 0.65893-0.51833-0.70598 0.77275
   9   4   3 6.29663 3.67833   1 0.35645 0.50591 0.64922-0.40322-0.74450 0.79504
   8   4   3 367.904 9.13686   1 0.29763 0.45983 0.66316-0.40102-0.76527 0.82482
   7   4   3 115.775 5.54699   1 0.23841 0.41415 0.67340-0.39511-0.78342 0.85198
   6   4   3 24.9799 3.40287   1 0.17870 0.36896 0.67988-0.38545-0.79915 0.87671
   5   4   3 79.7984 4.15238   1 0.11839 0.32436 0.68243-0.37185-0.81261 0.89919
   4   4   3 706.987 8.88086   1 0.05736 0.28049 0.68078-0.35406-0.82391 0.91949
   3   4   3 459.024 6.69108   1-0.00455 0.23749 0.67453-0.33166-0.83308 0.93768
   2   4   3 85.4856 3.21804   1-0.06752 0.19556 0.66310-0.30408-0.84010 0.95371
   1   4   3 156.786 3.84361   1-0.13178 0.15492 0.64567-0.27051-0.84482 0.96743
   0   4   3 272.971 5.08928   1-0.19761 0.11585 0.62116-0.22985-0.84693 0.97855
  -1   4   3 29.4533 2.75826   1-0.26534 0.07868 0.58801-0.18056-0.84583 0.98646
  -2   4   3 967.189 9.87488   1-0.33533 0.04377 0.54414-0.12054-0.84044 0.99008
  -3   4   3  60.748  3.7277   1-0.40792 0.01145 0.48671-0.04697-0.82885 0.98750
  -4   4   3  952.10 11.4295   1-0.48324-0.01813 0.41209 0.04380-0.80770 0.97536
  -5   4   3 11.2198 3.82129   1-0.56082-0.04546 0.31618 0.15586-0.77135 0.94802
  -6   4   3 921.811 13.4516   1-0.63876-0.07241 0.19605 0.29213-0.71103 0.89671
  -7   4   3 133.101 6.63168   1-0.71264-0.10344 0.05405 0.45028-0.61583 0.81052
  -7   5   3  335.07 10.1014   1-0.70333-0.12897 0.17891 0.43081-0.64610 0.82456
  -6   5   3 2685.10 26.3918   1-0.63847-0.08893 0.26535 0.32822-0.71098 0.88043
  -5   5   3 371.889 8.84072   1-0.57115-0.05134 0.34324 0.23419-0.75963 0.92007
  -4   5   3 4202.94 36.3739   1-0.50295-0.01465 0.41101 0.15028-0.79512 0.94656
  -3   5   3 1229.59 13.1178   1-0.43482 0.02213 0.46863 0.07651-0.82037 0.96279
  -2   5   3 7135.61 41.2938   1-0.36731 0.05952 0.51682 0.01218-0.83768 0.97110
  -1   5   3 24.1336 3.13192   1-0.30065 0.09777 0.55653-0.04368-0.84882 0.97322
   0   5   3 5034.46 31.9242   1-0.23493 0.13695 0.58874-0.09204-0.85502 0.97041
   1   5   3 3.56946 2.42777   1-0.17014 0.17706 0.61435-0.13379-0.85715 0.96354
   2   5   3 3280.04 25.9549   1-0.10620 0.21803 0.63408-0.16968-0.85582 0.95320
   3   5   3 981.206 10.5505   1-0.04305 0.25978 0.64857-0.20031-0.85142 0.93979
   4   5   3 420.498 7.43281   1 0.01940 0.30222 0.65830-0.22618-0.84418 0.92354
   5   5   3 1474.29 14.3939   1 0.08125 0.34528 0.66364-0.24767-0.83425 0.90460
   6   5   3 20.4639 3.30986   1 0.14257 0.38886 0.66489-0.26506-0.82168 0.88302
   7   5   3 501.264 10.0343   1 0.20343 0.43290 0.66224-0.27856-0.80643 0.85876
   8   5   3 124.685 6.17172   1 0.26392 0.47732 0.65581-0.28828-0.78841 0.83174
   9   5   3 88.4923 6.05339   1 0.32409 0.52204 0.64565-0.29426-0.76748 0.80179
   8   6   3 118.882 6.23473   1 0.23678 0.48823 0.65603-0.18310-0.79958 0.82667
   7   6   3 872.133 13.6739   1 0.17570 0.44441 0.66006-0.17099-0.81691 0.85302
   6   6   3 124.817 5.85838   1 0.11439 0.40082 0.66049-0.15527-0.83118 0.87630
   5   6   3 1165.53 13.7919   1 0.05283 0.35748 0.65726-0.13590-0.84245 0.89658
   4   6   3 284.163 6.91313   1-0.00903 0.31443 0.65028-0.11277-0.85072 0.91386
   3   6   3 1727.25 16.6573   1-0.07121 0.27171 0.63938-0.08573-0.85593 0.92807
   2   6   3 16.2417 2.90152   1-0.13374 0.22934 0.62438-0.05458-0.85792 0.93908
   1   6   3 1293.41 12.8515   1-0.19663 0.18732 0.60502-0.01907-0.85648 0.94665
   0   6   3 10.1344 2.75777   1-0.25985 0.14565 0.58102 0.02107-0.85128 0.95045
  -1   6   3  634.18 9.59379   1-0.32337 0.10427 0.55210 0.06614-0.84185 0.95003
  -2   6   3 155.995 5.51074   1-0.38709 0.06308 0.51793 0.11645-0.82762 0.94481
  -3   6   3 40.9262 3.79746   1-0.45085 0.02194 0.47828 0.17224-0.80780 0.93400
  -4   6   3 28.9636 4.28456   1-0.51437-0.01944 0.43301 0.23366-0.78147 0.91668
  -5   6   3 35.8156 4.30876   1-0.57726-0.06146 0.38222 0.30060-0.74751 0.89173
  -6   6   3 31.3565 4.97768   1-0.63892-0.10470 0.32643 0.37253-0.70468 0.85791
  -5   7   3 64.9823 5.87854   1-0.58096-0.07397 0.42631 0.36190-0.73344 0.86143
  -4   7   3 542.047 11.4066   1-0.52158-0.02846 0.46575 0.30631-0.76621 0.88520
  -3   7   3 11.6892 3.88624   1-0.46124 0.01611 0.50199 0.25393-0.79280 0.90278
  -2   7   3 1828.61 18.2327   1-0.40028 0.06005 0.53467 0.20510-0.81381 0.91478
  -1   7   3 109.935 5.25453   1-0.33892 0.10359 0.56365 0.15997-0.82980 0.92176
   0   7   3 1185.96  13.789   1-0.27733 0.14691 0.58889 0.11859-0.84125 0.92420
   1   7   3 49.8378 4.02134   1-0.21565 0.19013 0.61041 0.08092-0.84855 0.92249
   2   7   3 190.001 5.97308   1-0.15395 0.23333 0.62829 0.04690-0.85203 0.91696
   3   7   3 1184.99 13.9211   1-0.09229 0.27657 0.64259 0.01645-0.85193 0.90785
   4   7   3 517.548 9.62573   1-0.03070 0.31988 0.65342-0.01052-0.84844 0.89535
   5   7   3 2833.32 28.0759   1 0.03081 0.36328 0.66082-0.03407-0.84166 0.87956
   6   7   3 297.606 8.33739   1 0.09223 0.40676 0.66487-0.05426-0.83165 0.86054
   7   7   3 2849.87 28.0163   1 0.15358 0.45031 0.66557-0.07111-0.81841 0.83829
   6   8   3 593.378 12.0877   1 0.07474 0.40803 0.67625 0.03975-0.82531 0.83797
   5   8   3 400.223 9.80398   1 0.01363 0.36423 0.67211 0.06003-0.83425 0.85592
   4   8   3 312.099 8.46116   1-0.04738 0.32034 0.66498 0.08331-0.83981 0.87049
   3   8   3 521.569 10.5573   1-0.10827 0.27633 0.65488 0.10956-0.84195 0.88165
   2   8   3 1.72865 5.47738   1-0.16902 0.23218 0.64182 0.13876-0.84061 0.88931
   1   8   3 207.513 6.85524   1-0.22958 0.18784 0.62584 0.17089-0.83564 0.89336
   0   8   3 115.402 5.68954   1-0.28988 0.14323 0.60695 0.20592-0.82688 0.89360
  -1   8   3 4.77126 5.33127   1-0.34981 0.09826 0.58522 0.24380-0.81410 0.88982
  -2   8   3 397.271 9.86292   1-0.40926 0.05281 0.56074 0.28442-0.79701 0.88175
  -3   8   3 253.561 8.41403   1-0.46806 0.00671 0.53369 0.32762-0.77531 0.86905
  -4   8   3 244.189 8.97927   1-0.52601-0.04024 0.50432 0.37313-0.74863 0.85139
  -2   9   3 41.2344 5.72202   1-0.41519 0.04251 0.59278 0.35778-0.77715 0.84567
  -1   9   3 22.4865 4.51128   1-0.35733 0.08956 0.61338 0.32103-0.79503 0.85453
   0   9   3 51.0628 5.21117   1-0.29880 0.13594 0.63194 0.28633-0.80879 0.85928
   1   9   3 37.8871 4.74931   1-0.23974 0.18177 0.64828 0.25384-0.81862 0.86010
   2   9   3  77.555 5.53908   1-0.18023 0.22717 0.66228 0.22369-0.82470 0.85717
   3   9   3 87.3794 5.79568   1-0.12036 0.27220 0.67384 0.19598-0.82714 0.85060
   4   9   3 579.631 12.3192   1-0.06017 0.31691 0.68289 0.17079-0.82604 0.84049
   5   9   3 202.197 7.93571   1 0.00029 0.36135 0.68936 0.14818-0.82144 0.82688
   5   9   4 309.035 9.63772   1 0.01463 0.34139 0.73074 0.09671-0.78502 0.85598
   4   9   4 187.598 7.62493   1-0.04526 0.29637 0.72679 0.11681-0.79050 0.87046
   3   9   4 1242.27 17.2446   1-0.10495 0.25116 0.72022 0.13952-0.79267 0.88164
   2   9   4  9.5203 3.53659   1-0.16442 0.20573 0.71107 0.16482-0.79149 0.88947
   1   9   4 1920.23 20.9687   1-0.22361 0.16002 0.69939 0.19264-0.78689 0.89388
   0   9   4 292.269 9.16968   1-0.28248 0.11399 0.68525 0.22293-0.77874 0.89474
  -1   9   4 2736.35 28.2029   1-0.34095 0.06755 0.66870 0.25563-0.76689 0.89190
  -3   8   4 717.482 13.3467   1-0.44807-0.01891 0.60387 0.24736-0.75164 0.91090
  -2   8   4 23.9257 4.25471   1-0.38907 0.02699 0.62850 0.20658-0.77023 0.92048
  -1   8   4 660.502 11.9492   1-0.32964 0.07246 0.65023 0.16871-0.78455 0.92578
   0   8   4  11.763  3.5467   1-0.26992 0.11765 0.66899 0.13379-0.79492 0.92715
   1   8   4 420.177 9.32839   1-0.21000 0.16263 0.68478 0.10186-0.80161 0.92483
   2   8   4 3.14657 4.72956   1-0.14995 0.20749 0.69760 0.07290-0.80482 0.91903
   3   8   4 89.5967 5.29152   1-0.08982 0.25225 0.70746 0.04689-0.80472 0.90992
   4   8   4  145.59 6.23948   1-0.02962 0.29696 0.71438 0.02382-0.80139 0.89758
   5   8   4 5.61423 3.53031   1 0.03061 0.34163 0.71837 0.00369-0.79491 0.88209
   6   8   4 34.5576 4.53306   1 0.09089 0.38626 0.71941-0.01349-0.78527 0.86344
   7   7   4 236.981 8.11398   1 0.17141 0.42686 0.70942-0.12504-0.77404 0.85943
   6   7   4 325.004 8.83058   1 0.11120 0.38217 0.71238-0.11185-0.78764 0.88203
   5   7   4 22.4559 3.80189   1 0.05088 0.33758 0.71214-0.09547-0.79824 0.90164
   4   7   4 157.244 5.91285   1-0.00956 0.29312 0.70869-0.07588-0.80589 0.91830
   3   7   4 601.827 10.3032   1-0.07014 0.24879 0.70198-0.05302-0.81058 0.93200
   2   7   4 17.2555 3.29593   1-0.13086 0.20461 0.69192-0.02681-0.81224 0.94268
   1   7   4 905.313  12.203   1-0.19172 0.16057 0.67841 0.00284-0.81075 0.95020
   0   7   4 591.966 10.0703   1-0.25270 0.11665 0.66132 0.03608-0.80593 0.95438
  -1   7   4 1163.68 14.1556   1-0.31376 0.07281 0.64051 0.07303-0.79750 0.95497
  -2   7   4 2020.75 20.8371   1-0.37484 0.02899 0.61586 0.11383-0.78514 0.95161
  -3   7   4 929.391 13.8262   1-0.43583-0.01493 0.58723 0.15860-0.76839 0.94388
  -4   7   4 1882.40 20.4711   1-0.49657-0.05909 0.55457 0.20741-0.74673 0.93122
  -5   7   4 315.316 9.69801   1-0.55684-0.10373 0.51790 0.26022-0.71948 0.91298
  -6   6   4 638.532 13.0718   1-0.60855-0.14069 0.44835 0.24053-0.70329 0.92203
  -5   6   4 44.2574 5.00036   1-0.54501-0.09933 0.50007 0.17266-0.73624 0.94596
  -4   6   4 864.031 12.9662   1-0.48124-0.05820 0.54511 0.11148-0.76159 0.96231
  -3   6   4  54.294 4.20937   1-0.41760-0.01694 0.58375 0.05669-0.78071 0.97241
  -2   6   4 1212.69 13.6503   1-0.35430 0.02466 0.61643 0.00787-0.79465 0.97735
  -1   6   4 119.722 4.89114   1-0.29142 0.06669 0.64362-0.03547-0.80423 0.97792
   0   6   4 3141.58  28.611   1-0.22902 0.10919 0.66578-0.07378-0.81002 0.97470
   1   6   4 1179.53 12.4114   1-0.16708 0.15216 0.68333-0.10747-0.81246 0.96813
   2   6   4 2367.65  21.457   1-0.10560 0.19557 0.69662-0.13691-0.81184 0.95850
   3   6   4 2443.75 22.2462   1-0.04453 0.23941 0.70594-0.16237-0.80837 0.94602
   4   6   4 2430.90 23.0106   1 0.01616 0.28362 0.71151-0.18409-0.80216 0.93081
   5   6   4 1474.64 15.5354   1 0.07651 0.32817 0.71352-0.20225-0.79328 0.91292
   6   6   4 1664.10 17.5012   1 0.13657 0.37301 0.71210-0.21697-0.78173 0.89235
   7   6   4 493.006 10.5633   1 0.19638 0.41811 0.70730-0.22832-0.76744 0.86906
   8   6   4 825.011 14.2923   1 0.25598 0.46340 0.69916-0.23632-0.75031 0.84292
   8   5   4 591.821 11.8134   1 0.28582 0.44979 0.70085-0.34340-0.73300 0.84183
   7   5   4 35.7442 4.23164   1 0.22721 0.40350 0.71197-0.33838-0.75020 0.86804
   6   5   4 1992.12 19.7988   1 0.16830 0.35750 0.71972-0.32998-0.76482 0.89167
   5   5   4  196.35 5.86366   1 0.10903 0.31187 0.72406-0.31817-0.77702 0.91288
   4   5   4 1667.92 15.8578   1 0.04932 0.26668 0.72486-0.30283-0.78687 0.93174
   3   5   4 897.275 10.2493   1-0.01091 0.22201 0.72194-0.28377-0.79444 0.94832
   2   5   4 1629.50 16.2559   1-0.07175 0.17794 0.71504-0.26071-0.79972 0.96260
   1   5   4 2290.11 21.8238   1-0.13331 0.13460 0.70376-0.23329-0.80264 0.97453
   0   5   4 527.999 7.76493   1-0.19570 0.09209 0.68761-0.20100-0.80305 0.98396
  -1   5   4 1505.63 14.4136   1-0.25908 0.05057 0.66593-0.16317-0.80069 0.99061
  -2   5   4 19.0126 3.16639   1-0.32359 0.01018 0.63786-0.11895-0.79513 0.99406
  -3   5   4 411.231 8.07117   1-0.38938-0.02894 0.60227-0.06722-0.78566 0.99359
  -4   5   4 250.253 6.88915   1-0.45657-0.06665 0.55777-0.00657-0.77117 0.98811
  -5   5   4 15.7755 3.87998   1-0.52516-0.10296 0.50264 0.06470-0.74993 0.97589
  -6   5   4 813.171 13.7209   1-0.59493-0.13809 0.43501 0.14848-0.71929 0.95425
  -7   5   4 37.0304 5.00799   1-0.66512-0.17280 0.35326 0.24637-0.67532 0.91929
  -7   4   4 125.476 6.30797   1-0.65247-0.16924 0.33634 0.15791-0.69052 0.95072
  -6   4   4 73.7682 5.22686   1-0.56703-0.14978 0.46158 0.01652-0.73353 0.98472
  -5   4   4 1122.31 13.6315   1-0.48702-0.12488 0.55039-0.08844-0.75524 0.99742
  -4   4   4 177.335 5.72617   1-0.41232-0.09468 0.61383-0.16802-0.76666 0.99983
  -3   4   4 1951.64 18.7431   1-0.34188-0.06022 0.65969-0.23003-0.77276 0.99692
  -2   4   4 335.413 6.22503   1-0.27469-0.02250 0.69302-0.27950-0.77569 0.99084
  -1   4   4 5240.81 30.7499   1-0.20998 0.01768 0.71702-0.31965-0.77640 0.98254
   0   4   4 68.7675  3.1036   1-0.14714 0.05975 0.73379-0.35257-0.77530 0.97244
   1   4   410235.90  40.818   1-0.08575 0.10327 0.74471-0.37963-0.77253 0.96065
   2   4   4 36.5896 2.79126   1-0.02550 0.14792 0.75072-0.40179-0.76810 0.94722
   3   4   4 7246.80 36.9022   1 0.03385 0.19347 0.75247-0.41968-0.76198 0.93208
   4   4   4 185.111 4.95276   1 0.09247 0.23975 0.75040-0.43376-0.75407 0.91517
   5   4   4 2744.19 26.3394   1 0.15052 0.28660 0.74480-0.44431-0.74428 0.89637
   6   4   4 1212.90 13.4846   1 0.20809 0.33394 0.73588-0.45153-0.73247 0.87555
   7   4   4  630.05 10.7324   1 0.26527 0.38165 0.72373-0.45552-0.71849 0.85256
   8   4   4  694.87  12.177   1 0.32214 0.42969 0.70838-0.45633-0.70215 0.82721
   9   4   4 72.6169 5.54809   1 0.37876 0.47797 0.68980-0.45389-0.68323 0.79928
   9   3   4 390.524  10.318   1 0.42007 0.45288 0.69688-0.56636-0.63687 0.76915
   8   3   4 284.907 8.18271   1 0.36613 0.40192 0.72061-0.57395-0.65307 0.79435
   7   3   4 1371.02 15.1579   1 0.31207 0.35108 0.74147-0.57865-0.66664 0.81693
   6   3   4 59.7507 3.81972   1 0.25786 0.30038 0.75956-0.58060-0.67781 0.83711
   5   3   4 2444.37 23.8447   1 0.20346 0.24988 0.77497-0.57986-0.68676 0.85507
   4   3   4  7.4198 2.33721   1 0.14883 0.19962 0.78770-0.57645-0.69367 0.87099
   3   3   4 5969.03 31.1778   1 0.09388 0.14966 0.79771-0.57032-0.69868 0.88501
   2   3   4  331.84 5.15137   1 0.03855 0.10009 0.80491-0.56137-0.70197 0.89731
   1   3   4 9253.85 34.7801   1-0.01732 0.05105 0.80908-0.54939-0.70371 0.90806
   0   3   4 63.6177 2.59486   1-0.07389 0.00273 0.80988-0.53405-0.70411 0.91747
  -1   3   4 7370.44 32.7761   1-0.13147-0.04459 0.80676-0.51478-0.70349 0.92586
  -2   3   4 10.3011 2.39379   1-0.19053-0.09044 0.79876-0.49064-0.70228 0.93366
  -3   3   4 5103.45 32.1158   1-0.25189-0.13399 0.78417-0.45991-0.70116 0.94155
  -4   3   4 57.0364   3.847   1-0.31707-0.17370 0.75962-0.41920-0.70128 0.95067
  -5   3   4 1233.93 13.5578   1-0.38933-0.20635 0.71742-0.36086-0.70447 0.96287
  -6   3   4 231.641 7.17582   1-0.47660-0.22398 0.63641-0.26371-0.71274 0.98016
  -7   3   4 221.944 7.69822   1-0.60108-0.20440 0.43907-0.05022-0.71279 0.98921
  -8   3   4  160.53  7.7329   1-0.77252-0.13787-0.14533 0.55033-0.45388 0.73932
  -8   2   4 1218.78 16.9429   1-0.23133-0.66283-0.02662 0.32623 0.98372-0.68206
  -7   2   4 947.031 14.0811   1-0.07067-0.71859 0.43983-0.15637 0.81438-0.52173
  -6   2   4 1646.84 19.4255   1-0.04625-0.63811 0.92027-0.65296 0.21990 0.06375
  -5   2   4-3.60206 4.87722   1-0.09128-0.48818 0.99799-0.74682-0.16721 0.44184
  -4   2   4 1707.80 17.8088   1-0.09641-0.37815 0.98160-0.74658-0.33668 0.60231
  -3   2   4 1087.16 11.4157   1-0.07692-0.29273 0.95884-0.73996-0.42536 0.68197
  -2   2   4 3268.28  22.411   1-0.04526-0.21949 0.93854-0.73581-0.47987 0.72748
  -1   2   4 2067.05 16.1437   1-0.00704-0.15281 0.92033-0.73374-0.51680 0.75539
   0   2   4 2306.66 16.0025   1 0.03503-0.08998 0.90310-0.73266-0.54311 0.77270
   1   2   4 3511.60 19.6163   1 0.07954-0.02959 0.88599-0.73170-0.56220 0.78277
   2   2   4 27.9222 1.94108   1 0.12569 0.02916 0.86841-0.73026-0.57585 0.78741
   3   2   4 657.291 7.17493   1 0.17299 0.08677 0.84991-0.72791-0.58510 0.78765
   4   2   4 705.409 8.18577   1 0.22112 0.14354 0.83017-0.72432-0.59056 0.78411
   5   2   4 238.518 5.64098   1 0.26987 0.19969 0.80894-0.71923-0.59260 0.77714
   6   2   4 2107.18 20.7345   1 0.31910 0.25537 0.78598-0.71241-0.59143 0.76695
   7   2   4 24.5632 3.61994   1 0.36869 0.31068 0.76107-0.70365-0.58713 0.75365
   8   2   4 1079.60 14.9061   1 0.41857 0.36571 0.73398-0.69271-0.57972 0.73722
   9   2   4 373.568 9.92038   1 0.46867 0.42050 0.70448-0.67936-0.56912 0.71762
   9   1   4 43.6147 4.33125   1 0.52408 0.38132 0.70662-0.78688-0.47517 0.63990
   8   1   4 1644.26 18.5317   1 0.47892 0.32158 0.74115-0.80527-0.47608 0.64981
   7   1   4 160.022 5.93951   1 0.43451 0.26108 0.77343-0.82141-0.47237 0.65511
   6   1   4 3621.41 31.7705   1 0.39107 0.19962 0.80373-0.83555-0.46371 0.65546
   5   1   4 309.224 6.43331   1 0.34883 0.13696 0.83222-0.84790-0.44954 0.65031
   4   1   4 3059.30 23.8614   1 0.30814 0.07275 0.85903-0.85857-0.42899 0.63877
   3   1   4 179.757 4.03523   1 0.26943 0.00656 0.88418-0.86757-0.40074 0.61952
   2   1   4 1342.70 12.8674   1 0.23329-0.06221 0.90745-0.87469-0.36279 0.59058
   1   1   4  92.334 2.72855   1 0.20050-0.13433 0.92819-0.87928-0.31211 0.54891
   0   1   4 1418.53 12.4632   1 0.17208-0.21080 0.94480-0.87975-0.24401 0.48982
  -1   1   4 55.0363 2.60088   1 0.14914-0.29276 0.95365-0.87246-0.15137 0.40619
  -2   1   4 2574.31  20.872   1 0.13238-0.38091 0.94681-0.84947-0.02383 0.28766
  -3   1   4 1321.27 13.5106   1 0.12028-0.47372 0.90814-0.79465 0.15069 0.12215
  -4   1   4 1182.48 12.7861   1 0.10503-0.56336 0.81133-0.68170 0.37584-0.09399
  -5   1   4 164.233 5.87179   1 0.06990-0.63314 0.63563-0.48985 0.62273-0.33187
  -6   1   4 743.867 11.2696   1 0.00155-0.66968 0.40583-0.24391 0.82542-0.52556
  -7   1   4 8.54134 3.53409   1-0.09185-0.68119 0.18778-0.00971 0.94049-0.63162
  -8   1   4  882.28 14.2603   1-0.19151-0.68644 0.02342 0.17080 0.98113-0.66324
  -8   0   4 442.958 10.0817   1-0.17508-0.68665-0.00215 0.09097 0.98626-0.65214
  -7   0   4 1346.30 15.7297   1-0.09088-0.66595 0.09524-0.02256 0.96832-0.64322
  -6   0   4 491.071 8.85824   1-0.00790-0.64402 0.21648-0.15994 0.92204-0.60595
  -5   0   4  199.84 5.74539   1 0.06962-0.61664 0.35599-0.31560 0.84038-0.53329
  -4   0   4 921.693 10.1988   1 0.13669-0.57880 0.50063-0.47639 0.72191-0.42384
  -3   0   4 554.051 7.41399   1 0.19001-0.52722 0.63249-0.62439 0.57523-0.28617
  -2   0   4 270.828 5.06295   1 0.23015-0.46246 0.73682-0.74487 0.41730-0.13725
  -1   0   4 233.777 4.43659   1 0.26101-0.38842 0.80820-0.83239 0.26552 0.00553
   0   0   4 640.574 6.52871   1 0.28736-0.30987 0.84971-0.89006 0.13102 0.13102
   1   0   4 1586.49 14.2436   1 0.31284-0.23044 0.86816-0.92465 0.01777 0.23526
   2   0   4 6868.58 31.1558   1 0.33954-0.15224 0.87023-0.94287-0.07487 0.31888
   3   0   4  809.43 8.56709   1 0.36837-0.07616 0.86105-0.94983-0.14944 0.38444
   4   0   4 9045.81  43.601   1 0.39954-0.00244 0.84408-0.94901-0.20886 0.43486
   5   0   4 785.742 10.3002   1 0.43296 0.06904 0.82152-0.94259-0.25573 0.47272
   6   0   4 6380.55 44.3781   1 0.46838 0.13853 0.79467-0.93189-0.29216 0.50014
   7   0   4 281.253  7.7433   1 0.50551 0.20630 0.76430-0.91766-0.31976 0.51873
   8   0   4 3164.89 32.4098   1 0.54409 0.27262 0.73076-0.90027-0.33973 0.52969
   9   0   4 5.26609 5.47937   1 0.58387 0.33774 0.69417-0.87983-0.35293 0.53388
   9  -1   4 24.0133 4.66735   1 0.64324 0.29460 0.65722-0.94827-0.20661 0.40379
   8  -1   4 275.596 9.04614   1 0.60793 0.22501 0.69090-0.96580-0.17693 0.38312
   7  -1   4 787.155 13.2511   1 0.57372 0.15431 0.71949-0.97824-0.13865 0.35385
   6  -1   4 433.599 9.14784   1 0.54067 0.08246 0.74226-0.98486-0.09088 0.31509
   5  -1   4 3113.26 30.9131   1 0.50872 0.00951 0.75808-0.98454-0.03259 0.26580
   4  -1   4 372.303 7.31337   1 0.47767-0.06434 0.76533-0.97565 0.03726 0.20497
   3  -1   4 2487.46 22.8723   1 0.44702-0.13860 0.76188-0.95605 0.11942 0.13181
   2  -1   4  61.892 3.13735   1 0.41594-0.21242 0.74511-0.92313 0.21405 0.04619
   1  -1   4 3361.92 22.1066   1 0.38311-0.28449 0.71227-0.87415 0.32002-0.05077
   0  -1   4 1298.84 11.4052   1 0.34677-0.35306 0.66115-0.80689 0.43435-0.15609
  -1  -1   4 120.877 3.40326   1 0.30499-0.41617 0.59114-0.72072 0.55180-0.26453
  -2  -1   4 2493.69 19.3315   1 0.25608-0.47217 0.50421-0.61766 0.66529-0.36901
  -3  -1   4 71.4416 3.26969   1 0.19926-0.52025 0.40533-0.50263 0.76731-0.46202
  -4  -1   4 4878.94 31.8285   1 0.13496-0.56085 0.30152-0.38267 0.85185-0.53755
  -5  -1   4 708.425 9.74431   1 0.06462-0.59542 0.20007-0.26507 0.91579-0.59248
  -6  -1   4 1539.31 15.2378   1-0.00976-0.62594 0.10685-0.15571 0.95899-0.62667
  -7  -1   4 1199.79 14.7152   1-0.08629-0.65431 0.02554-0.05825 0.98341-0.64208
  -8  -1   4 171.047 7.02453   1-0.16347-0.68203-0.04227 0.02570 0.99189-0.64156
  -9  -1   4 1163.30 17.2681   1-0.24031-0.71009-0.09644 0.09602 0.98728-0.62793
  -8  -2   4 494.814 10.9596   1-0.15415-0.67513-0.08766-0.03430 0.99608-0.62951
  -7  -2   4 44.7034 4.44004   1-0.08103-0.64335-0.03665-0.10146 0.99276-0.63520
  -6  -2   4 1242.33 13.9658   1-0.00849-0.61098 0.02317-0.17742 0.97854-0.63000
  -5  -2   4 551.731 8.84393   1 0.06276-0.57733 0.09102-0.26142 0.95215-0.61261
  -4  -2   4 2759.37 24.6892   1 0.13185-0.54152 0.16540-0.35194 0.91249-0.58197
  -3  -2   4 2081.03 19.8059   1 0.19779-0.50256 0.24391-0.44660 0.85905-0.53754
  -2  -2   4 751.563 8.00416   1 0.25962-0.45948 0.32334-0.54218 0.79225-0.47974
  -1  -2   4 3440.30 22.5967   1 0.31656-0.41153 0.39992-0.63490 0.71370-0.41020
   0  -2   4  278.35 4.92151   1 0.36827-0.35833 0.46987-0.72099 0.62621-0.33172
   1  -2   4 7493.26  34.995   1 0.41484-0.30000 0.52997-0.79724 0.53346-0.24798
   2  -2   4 657.013 8.24064   1 0.45686-0.23712 0.57806-0.86148 0.43939-0.16292
   3  -2   4 4804.28 33.9391   1 0.49521-0.17056 0.61319-0.91275 0.34767-0.08021
   4  -2   4 1484.03 14.7431   1 0.53087-0.10132 0.63543-0.95114 0.26117-0.00272
   5  -2   4 1948.73 20.2264   1 0.56479-0.03034 0.64562-0.97748 0.18191 0.06753
   6  -2   4 1068.98 15.0886   1 0.59776 0.04159 0.64497-0.99297 0.11103 0.12940
   7  -2   4 1548.37 19.3203   1 0.63039 0.11386 0.63474-0.99888 0.04901 0.18242
   8  -2   4 232.917 9.04148   1 0.66309 0.18607 0.61609-0.99639-0.00412 0.22653
   8  -3   4 666.329 14.9216   1 0.70466 0.16071 0.51155-0.99724 0.15852 0.08011
   7  -3   4 311.533 9.80276   1 0.67088 0.08960 0.51948-0.98902 0.21944 0.02821
   6  -3   4 96.3208  5.7038   1 0.63596 0.01962 0.51801-0.97140 0.28666-0.03001
   5  -3   4 32.7576 3.98883   1 0.59942-0.04875 0.50666-0.94390 0.35924-0.09358
   4  -3   4 46.5675 4.07718   1 0.56071-0.11495 0.48515-0.90625 0.43579-0.16111
   3  -3   4 849.415 10.9613   1 0.51926-0.17840 0.45356-0.85852 0.51448-0.23079
   2  -3   4 673.422 8.98957   1 0.47454-0.23858 0.41249-0.80130 0.59315-0.30045
   1  -3   4 1400.03 14.4311   1 0.42616-0.29510 0.36308-0.73575 0.66940-0.36770
   0  -3   4 2483.97 21.1447   1 0.37392-0.34777 0.30703-0.66354 0.74090-0.43019
  -1  -3   4  16.041 2.50771   1 0.31786-0.39660 0.24643-0.58680 0.80557-0.48584
  -2  -3   4 4445.03 28.9328   1 0.25822-0.44187 0.18361-0.50783 0.86178-0.53305
  -3  -3   4 64.8814 3.46232   1 0.19546-0.48401 0.12081-0.42889 0.90853-0.57078
  -4  -3   4 7541.20 42.2999   1 0.13010-0.52355 0.06007-0.35200 0.94534-0.59859
  -5  -3   4 111.935 4.69295   1 0.06273-0.56109 0.00303-0.27881 0.97226-0.61650
  -6  -3   4 3312.70 32.6307   1-0.00610-0.59715-0.04909-0.21055 0.98965-0.62488
  -7  -3   4 73.2872 5.06633   1-0.07594-0.63221-0.09544-0.14805 0.99806-0.62428
  -8  -3   4 1915.59  20.653   1-0.14641-0.66665-0.13554-0.09181 0.99811-0.61532
  -8  -4   4 2721.36 27.8666   1-0.13996-0.65688-0.18479-0.14795 0.99766-0.59864
  -7  -4   4  59.677 5.03554   1-0.07139-0.62055-0.15243-0.19646 0.99989-0.60988
  -6  -4   4 4530.47 39.6986   1-0.00350-0.58354-0.11534-0.24969 0.99520-0.61420
  -5  -4   4 138.142 5.27185   1 0.06349-0.54562-0.07393-0.30725 0.98331-0.61132
  -4  -4   4 5688.08  39.154   1 0.12930-0.50653-0.02874-0.36859 0.96396-0.60098
  -3  -4   4 597.415 8.80277   1 0.19360-0.46593 0.01946-0.43293 0.93695-0.58298
  -2  -4   4 2776.00 25.1091   1 0.25604-0.42347 0.06969-0.49931 0.90222-0.55726
  -1  -4   4 970.866 10.4786   1 0.31625-0.37878 0.12075-0.56651 0.85993-0.52398
   0  -4   4 24.4294 2.92741   1 0.37390-0.33152 0.17123-0.63314 0.81050-0.48356
   1  -4   4 271.183 6.08126   1 0.42871-0.28143 0.21961-0.69767 0.75468-0.43675
   2  -4   4 118.549  4.9119   1 0.48050-0.22832 0.26436-0.75856 0.69353-0.38461
   3  -4   4 16.1737 3.46503   1 0.52920-0.17212 0.30398-0.81432 0.62838-0.32846
   4  -4   4 23.9718 3.88545   1 0.57488-0.11290 0.33719-0.86368 0.56074-0.26984
   5  -4   4 2.50687 3.81308   1 0.61772-0.05083 0.36294-0.90558 0.49224-0.21035
   6  -4   4 6.36768 4.47959   1 0.65797 0.01382 0.38050-0.93928 0.42445-0.15157
   7  -4   4 13.7405 5.24505   1 0.69597 0.08072 0.38941-0.96434 0.35882-0.09495
   6  -5   4 1500.91 20.1582   1 0.66868 0.01933 0.24529-0.90946 0.52579-0.23668
   5  -5   4 217.891 7.98936   1 0.62563-0.04252 0.22616-0.87419 0.58676-0.28864
   4  -5   4 1145.51 15.3518   1 0.58003-0.10182 0.20071-0.83259 0.64662-0.33949
   3  -5   4 983.515 13.3139   1 0.53182-0.15851 0.16984-0.78558 0.70420-0.38806
   2  -5   4 41.6715 3.77386   1 0.48099-0.21259 0.13458-0.73417 0.75844-0.43329
   1  -5   4 1671.42 16.9333   1 0.42762-0.26412 0.09604-0.67948 0.80840-0.47425
   0  -5   4 87.4754 4.27692   1 0.37184-0.31324 0.05536-0.62266 0.85333-0.51016
  -1  -5   4 1012.62 11.7169   1 0.31385-0.36015 0.01365-0.56480 0.89263-0.54045
  -2  -5   4 525.673  8.8269   1 0.25386-0.40506-0.02805-0.50695 0.92592-0.56473
  -3  -5   4 14.9987 3.08881   1 0.19213-0.44823-0.06881-0.45005 0.95297-0.58278
  -4  -5   4 1382.64 14.8125   1 0.12890-0.48990-0.10782-0.39489 0.97371-0.59450
  -5  -5   4 387.945 8.56634   1 0.06440-0.53031-0.14442-0.34215 0.98814-0.59993
  -6  -5   4 905.631 13.6414   1-0.00114-0.56967-0.17807-0.29236 0.99635-0.59912
  -7  -5   4 703.311 13.0217   1-0.06755-0.60816-0.20833-0.24595 0.99843-0.59220
  -8  -5   4 760.413 14.2619   1-0.13469-0.64592-0.23488-0.20326 0.99448-0.57924
  -7  -6   4 980.604 15.8735   1-0.06456-0.59494-0.26353-0.29614 0.99372-0.57126
  -6  -6   4 123.554 6.47069   1 0.00069-0.55528-0.23854-0.33727 0.99359-0.58014
  -5  -6   4 768.993 12.5809   1 0.06507-0.51476-0.21083-0.38113 0.98801-0.58358
  -4  -6   4 15.9675  3.7696   1 0.12846-0.47325-0.18076-0.42734 0.97700-0.58157
  -3  -6   4 1089.63 13.7416   1 0.19071-0.43059-0.14875-0.47550 0.96055-0.57413
  -2  -6   4 31.7689 3.53492   1 0.25165-0.38663-0.11531-0.52509 0.93868-0.56127
  -1  -6   4 1902.51 19.1987   1 0.31112-0.34120-0.08101-0.57554 0.91148-0.54308
   0  -6   4  666.05 10.7216   1 0.36892-0.29410-0.04653-0.62616 0.87908-0.51969
   1  -6   4 1596.08 16.6422   1 0.42488-0.24516-0.01264-0.67620 0.84173-0.49135
   2  -6   4 710.263 11.7323   1 0.47884-0.19421 0.01985-0.72483 0.79979-0.45841
   3  -6   4 1168.32 15.7159   1 0.53064-0.14111 0.05006-0.77119 0.75371-0.42135
   4  -6   4 132.952 6.40882   1 0.58017-0.08574 0.07708-0.81435 0.70411-0.38075
   5  -6   4 734.568 14.3106   1 0.62737-0.02803 0.10002-0.85344 0.65167-0.33732
   4  -7   4 6.50505 4.31657   1 0.57739-0.06674-0.03523-0.80744 0.74109-0.40151
   3  -7   4 1604.87   19.65   1 0.52730-0.12155-0.05806-0.76846 0.78468-0.43609
   2  -7   4 745.989 13.1205   1 0.47520-0.17435-0.08338-0.72699 0.82478-0.46718
   1  -7   4 3497.28 32.7408   1 0.42120-0.22525-0.11045-0.68378 0.86098-0.49437
   0  -7   4 1221.23 15.7383   1 0.36544-0.27440-0.13858-0.63951 0.89297-0.51735
  -1  -7   4 4585.66 41.7767   1 0.30807-0.32193-0.16711-0.59483 0.92052-0.53589
  -2  -7   4 1328.33 16.2123   1 0.24922-0.36798-0.19546-0.55033 0.94345-0.54981
  -3  -7   4 1977.72 19.9702   1 0.18905-0.41271-0.22312-0.50653 0.96164-0.55900
  -4  -7   4 1082.40 15.3765   1 0.12768-0.45624-0.24960-0.46390 0.97502-0.56337
  -5  -7   4 427.614 10.4386   1 0.06523-0.49870-0.27452-0.42284 0.98352-0.56286
  -6  -7   4 649.623 13.2061   1 0.00181-0.54018-0.29751-0.38370 0.98710-0.55742
  -4  -8   4  872.65 14.9557   1 0.12631-0.43866-0.31558-0.50331 0.96831-0.54043
  -3  -8   4 38.2783 4.92124   1 0.18690-0.39435-0.29359-0.54145 0.95724-0.53837
  -2  -8   4 1192.55 16.6592   1 0.24635-0.34889-0.27066-0.58052 0.94174-0.53188
  -1  -8   4 204.927 7.54813   1 0.30455-0.30219-0.24718-0.62015 0.92191-0.52106
   0  -8   4 975.619  15.425   1 0.36139-0.25412-0.22358-0.65989 0.89786-0.50602
   1  -8   4  163.61 7.36528   1 0.41675-0.20458-0.20035-0.69927 0.86972-0.48689
   2  -8   4 406.508 11.0978   1 0.47050-0.15343-0.17801-0.73776 0.83767-0.46384
   2  -8   5 2497.60 26.5168   1 0.46926-0.15781-0.14539-0.78046 0.83619-0.39686
   1  -8   5 328.413 10.0854   1 0.41637-0.20983-0.16555-0.74415 0.86858-0.42024
   0  -8   5 1555.68  20.039   1 0.36183-0.26020-0.18700-0.70656 0.89737-0.44002
  -1  -8   5 447.729 11.0493   1 0.30577-0.30903-0.20923-0.66818 0.92233-0.45596
  -2  -8   5 333.847 9.92017   1 0.24826-0.35643-0.23176-0.62951 0.94327-0.46790
  -3  -8   5 509.398 11.7931   1 0.18942-0.40249-0.25416-0.59097 0.96003-0.47565
  -4  -8   5  13.237 4.61061   1 0.12933-0.44730-0.27602-0.55296 0.97249-0.47910
  -5  -7   5 522.645 11.8646   1 0.06977-0.50886-0.22936-0.47808 0.98649-0.50032
  -4  -7   5 50.2101 5.27605   1 0.13167-0.46587-0.20425-0.51933 0.97616-0.49899
  -3  -7   5 497.898 10.9099   1 0.19236-0.42165-0.17807-0.56166 0.96104-0.49288
  -2  -7   5 123.409 6.06175   1 0.25173-0.37612-0.15124-0.60464 0.94126-0.48212
  -1  -7   5 733.228 12.6702   1 0.30966-0.32915-0.12423-0.64779 0.91698-0.46685
   0  -7   5 56.7864 4.78046   1 0.36605-0.28063-0.09758-0.69059 0.88840-0.44727
   1  -7   5 37.8784 4.62597   1 0.42076-0.23044-0.07185-0.73246 0.85574-0.42362
   2  -7   5  124.66 6.57086   1 0.47370-0.17848-0.04766-0.77280 0.81932-0.39621
   3  -7   5 5.82831 3.96325   1 0.52476-0.12464-0.02564-0.81096 0.77948-0.36538
   4  -7   5 174.596  7.9751   1 0.57385-0.06883-0.00647-0.84628 0.73666-0.33157
   5  -6   5 795.909 15.2297   1 0.62187-0.02816 0.12415-0.88766 0.64614-0.26629
   4  -6   5 1885.94 21.5245   1 0.57564-0.08684 0.10613-0.85349 0.69640-0.30754
   3  -6   5 345.278 9.41616   1 0.52723-0.14332 0.08384-0.81505 0.74449-0.34662
   2  -6   5 900.884  13.634   1 0.47666-0.19766 0.05803-0.77310 0.78975-0.38287
   1  -6   5 1.37846  4.9701   1 0.42401-0.24992 0.02947-0.72839 0.83157-0.41568
   0  -6   5 224.335  6.9185   1 0.36938-0.30018-0.00108-0.68170 0.86944-0.44454
  -1  -6   5 248.429 7.16765   1 0.31286-0.34857-0.03285-0.63378 0.90293-0.46902
  -2  -6   5 50.3738 4.20991   1 0.25460-0.39521-0.06515-0.58534 0.93171-0.48879
  -3  -6   5 257.896 7.56745   1 0.19475-0.44026-0.09729-0.53704 0.95551-0.50358
  -4  -6   5 220.898 7.41471   1 0.13344-0.48386-0.12869-0.48950 0.97416-0.51322
  -5  -6   5 52.4345 4.77419   1 0.07082-0.52614-0.15880-0.44325 0.98752-0.51757
  -6  -6   5 732.813  13.455   1 0.00702-0.56724-0.18714-0.39876 0.99550-0.51654
  -7  -5   5 1320.63 17.9087   1-0.05906-0.62229-0.14990-0.31447 0.99960-0.52786
  -6  -5   5 218.489   7.384   1 0.00676-0.58320-0.11832-0.36219 0.99437-0.53164
  -5  -5   5 3509.66 31.3372   1 0.07145-0.54299-0.08412-0.41254 0.98301-0.52929
  -4  -5   5 225.507 6.91311   1 0.13484-0.50148-0.04780-0.46500 0.96555-0.52083
  -3  -5   5 4780.13 38.6028   1 0.19675-0.45848-0.00998-0.51897 0.94206-0.50635
  -2  -5   5 250.263 6.64142   1 0.25698-0.41381 0.02862-0.57371 0.91270-0.48600
  -1  -5   5 6803.97 44.4757   1 0.31533-0.36726 0.06720-0.62844 0.87772-0.46003
   0  -5   5 1146.06 13.1667   1 0.37164-0.31867 0.10487-0.68225 0.83750-0.42883
   1  -5   5 2665.37 24.9754   1 0.42575-0.26788 0.14071-0.73424 0.79256-0.39290
   2  -5   5 617.614 10.6285   1 0.47756-0.21478 0.17376-0.78343 0.74356-0.35290
   3  -5   5 2846.27 28.1654   1 0.52699-0.15931 0.20309-0.82891 0.69126-0.30962
   4  -5   5 228.304 7.83174   1 0.57406-0.10147 0.22784-0.86980 0.63656-0.26392
   5  -5   5 661.214  13.215   1 0.61879-0.04130 0.24720-0.90532 0.58039-0.21676
   6  -5   5 68.3136 6.39472   1 0.66127 0.02112 0.26050-0.93476 0.52372-0.16910
   7  -4   5 39.0472 5.24253   1 0.68806 0.08301 0.39236-0.97737 0.36792-0.03854
   6  -4   5 368.944 10.4713   1 0.64976 0.01640 0.38880-0.95767 0.42714-0.08875
   5  -4   5-1.62971 5.58633   1 0.60956-0.04830 0.37754-0.93026 0.48857-0.14117
   4  -4   5 411.882 9.44656   1 0.56719-0.11083 0.35890-0.89547 0.55112-0.19471
   3  -4   5 739.892 11.3326   1 0.52243-0.17097 0.33336-0.85379 0.61356-0.24814
   2  -4   5 159.577 5.51289   1 0.47508-0.22852 0.30164-0.80592 0.67461-0.30018
   1  -4   5 1718.44 16.5223   1 0.42502-0.28337 0.26463-0.75277 0.73300-0.34956
   0  -4   5 244.359 6.10214   1 0.37224-0.33549 0.22341-0.69541 0.78750-0.39505
  -1  -4   5 2639.86 25.6234   1 0.31678-0.38493 0.17919-0.63503 0.83707-0.43561
  -2  -4   5 18.0571 3.01473   1 0.25879-0.43184 0.13320-0.57290 0.88081-0.47035
  -3  -4   5 1437.06 14.0145   1 0.19848-0.47643 0.08668-0.51024 0.91810-0.49863
  -4  -4   5 125.159 5.21143   1 0.13609-0.51895 0.04079-0.44820 0.94850-0.52002
  -5  -4   5 370.334 8.29928   1 0.07191-0.55967-0.00345-0.38781 0.97178-0.53429
  -6  -4   5 2.10941 3.44466   1 0.00621-0.59887-0.04518-0.32994 0.98787-0.54137
  -7  -4   5  48.916 5.00737   1-0.06076-0.63680-0.08366-0.27531 0.99680-0.54128
  -8  -4   5 5.89653 6.00029   1-0.12877-0.67370-0.11835-0.22448 0.99865-0.53413
  -8  -3   5 132.318 6.73873   1-0.13221-0.68648-0.05606-0.18137 0.99469-0.54639
  -7  -3   5 402.784 9.76248   1-0.06267-0.65111-0.01316-0.24042 0.98893-0.54964
  -6  -3   5-0.32599 4.50528   1 0.00568-0.61456 0.03457-0.30430 0.97463-0.54435
  -5  -3   5 1120.61 13.2906   1 0.07250-0.57648 0.08631-0.37218 0.95153-0.53026
  -4  -3   5 1062.32 12.1767   1 0.13736-0.53644 0.14095-0.44297 0.91954-0.50728
  -3  -3   5 2499.15  24.454   1 0.19985-0.49402 0.19713-0.51529 0.87881-0.47556
  -2  -3   5 4502.55  31.143   1 0.25957-0.44885 0.25325-0.58756 0.82981-0.43557
  -1  -3   5 5890.47  34.842   1 0.31622-0.40059 0.30755-0.65800 0.77342-0.38819
   0  -3   511314.30 48.3903   1 0.36961-0.34907 0.35827-0.72487 0.71088-0.33466
   1  -3   5 3512.37 28.0384   1 0.41968-0.29424 0.40377-0.78652 0.64377-0.27655
   2  -3   5 7059.53 41.8532   1 0.46655-0.23621 0.44266-0.84156 0.57385-0.21564
   3  -3   5 4041.05 34.0531   1 0.51048-0.17524 0.47392-0.88896 0.50296-0.15376
   4  -3   5 3963.84 36.5812   1 0.55181-0.11167 0.49688-0.92806 0.43284-0.09265
   5  -3   5 53.6095 4.49024   1 0.59097-0.04592 0.51124-0.95857 0.36504-0.03386
   6  -3   5 646.394 12.6767   1 0.62836 0.02159 0.51699-0.98047 0.30083 0.02134
   7  -3   5 46.5337  5.7943   1 0.66438 0.09046 0.51433-0.99395 0.24121 0.07195
   8  -3   5 454.192 12.8373   1 0.69938 0.16037 0.50354-0.99931 0.18690 0.11724
   8  -2   5 667.425 14.3326   1 0.66242 0.18111 0.60443-0.99481 0.04195 0.24597
   7  -2   5 24.0265 5.10878   1 0.62817 0.11046 0.62359-0.99782 0.08985 0.20708
   6  -2   5  680.33 12.2586   1 0.59377 0.03996 0.63535-0.99343 0.14495 0.16099
   5  -2   5 333.718 8.31167   1 0.55892-0.03010 0.63900-0.98094 0.20710 0.10785
   4  -2   5 1321.73 14.4151   1 0.52322-0.09930 0.63373-0.95953 0.27589 0.04807
   3  -2   5 2715.85 26.5995   1 0.48613-0.16711 0.61879-0.92844 0.35051-0.01754
   2  -2   5 3066.21 26.1952   1 0.44702-0.23291 0.59360-0.88710 0.42966-0.08769
   1  -2   5 1188.70 11.9724   1 0.40521-0.29600 0.55794-0.83530 0.51150-0.16051
   0  -2   5 4962.23 29.9057   1 0.36004-0.35573 0.51218-0.77339 0.59365-0.23365
  -1  -2   5 93.9741 3.61439   1 0.31096-0.41155 0.45737-0.70244 0.67338-0.30438
  -2  -2   5 2029.93 19.8686   1 0.25766-0.46315 0.39530-0.62422 0.74790-0.36989
  -3  -2   5 171.013 5.00232   1 0.20010-0.51050 0.32835-0.54112 0.81465-0.42762
  -4  -2   5 3323.01 28.6937   1 0.13855-0.55385 0.25922-0.45585 0.87161-0.47557
  -5  -2   5 588.907 9.44095   1 0.07351-0.59371 0.19063-0.37112 0.91750-0.51246
  -6  -2   5 1657.02 16.7181   1 0.00564-0.63074 0.12500-0.28934 0.95178-0.53773
  -7  -2   5 1173.24 15.3638   1-0.06438-0.66562 0.06427-0.21246 0.97453-0.55147
  -8  -2   5 1344.44 17.5476   1-0.13590-0.69901 0.00983-0.14188 0.98623-0.55416
  -8  -1   5 857.474 14.1337   1-0.13934-0.71179 0.08208-0.10873 0.97197-0.55613
  -7  -1   5 1079.31 14.7328   1-0.06517-0.68105 0.15395-0.19675 0.95021-0.54337
  -6  -1   5 1020.98 13.0518   1 0.00666-0.64798 0.23419-0.29314 0.91274-0.51491
  -5  -1   5 1061.57 12.3474   1 0.07491-0.61133 0.31986-0.39495 0.85886-0.47004
  -4  -1   5 914.854 10.6728   1 0.13838-0.56990 0.40687-0.49810 0.78917-0.40936
  -3  -1   5 2065.18 17.9508   1 0.19618-0.52279 0.49050-0.59789 0.70590-0.33510
  -2  -1   5 186.075 4.69651   1 0.24800-0.46971 0.56620-0.68973 0.61281-0.25102
  -1  -1   5 1196.07 12.4476   1 0.29418-0.41099 0.63040-0.77007 0.51462-0.16184
   0  -1   5 2880.14 21.8399   1 0.33560-0.34751 0.68106-0.83688 0.41609-0.07232
   1  -1   5 316.248 5.63046   1 0.37343-0.28044 0.71769-0.88965 0.32126 0.01350
   2  -1   5 3848.34 27.5666   1 0.40888-0.21099 0.74100-0.92911 0.23304 0.09271
   3  -1   5  108.64 4.26654   1 0.44299-0.14020 0.75236-0.95662 0.15315 0.16360
   4  -1   5 2277.26 21.6066   1 0.47658-0.06888 0.75340-0.97380 0.08235 0.22538
   5  -1   5 1651.08 16.3893   1 0.51021 0.00239 0.74567-0.98222 0.02075 0.27797
   6  -1   5 300.064 8.30982   1 0.54424 0.07327 0.73051-0.98320-0.03195 0.32167
   7  -1   5 1866.73 20.4535   1 0.57886 0.14354 0.70896-0.97780-0.07625 0.35695
   8  -1   5 261.095 8.95397   1 0.61416 0.21314 0.68178-0.96676-0.11267 0.38437
   9  -1   5 2235.09 26.0218   1 0.65015 0.28206 0.64947-0.95060-0.14173 0.40442
   9   0   5 235.041 9.07763   1 0.59717 0.31882 0.69524-0.89098-0.27793 0.52439
   8   0   5 17.8402 3.71669   1 0.55781 0.25328 0.73078-0.91037-0.26239 0.51786
   7   0   5 15.2182 3.35587   1 0.51936 0.18683 0.76284-0.92629-0.24051 0.50499
   6   0   5-1.86793  4.5755   1 0.48196 0.11932 0.79128-0.93859-0.21169 0.48518
   5   0   5 1.84804 3.94245   1 0.44577 0.05061 0.81575-0.94691-0.17514 0.45764
   4   0   5 24.0561 2.98838   1 0.41089-0.01941 0.83560-0.95061-0.12987 0.42138
   3   0   5  419.56 6.81067   1 0.37737-0.09080 0.84982-0.94869-0.07465 0.37517
   2   0   5 478.315 6.63073   1 0.34515-0.16348 0.85691-0.93963-0.00814 0.31766
   1   0   5  511.77 6.52604   1 0.31394-0.23717 0.85471-0.92128 0.07102 0.24752
   0   0   5 4543.18 26.3524   1 0.28308-0.31121 0.84039-0.89082 0.16377 0.16377
  -1   0   5 5129.91 29.2761   1 0.25137-0.38441 0.81051-0.84479 0.27009 0.06647
  -2   0   5 757.536 8.75507   1 0.21698-0.45491 0.76161-0.77974 0.38797-0.04240
  -3   0   511371.70 49.6939   1 0.17748-0.52032 0.69141-0.69340 0.51251-0.15794
  -4   0   5 1204.97 12.4704   1 0.13044-0.57818 0.60056-0.58641 0.63569-0.27211
  -5   0   5 7003.63 44.7379   1 0.07425-0.62689 0.49386-0.46356 0.74768-0.37509
  -6   0   5 134.178 5.63269   1 0.00893-0.66647 0.37984-0.33339 0.83973-0.45813
  -7   0   5 4680.15  42.254   1-0.06384-0.69860 0.26822-0.20563 0.90683-0.51622
  -8   0   5 306.495 9.00464   1-0.14148-0.72587 0.16705-0.08831 0.94845-0.54883
  -8   1   5 5.52232 6.34352   1-0.13980-0.74377 0.28358-0.09945 0.90380-0.52041
  -7   1   5 2684.20 25.5729   1-0.05933-0.71933 0.44150-0.27352 0.81198-0.43759
  -6   1   5 115.748 5.60893   1 0.00669-0.68046 0.60247-0.45063 0.67348-0.30811
  -5   1   5 3459.66 34.0769   1 0.05496-0.62383 0.74044-0.60475 0.50525-0.14889
  -4   1   5 488.282 9.28612   1 0.08879-0.55275 0.83955-0.72001 0.33371 0.01365
  -3   1   5 8796.12 46.6925   1 0.11498-0.47404 0.89991-0.79651 0.17921 0.15913
  -2   1   5 30.5639 3.05596   1 0.13930-0.39345 0.93047-0.84322 0.04994 0.27940
  -1   1   5 4977.04 28.0778   1 0.16500-0.31425 0.94096-0.86986-0.05442 0.37475
   0   1   5 217.854 4.25837   1 0.19334-0.23770 0.93863-0.88367-0.13751 0.44883
   1   1   5 2881.84 19.7476   1 0.22457-0.16402 0.92809-0.88927-0.20345 0.50576
   2   1   5 1733.55 16.0988   1 0.25845-0.09299 0.91209-0.88942-0.25573 0.54903
   3   1   5  720.98 8.09733   1 0.29463-0.02427 0.89222-0.88569-0.29708 0.58138
   4   1   5 897.733 9.84459   1 0.33273 0.04253 0.86935-0.87897-0.32951 0.60480
   5   1   5 83.4494 4.32168   1 0.37243 0.10773 0.84392-0.86969-0.35449 0.62077
   6   1   5 56.7302 4.01615   1 0.41345 0.17161 0.81616-0.85807-0.37308 0.63034
   7   1   5 86.1775 5.06017   1 0.45555 0.23441 0.78608-0.84414-0.38603 0.63428
   8   1   5 170.322 6.83387   1 0.49853 0.29633 0.75363-0.82783-0.39384 0.63308
   9   1   5 753.775  13.914   1 0.54224 0.35753 0.71862-0.80897-0.39685 0.62708
   9   2   5  266.42 8.67199   1 0.48947 0.39408 0.72636-0.71132-0.49306 0.70707
   8   2   5 938.156 14.1318   1 0.44141 0.33724 0.75799-0.72680-0.49969 0.72270
   7   2   5 806.884 11.9565   1 0.39371 0.28004 0.78723-0.73989-0.50277 0.73480
   6   2   5 2100.81 21.2814   1 0.34645 0.22239 0.81433-0.75085-0.50230 0.74333
   5   2   5 93.3984 4.17418   1 0.29975 0.16418 0.83952-0.75990-0.49815 0.74820
   4   2   5 5282.48 32.2521   1 0.25376 0.10528 0.86298-0.76721-0.49011 0.74917
   3   2   5  315.45 5.46259   1 0.20865 0.04548 0.88490-0.77298-0.47780 0.74586
   2   2   510415.40 38.6326   1 0.16468-0.01545 0.90544-0.77737-0.46062 0.73769
   1   2   5 258.189 4.51821   1 0.12220-0.07787 0.92474-0.78053-0.43768 0.72377
   0   2   5 2877.53 19.8008   1 0.08169-0.14226 0.94289-0.78254-0.40763 0.70272
  -1   2   5 913.574 9.29883   1 0.04384-0.20931 0.95985-0.78335-0.36831 0.67241
  -2   2   5 2961.66 23.1488   1 0.00967-0.28005 0.97523-0.78259-0.31626 0.62937
  -3   2   5 3809.00 29.2222   1-0.01935-0.35593 0.98770-0.77891-0.24567 0.56779
  -4   2   5 283.878  6.9882   1-0.04124-0.43894 0.99341-0.76847-0.14660 0.47773
  -5   2   5 1616.47 17.4505   1-0.05408-0.53101 0.98178-0.74069-0.00229 0.34243
  -6   2   5 72.6308 5.88106   1-0.05957-0.63042 0.92580-0.66857 0.21004 0.13910
  -7   2   5  567.78 12.5106   1-0.07379-0.72109 0.77569-0.50231 0.49345-0.13529
  -8   2   5 183.654 8.14655   1-0.12941-0.77038 0.51516-0.22564 0.76636-0.39919
  -7   3   5 207.609  7.7207   1-0.33816-0.47295 0.93869-0.55992-0.40124 0.74317
  -6   3   5 970.543 13.7295   1-0.30583-0.40037 0.92480-0.56218-0.46039 0.79331
  -5   3   5  525.51 9.42426   1-0.26405-0.33726 0.91768-0.57121-0.49803 0.82194
  -4   3   5 474.272 8.35623   1-0.21824-0.27816 0.91261-0.58228-0.52567 0.84057
  -3   3   5 2843.81 25.2043   1-0.17036-0.22114 0.90769-0.59351-0.54720 0.85309
  -2   3   5 270.868 5.59105   1-0.12126-0.16534 0.90203-0.60400-0.56431 0.86120
  -1   3   5 1841.26 17.6208   1-0.07140-0.11030 0.89518-0.61329-0.57788 0.86576
   0   3   5 25.9653 2.24805   1-0.02102-0.05577 0.88687-0.62112-0.58838 0.86725
   1   3   5 840.265 8.05619   1 0.02972-0.00162 0.87693-0.62733-0.59610 0.86596
   2   3   5 2451.52  19.767   1 0.08073 0.05228 0.86524-0.63179-0.60122 0.86206
   3   3   5 44.7498 2.89157   1 0.13194 0.10597 0.85171-0.63440-0.60382 0.85565
   4   3   5 1957.62 17.5548   1 0.18331 0.15951 0.83624-0.63507-0.60394 0.84677
   5   3   5    1.84 3.79326   1 0.23479 0.21293 0.81873-0.63371-0.60160 0.83542
   6   3   5 2100.17 21.4597   1 0.28637 0.26625 0.79908-0.63021-0.59676 0.82157
   7   3   5  131.42 5.71621   1 0.33802 0.31950 0.77715-0.62443-0.58933 0.80513
   8   3   5 526.853  10.783   1 0.38974 0.37268 0.75280-0.61622-0.57920 0.78599
   9   3   5 128.276 6.53843   1 0.44151 0.42582 0.72582-0.60539-0.56621 0.76399
   9   4   5 2875.07 29.0685   1 0.39946 0.45165 0.72280-0.49698-0.61897 0.80052
   8   4   5 294.708 8.46683   1 0.34487 0.40134 0.74510-0.50313-0.63564 0.82621
   7   4   5 5994.77 46.1689   1 0.29015 0.35115 0.76449-0.50637-0.64966 0.84924
   6   4   5 1002.72 12.6315   1 0.23529 0.30111 0.78108-0.50681-0.66125 0.86983
   5   4   5 4366.72 33.8306   1 0.18023 0.25126 0.79494-0.50453-0.67057 0.88816
   4   4   5 882.966 10.2223   1 0.12495 0.20164 0.80609-0.49953-0.67778 0.90438
   3   4   5 4253.24 29.4007   1 0.06939 0.15230 0.81450-0.49180-0.68300 0.91861
   2   4   5 1715.77 15.5759   1 0.01348 0.10331 0.82009-0.48125-0.68636 0.93098
   1   4   5 128.009 3.98186   1-0.04287 0.05476 0.82271-0.46771-0.68796 0.94160
   0   4   5 201.775 4.77799   1-0.09978 0.00677 0.82211-0.45097-0.68793 0.95057
  -1   4   5 183.351 4.84335   1-0.15742-0.04050 0.81793-0.43065-0.68639 0.95804
  -2   4   5 254.857 5.90012   1-0.21602-0.08680 0.80963-0.40620-0.68347 0.96413
  -3   4   5 722.036 9.74787   1-0.27593-0.13180 0.79636-0.37678-0.67935 0.96902
  -4   4   5 156.012 5.42756   1-0.33767-0.17496 0.77677-0.34105-0.67423 0.97290
  -5   4   5 519.012 9.71838   1-0.40209-0.21544 0.74860-0.29674-0.66830 0.97599
  -6   4   5  731.98 12.4492   1-0.47060-0.25183 0.70778-0.23977-0.66161 0.97831
  -7   4   5 145.617    7.05   1-0.54569-0.28164 0.64629-0.16213-0.65336 0.97907
  -6   5   5 31.6254 4.73667   1-0.53740-0.20125 0.60663-0.03322-0.68743 0.98790
  -5   5   5 1142.73 14.9346   1-0.46975-0.16399 0.65493-0.09767-0.70448 0.99594
  -4   5   5 93.7811 4.87403   1-0.40419-0.12465 0.69257-0.15146-0.71678 0.99923
  -3   5   5 921.601 11.8881   1-0.34037-0.08357 0.72180-0.19683-0.72559 0.99904
  -2   5   5 174.749 5.31097   1-0.27797-0.04107 0.74420-0.23538-0.73163 0.99607
  -1   5   5 1639.23 17.0754   1-0.21672 0.00258 0.76093-0.26826-0.73528 0.99071
   0   5   5 158.566 4.82336   1-0.15642 0.04718 0.77281-0.29628-0.73677 0.98319
   1   5   5 747.771   9.256   1-0.09689 0.09256 0.78044-0.32006-0.73620 0.97361
   2   5   5 105.102 4.14925   1-0.03801 0.13858 0.78426-0.34002-0.73362 0.96202
   3   5   5 644.716 9.01851   1 0.02034 0.18513 0.78458-0.35649-0.72903 0.94841
   4   5   5 54.8362 3.57016   1 0.07825 0.23212 0.78163-0.36969-0.72238 0.93276
   5   5   5 899.286 11.6909   1 0.13579 0.27948 0.77556-0.37976-0.71361 0.91498
   6   5   5 99.3359 5.04785   1 0.19303 0.32715 0.76645-0.38680-0.70263 0.89499
   7   5   5 2138.89 22.2283   1 0.25001 0.37507 0.75434-0.39083-0.68931 0.87266
   8   5   5 129.539 6.32402   1 0.30678 0.42321 0.73920-0.39183-0.67348 0.84782
   8   6   5 20.8254  4.4225   1 0.27483 0.43893 0.73715-0.28440-0.69680 0.85491
   7   6   5 1379.40 17.1947   1 0.21673 0.39213 0.74901-0.28011-0.71323 0.88036
   6   6   5 209.078 6.98178   1 0.15847 0.34549 0.75777-0.27273-0.72696 0.90310
   5   6   5 330.454 7.89586   1 0.09999 0.29906 0.76344-0.26225-0.73813 0.92327
   4   6   5 347.813 7.67953   1 0.04127 0.25288 0.76600-0.24866-0.74682 0.94097
   3   6   5 4.79992 3.00061   1-0.01774 0.20699 0.76537-0.23189-0.75309 0.95625
   2   6   5 916.303 11.1091   1-0.07710 0.16144 0.76143-0.21180-0.75696 0.96913
   1   6   5 944.852 11.3377   1-0.13684 0.11628 0.75399-0.18822-0.75837 0.97955
   0   6   5 919.522 11.2695   1-0.19701 0.07156 0.74282-0.16090-0.75726 0.98744
  -1   6   5 1615.54 16.6996   1-0.25769 0.02733 0.72761-0.12955-0.75345 0.99265
  -2   6   5 313.719 7.51739   1-0.31891-0.01635 0.70798-0.09377-0.74671 0.99492
  -3   6   5 718.703 11.4259   1-0.38073-0.05944 0.68344-0.05308-0.73669 0.99391
  -4   6   5 61.9312 4.85036   1-0.44317-0.10190 0.65340-0.00690-0.72286 0.98908
  -5   6   5 999.066 15.0724   1-0.50622-0.14375 0.61719 0.04546-0.70447 0.97971
  -6   6   5 565.321 12.4494   1-0.56979-0.18508 0.57403 0.10477-0.68048 0.96472
  -4   7   5 793.036 13.5644   1-0.46777-0.09352 0.64232 0.10957-0.71468 0.96468
  -3   7   5 56.4578  4.7495   1-0.40735-0.04903 0.67004 0.06571-0.73221 0.97320
  -2   7   5 2084.53 21.5221   1-0.34697-0.00451 0.69363 0.02597-0.74558 0.97756
  -1   7   5 38.5809  4.2924   1-0.28671 0.04013 0.71331-0.00985-0.75525 0.97822
   0   7   5 4133.80 36.4553   1-0.22660 0.08492 0.72927-0.04196-0.76156 0.97552
   1   7   5 19.9665 3.49894   1-0.16668 0.12990 0.74171-0.07055-0.76476 0.96972
   2   7   5 3783.66 34.4822   1-0.10694 0.17507 0.75078-0.09576-0.76505 0.96100
   3   7   5 44.5977 3.86384   1-0.04739 0.22042 0.75661-0.11774-0.76254 0.94948
   4   7   5 4159.79 38.0237   1 0.01199 0.26594 0.75932-0.13659-0.75731 0.93523
   5   7   5-1.40092  4.8021   1 0.07122 0.31162 0.75895-0.15237-0.74936 0.91828
   6   7   5 1713.52 18.9414   1 0.13031 0.35742 0.75556-0.16512-0.73868 0.89858
   7   7   5 247.982 8.30928   1 0.18930 0.40334 0.74914-0.17485-0.72518 0.87608
   6   8   5 1287.64 17.7455   1 0.10743 0.36408 0.75939-0.06357-0.74076 0.88444
   5   8   5 75.8768 5.06228   1 0.04810 0.31851 0.76140-0.04943-0.75072 0.90341
   4   8   5 2903.21 29.7777   1-0.01123 0.27294 0.76055-0.03243-0.75772 0.91942
   3   8   5 9.34461 3.85422   1-0.07057 0.22738 0.75684-0.01257-0.76178 0.93249
   2   8   5 3103.01 29.4373   1-0.12990 0.18181 0.75026 0.01015-0.76286 0.94258
   1   8   5 0.35582 4.78707   1-0.18922 0.13623 0.74078 0.03577-0.76090 0.94963
   0   8   5 1936.29  19.582   1-0.24850 0.09060 0.72837 0.06433-0.75577 0.95351
  -1   8   5  227.18 7.73036   1-0.30770 0.04490 0.71297 0.09588-0.74731 0.95405
  -2   8   5 745.068 13.2056   1-0.36675-0.00096 0.69454 0.13046-0.73527 0.95103
  -3   8   5 62.3596 5.31783   1-0.42556-0.04704 0.67305 0.16809-0.71937 0.94413
  -1   9   5 3.12031 5.99707   1-0.32299 0.04397 0.72272 0.19152-0.73264 0.92316
   0   9   5 829.589  14.446   1-0.26480 0.09068 0.73692 0.16117-0.74289 0.92440
   1   9   5 197.353 7.55746   1-0.20631 0.13710 0.74862 0.13333-0.74966 0.92216
   2   9   5 837.932 14.2437   1-0.14759 0.18328 0.75779 0.10802-0.75310 0.91660
   3   9   5 537.156  11.703   1-0.08868 0.22927 0.76439 0.08527-0.75333 0.90781
   4   9   5 691.265 13.3953   1-0.02961 0.27510 0.76840 0.06511-0.75039 0.89586
   4   9   6 284.651 9.38198   1-0.01356 0.25343 0.80702 0.01641-0.70595 0.91693
   3   9   6 46.8802 5.54198   1-0.07191 0.20687 0.80555 0.03402-0.70933 0.92932
   2   9   6 310.193 9.31616   1-0.13014 0.16020 0.80151 0.05420-0.70972 0.93872
   1   9   6 180.313 7.37817   1-0.18824 0.11339 0.79492 0.07694-0.70707 0.94508
   0   9   6  353.30  9.9781   1-0.24617 0.06643 0.78579 0.10222-0.70129 0.94831
  -1   9   6 90.2886 6.04096   1-0.30390 0.01925 0.77412 0.13004-0.69226 0.94829
  -3   8   6 56.6437 5.36145   1-0.40128-0.07695 0.73884 0.09222-0.67823 0.96851
  -2   8   6  413.36  10.286   1-0.34302-0.03031 0.75676 0.05814-0.69212 0.97339
  -1   8   6 55.0763 5.06291   1-0.28465 0.01623 0.77164 0.02712-0.70254 0.97480
   0   8   6 113.079 5.83084   1-0.22624 0.06271 0.78354-0.00092-0.70973 0.97298
   1   8   6 244.481 7.62979   1-0.16781 0.10919 0.79253-0.02606-0.71389 0.96813
   2   8   6  36.962 4.06643   1-0.10940 0.15568 0.79869-0.04837-0.71514 0.96037
   3   8   6 813.429 13.2075   1-0.05100 0.20219 0.80206-0.06788-0.71357 0.94979
   4   8   6 1061.32 15.4302   1 0.00736 0.24872 0.80267-0.08464-0.70923 0.93644
   5   8   6 713.478 13.0821   1 0.06571 0.29528 0.80053-0.09864-0.70211 0.92031
   6   8   6 1613.85 20.2442   1 0.12403 0.34186 0.79562-0.10988-0.69218 0.90137
   7   7   6 665.806 13.2025   1 0.20690 0.38012 0.78423-0.22002-0.67245 0.88885
   6   7   6 30.3829 4.46762   1 0.14916 0.33295 0.79382-0.21347-0.68544 0.91086
   5   7   6 988.524 14.3888   1 0.09133 0.28588 0.80054-0.20404-0.69575 0.93017
   4   7   6 3.40966   5.644   1 0.03339 0.23892 0.80441-0.19177-0.70346 0.94690
   3   7   6  571.07  10.434   1-0.02470 0.19210 0.80544-0.17665-0.70864 0.96109
   2   7   6 234.706 7.14682   1-0.08294 0.14544 0.80356-0.15862-0.71130 0.97275
   1   7   6 81.1584 4.48999   1-0.14136 0.09896 0.79870-0.13762-0.71141 0.98187
   0   7   6 611.493 10.8008   1-0.19998 0.05268 0.79076-0.11353-0.70891 0.98839
  -1   7   6 266.502 7.62543   1-0.25880 0.00659 0.77958-0.08621-0.70370 0.99218
  -2   7   6 350.267 9.12285   1-0.31784-0.03927 0.76499-0.05548-0.69559 0.99308
  -3   7   6 281.119 8.50852   1-0.37708-0.08493 0.74677-0.02111-0.68434 0.99084
  -4   7   6  68.766 5.92757   1-0.43650-0.13041 0.72468 0.01713-0.66964 0.98515
  -5   6   6 1.24939 5.90438   1-0.46380-0.19180 0.72427-0.07171-0.65140 0.99215
  -4   6   6 1067.56 15.1296   1-0.40285-0.14785 0.75060-0.11418-0.66587 0.99761
  -3   6   6 137.323 5.81129   1-0.34260-0.10319 0.77174-0.15147-0.67712 0.99985
  -2   6   6 1985.03 19.7603   1-0.28298-0.05791 0.78834-0.18422-0.68554 0.99926
  -1   6   6 1070.32 12.8829   1-0.22390-0.01208 0.80088-0.21290-0.69139 0.99610
   0   6   6 752.986 10.7251   1-0.16529 0.03421 0.80972-0.23788-0.69484 0.99054
   1   6   6 1685.01 17.0219   1-0.10709 0.08091 0.81515-0.25946-0.69599 0.98268
   2   6   6 244.476 6.57123   1-0.04924 0.12796 0.81740-0.27786-0.69490 0.97258
   3   6   6 3474.93 32.1786   1 0.00831 0.17531 0.81663-0.29323-0.69158 0.96025
   4   6   6 91.8844 4.74311   1 0.06561 0.22292 0.81293-0.30568-0.68602 0.94568
   5   6   6 2818.56 27.1206   1 0.12268 0.27075 0.80639-0.31529-0.67816 0.92881
   6   6   6 95.7552 5.20506   1 0.17958 0.31876 0.79702-0.32206-0.66793 0.90957
   7   6   6 1424.81 17.9266   1 0.23632 0.36692 0.78480-0.32599-0.65521 0.88785
   8   6   6 341.149 9.87581   1 0.29294 0.41520 0.76968-0.32701-0.63986 0.86348
   8   5   6 152.344 6.85952   1 0.32641 0.39795 0.77080-0.43352-0.61100 0.85084
   7   5   6 23.2273 4.04361   1 0.27135 0.34811 0.78926-0.43584-0.62509 0.87395
   6   5   6 28.1011 3.74379   1 0.21617 0.29838 0.80494-0.43537-0.63667 0.89454
   5   5   6 474.133 8.95686   1 0.16086 0.24879 0.81791-0.43220-0.64588 0.91276
   4   5   6  374.74  7.6299   1 0.10536 0.19939 0.82822-0.42636-0.65286 0.92875
   3   5   6 509.994 8.44153   1 0.04966 0.15019 0.83586-0.41786-0.65772 0.94261
   2   5   6 1279.62 12.5918   1-0.00630 0.10125 0.84078-0.40663-0.66053 0.95444
   1   5   6 4.11304 2.55676   1-0.06257 0.05261 0.84290-0.39260-0.66137 0.96429
   0   5   6 2226.74 20.2726   1-0.11922 0.00436 0.84206-0.37562-0.66029 0.97222
  -1   5   6 79.6281 4.22288   1-0.17633-0.04344 0.83805-0.35546-0.65732 0.97826
  -2   5   6 2715.69  23.923   1-0.23401-0.09066 0.83057-0.33183-0.65248 0.98243
  -3   5   6 393.523 8.36426   1-0.29241-0.13716 0.81917-0.30429-0.64578 0.98473
  -4   5   6 2350.29 24.9393   1-0.35174-0.18273 0.80326-0.27223-0.63717 0.98513
  -5   5   6 83.5238 5.33225   1-0.41226-0.22711 0.78193-0.23476-0.62657 0.98354
  -6   5   6 1546.84 19.0743   1-0.47437-0.26991 0.75385-0.19054-0.61378 0.97976
  -7   4   6 279.099 9.34472   1-0.43686-0.39609 0.85539-0.38132-0.50569 0.89690
  -6   4   6 3183.94 31.7708   1-0.38116-0.34689 0.86980-0.41187-0.52366 0.90586
  -5   4   6 162.752 6.43777   1-0.32640-0.29675 0.87998-0.43820-0.54008 0.91328
  -4   4   6 4850.03 39.0111   1-0.27220-0.24605 0.88673-0.46110-0.55467 0.91886
  -3   4   6 526.793 8.90927   1-0.21838-0.19497 0.89051-0.48103-0.56730 0.92247
  -2   4   6 5770.65 37.4315   1-0.16481-0.14364 0.89161-0.49827-0.57791 0.92408
  -1   4   6 36.0543 2.84865   1-0.11142-0.09212 0.89020-0.51301-0.58649 0.92365
   0   4   6 3608.63 27.2628   1-0.05817-0.04047 0.88642-0.52537-0.59302 0.92117
   1   4   6 91.9409 3.80782   1-0.00502 0.01128 0.88034-0.53544-0.59749 0.91663
   2   4   6 1757.80 16.7497   1 0.04805 0.06312 0.87201-0.54325-0.59987 0.91001
   3   4   6 55.3924  3.4818   1 0.10105 0.11502 0.86144-0.54883-0.60013 0.90126
   4   4   6 33.1549 3.40959   1 0.15400 0.16697 0.84863-0.55216-0.59822 0.89034
   5   4   6 23.5515 3.25112   1 0.20691 0.21896 0.83353-0.55321-0.59408 0.87718
   6   4   6 15.1489 3.38376   1 0.25979 0.27099 0.81609-0.55191-0.58761 0.86170
   7   4   6-2.12414 5.05646   1 0.31264 0.32304 0.79621-0.54818-0.57870 0.84378
   8   4   6 96.9621 5.54243   1 0.36546 0.37512 0.77377-0.54189-0.56721 0.82328
   9   4   6 38.3721 5.38054   1 0.41827 0.42721 0.74860-0.53287-0.55294 0.80001
   9   3   6 376.248 10.5098   1 0.46026 0.40144 0.74677-0.63642-0.49533 0.75862
   8   3   6 1688.86 19.2824   1 0.41028 0.34652 0.77597-0.64948-0.50524 0.77754
   7   3   6 405.904 9.16517   1 0.36045 0.29145 0.80264-0.66000-0.51208 0.79339
   6   3   6 690.748 10.7424   1 0.31081 0.23619 0.82698-0.66819-0.51594 0.80626
   5   3   6 2006.91 20.1705   1 0.26139 0.18070 0.84917-0.67424-0.51690 0.81623
   4   3   6  155.44  4.8985   1 0.21227 0.12492 0.86938-0.67830-0.51493 0.82327
   3   3   6 3200.88  25.502   1 0.16349 0.06880 0.88774-0.68052-0.50999 0.82734
   2   3   6 630.895 7.84237   1 0.11516 0.01223 0.90438-0.68101-0.50194 0.82830
   1   3   6 2202.00 19.6744   1 0.06738-0.04490 0.91943-0.67992-0.49056 0.82593
   0   3   6 905.611 9.24069   1 0.02032-0.10274 0.93303-0.67737-0.47552 0.81989
  -1   3   6 237.683 5.27494   1-0.02580-0.16153 0.94532-0.67351-0.45629 0.80968
  -2   3   6 923.149 10.2954   1-0.07066-0.22156 0.95647-0.66852-0.43210 0.79449
  -3   3   6  670.91 9.48334   1-0.11379-0.28333 0.96667-0.66257-0.40171 0.77311
  -4   3   6 756.669 10.9596   1-0.15446-0.34757 0.97611-0.65587-0.36310 0.74351
  -5   3   6 758.223 11.9882   1-0.19148-0.41545 0.98484-0.64845-0.31277 0.70219
  -6   3   6 460.224 10.6643   1-0.22287-0.48896 0.99234-0.63980-0.24419 0.64262
  -7   3   6 528.714 12.3682   1-0.24530-0.57143 0.99565-0.62697-0.14425 0.55169
  -8   2   6 315.164 10.8969   1-0.13449-0.77093 0.70097-0.42154 0.59480-0.16212
  -7   2   6 1488.55 20.8078   1-0.09420-0.70631 0.83530-0.57201 0.40627 0.01740
  -6   2   6 2000.27 22.5033   1-0.06718-0.62843 0.91901-0.67187 0.23014 0.18452
  -5   2   6 2198.00 21.3026   1-0.04390-0.54681 0.96288-0.73189 0.08395 0.32170
  -4   2   6 2143.21 20.5033   1-0.01908-0.46673 0.98153-0.76668-0.03149 0.42813
  -3   2   6 4990.36 36.0562   1 0.00909-0.38999 0.98546-0.78675-0.12161 0.50924
  -2   2   6 551.894 8.12756   1 0.04075-0.31676 0.98079-0.79823-0.19229 0.57091
  -1   2   6 4527.99 28.8686   1 0.07550-0.24660 0.97086-0.80445-0.24823 0.61784
   0   2   6 74.0666 3.21578   1 0.11281-0.17901 0.95742-0.80715-0.29284 0.65344
   1   2   6 3511.29 23.9867   1 0.15218-0.11348 0.94138-0.80725-0.32852 0.68012
   2   2   6 1042.11 10.5857   1 0.19322-0.04961 0.92319-0.80521-0.35696 0.69954
   3   2   6 2717.27 23.1675   1 0.23560 0.01291 0.90305-0.80122-0.37934 0.71291
   4   2   6 1850.96 17.8299   1 0.27907 0.07434 0.88104-0.79535-0.39650 0.72106
   5   2   6  669.58 9.71885   1 0.32342 0.13489 0.85713-0.78759-0.40902 0.72458
   6   2   6 510.829 9.22005   1 0.36850 0.19472 0.83124-0.77784-0.41732 0.72386
   7   2   6 445.113 9.40581   1 0.41416 0.25395 0.80324-0.76599-0.42165 0.71919
   8   2   6 28.4355 4.20618   1 0.46031 0.31271 0.77295-0.75185-0.42217 0.71070
   9   2   6 446.983 11.2169   1 0.50685 0.37107 0.74017-0.73522-0.41892 0.69844
   9   1   6 715.208 14.2565   1 0.55661 0.33754 0.72366-0.82409-0.32273 0.61848
   8   1   6 44.5719 4.57473   1 0.51382 0.27542 0.75855-0.84284-0.31683 0.62158
   7   1   6 1165.92 15.2651   1 0.47165 0.21269 0.79058-0.85872-0.30614 0.61990
   6   1   6  156.07 5.89359   1 0.43021 0.14923 0.81986-0.87186-0.29039 0.61317
   5   1   6 5706.73 39.6581   1 0.38964 0.08490 0.84641-0.88226-0.26920 0.60098
   4   1   6 3056.38 27.0237   1 0.35008 0.01955 0.87010-0.88980-0.24198 0.58277
   3   1   6 7828.61 39.7376   1 0.31170-0.04697 0.89066-0.89422-0.20798 0.55778
   2   1   6 4123.86 27.3148   1 0.27465-0.11483 0.90760-0.89501-0.16622 0.52503
   1   1   611000.10 43.2566   1 0.23908-0.18416 0.92012-0.89139-0.11543 0.48325
   0   1   6 8383.70 38.1213   1 0.20506-0.25503 0.92696-0.88208-0.05412 0.43095
  -1   1   6 6047.42 34.3759   1 0.17250-0.32738 0.92623-0.86521 0.01945 0.36639
  -2   1   6 3340.75 27.9101   1 0.14103-0.40081 0.91518-0.83801 0.10699 0.28786
  -3   1   6 1295.70 13.7855   1 0.10975-0.47443 0.89008-0.79677 0.20965 0.19421
  -4   1   6 1152.29 14.1351   1 0.07697-0.54656 0.84643-0.73697 0.32698 0.08588
  -5   1   6 10.2403 3.66116   1 0.04006-0.61454 0.78000-0.65439 0.45540-0.03352
  -6   1   6 288.516 8.66275   1-0.00429-0.67511 0.68908-0.54733 0.58679-0.15590
  -7   1   6 155.835 7.25806   1-0.05887-0.72543 0.57719-0.41930 0.70899-0.26910
  -8   1   6 19.5652 4.42889   1-0.12457-0.76463 0.45404-0.28000 0.80934-0.36044
  -8   0   6 140.987 7.38319   1-0.12546-0.74752 0.29860-0.22995 0.89666-0.43153
  -7   0   6  20.905   4.118   1-0.05489-0.71318 0.39081-0.33830 0.84298-0.38686
  -6   0   6 135.839 5.96707   1 0.01002-0.67319 0.48465-0.44829 0.77058-0.32347
  -5   0   6 4.00727 4.72541   1 0.06830-0.62657 0.57414-0.55393 0.68268-0.24458
  -4   0   6 118.167 5.29945   1 0.11979-0.57315 0.65387-0.64980 0.58442-0.15533
  -3   0   6 85.9253 4.28404   1 0.16519-0.51365 0.72008-0.73215 0.48180-0.06172
  -2   0   6 1581.52 16.7118   1 0.20579-0.44935 0.77114-0.79936 0.38039 0.03069
  -1   0   6 222.019 5.35284   1 0.24309-0.38175 0.80733-0.85170 0.28441 0.11765
   0   0   6 3539.94 25.8425   1 0.27846-0.31222 0.83008-0.89059 0.19653 0.19653
   1   0   6 9.01319 2.51401   1 0.31298-0.24184 0.84134-0.91800 0.11798 0.26606
   2   0   6 2070.20 20.6071   1 0.34742-0.17138 0.84306-0.93586 0.04906 0.32598
   3   0   6 126.853 4.61293   1 0.38226-0.10131 0.83694-0.94589-0.01058 0.37660
   4   0   6 422.631 7.95915   1 0.41776-0.03190 0.82436-0.94945-0.06151 0.41853
   5   0   6 377.662 8.12114   1 0.45405 0.03671 0.80635-0.94760-0.10446 0.45246
   6   0   6 37.6094 4.11387   1 0.49116 0.10450 0.78367-0.94106-0.14009 0.47908
   7   0   6 581.988 11.3989   1 0.52906 0.17150 0.75681-0.93034-0.16900 0.49899
   8   0   6 56.6483  5.0612   1 0.56769 0.23778 0.72605-0.91573-0.19171 0.51269
   9   0   6 210.593 8.67592   1 0.60696 0.30341 0.69153-0.89736-0.20858 0.52055
   8  -1   6 150.778  7.2833   1 0.61787 0.20382 0.67069-0.96576-0.05403 0.39123
   7  -1   6 98.7775 5.94138   1 0.58158 0.13520 0.69694-0.97587-0.01960 0.36581
   6  -1   6 1487.69 17.5633   1 0.54564 0.06624 0.71778-0.98056 0.02146 0.33376
   5  -1   6 371.071 8.46878   1 0.50995-0.00298 0.73271-0.97935 0.06941 0.29483
   4  -1   6 5677.82 40.7572   1 0.47435-0.07228 0.74104-0.97153 0.12444 0.24880
   3  -1   6 795.924 10.4299   1 0.43857-0.14140 0.74192-0.95626 0.18662 0.19563
   2  -1   6 9231.13 45.6503   1 0.40219-0.20992 0.73437-0.93256 0.25574 0.13552
   1  -1   6 3005.21 25.0316   1 0.36468-0.27732 0.71738-0.89943 0.33123 0.06905
   0  -1   619696.80 62.6383   1 0.32536-0.34290 0.69008-0.85598 0.41192-0.00264
  -1  -1   6 2178.60 21.2533   1 0.28344-0.40588 0.65190-0.80166 0.49601-0.07772
  -2  -1   6 9678.58 46.0759   1 0.23810-0.46544 0.60292-0.73653 0.58099-0.15370
  -3  -1   6 900.075 10.7842   1 0.18863-0.52087 0.54399-0.66146 0.66380-0.22750
  -4  -1   6 5194.98 37.8251   1 0.13454-0.57168 0.47695-0.57827 0.74109-0.29578
  -5  -1   6 169.454 5.92048   1 0.07568-0.61773 0.40443-0.48961 0.80969-0.35536
  -6  -1   6 1721.21 17.8276   1 0.01231-0.65926 0.32964-0.39867 0.86701-0.40368
  -7  -1   6 457.948 10.4771   1-0.05502-0.69683 0.25584-0.30873 0.91140-0.43905
  -8  -1   6 415.379 10.7095   1-0.12552-0.73124 0.18600-0.22274 0.94212-0.46077
  -8  -2   6 204.827 8.10976   1-0.12447-0.71606 0.09447-0.23660 0.96911-0.47153
  -7  -2   6 673.825 12.2874   1-0.05503-0.68060 0.14904-0.30732 0.95100-0.46243
  -6  -2   6 28.2342 3.92078   1 0.01231-0.64304 0.20750-0.38192 0.92255-0.44298
  -5  -2   6 985.033  12.762   1 0.07707-0.60290 0.26825-0.45882 0.88392-0.41337
  -4  -2   6 9.37063 2.97761   1 0.13880-0.55972 0.32943-0.53614 0.83572-0.37417
  -3  -2   6 550.957 8.70641   1 0.19713-0.51315 0.38898-0.61184 0.77898-0.32644
  -2  -2   6 263.277 6.11015   1 0.25189-0.46301 0.44488-0.68389 0.71522-0.27170
  -1  -2   6 113.113 4.30319   1 0.30306-0.40927 0.49529-0.75044 0.64634-0.21182
   0  -2   6  330.75 6.45103   1 0.35082-0.35213 0.53873-0.81002 0.57440-0.14889
   1  -2   6  190.91 5.37668   1 0.39552-0.29193 0.57417-0.86161 0.50149-0.08500
   2  -2   6  45.036 3.62085   1 0.43760-0.22911 0.60107-0.90466 0.42954-0.02206
   3  -2   6 1675.09 17.1648   1 0.47756-0.16417 0.61930-0.93904 0.36018 0.03830
   4  -2   6 405.337 8.70114   1 0.51589-0.09760 0.62905-0.96493 0.29467 0.09480
   5  -2   6 2951.72 28.8396   1 0.55303-0.02983 0.63070-0.98273 0.23394 0.14652
   6  -2   6 1050.03 15.5138   1 0.58935 0.03875 0.62476-0.99293 0.17862 0.19282
   7  -2   6 2770.46 26.5254   1 0.62516 0.10785 0.61171-0.99602 0.12908 0.23336
   8  -2   6 906.377 16.8068   1 0.66065 0.17725 0.59199-0.99246 0.08551 0.26792
   7  -3   6 167.316 7.99258   1 0.65789 0.09134 0.50717-0.99688 0.26504 0.11362
   6  -3   6 41.8059 5.08325   1 0.62092 0.02340 0.51300-0.98656 0.31855 0.06913
   5  -3   6  190.24 7.26102   1 0.58273-0.04331 0.51145-0.96887 0.37601 0.02067
   4  -3   6 8.18709 3.44523   1 0.54304-0.10853 0.50242-0.94369 0.43668-0.03098
   3  -3   6 195.903 6.17296   1 0.50153-0.17192 0.48591-0.91103 0.49960-0.08489
   2  -3   6 306.009  7.1891   1 0.45788-0.23317 0.46210-0.87108 0.56363-0.13991
   1  -3   6 55.3565 3.87223   1 0.41180-0.29199 0.43139-0.82422 0.62745-0.19473
   0  -3   6 1790.99  18.351   1 0.36303-0.34813 0.39444-0.77113 0.68966-0.24793
  -1  -3   6 262.304  6.3441   1 0.31143-0.40142 0.35218-0.71272 0.74880-0.29806
  -2  -3   6 614.365 9.12001   1 0.25691-0.45181 0.30574-0.65014 0.80349-0.34374
  -3  -3   6 807.361 10.6306   1 0.19954-0.49934 0.25646-0.58471 0.85249-0.38373
  -4  -3   6 1112.04 13.1318   1 0.13944-0.54414 0.20573-0.51784 0.89479-0.41702
  -5  -3   6 2427.92 24.8989   1 0.07685-0.58646 0.15495-0.45091 0.92964-0.44286
  -6  -3   6 275.429 7.95748   1 0.01206-0.62657 0.10541-0.38522 0.95656-0.46077
  -7  -3   6 1530.92 18.6271   1-0.05463-0.66478 0.05827-0.32194 0.97527-0.47047
  -8  -3   6 8.78746 4.47214   1-0.12292-0.70140 0.01451-0.26203 0.98569-0.47188
  -7  -4   6 179.855 7.60613   1-0.05408-0.64910-0.02272-0.34634 0.98987-0.46885
  -6  -4   6 2.68912 5.33692   1 0.01180-0.61009 0.01589-0.40110 0.97756-0.46555
  -5  -4   6 144.979 6.00475   1 0.07616-0.56954 0.05669-0.45804 0.95836-0.45536
  -4  -4   6 317.966 7.78538   1 0.13877-0.52725 0.09889-0.51639 0.93246-0.43846
  -3  -4   6 9.84671 3.19419   1 0.19942-0.48300 0.14161-0.57525 0.90012-0.41514
  -2  -4   6 867.778 11.4728   1 0.25793-0.43661 0.18389-0.63368 0.86179-0.38581
  -1  -4   6 429.921 8.21967   1 0.31414-0.38792 0.22470-0.69063 0.81803-0.35107
   0  -4   6 572.351 9.32462   1 0.36794-0.33682 0.26301-0.74509 0.76959-0.31163
   1  -4   6 3231.93 30.9586   1 0.41928-0.28325 0.29783-0.79606 0.71734-0.26840
   2  -4   6 179.778 6.22893   1 0.46817-0.22724 0.32825-0.84262 0.66227-0.22233
   3  -4   6 7200.45 50.5553   1 0.51469-0.16885 0.35347-0.88399 0.60543-0.17450
   4  -4   6 95.3419 5.51761   1 0.55896-0.10822 0.37285-0.91951 0.54788-0.12596
   5  -4   6 5948.11 52.6329   1 0.60117-0.04553 0.38588-0.94869 0.49065-0.07774
   6  -4   6 28.6723 5.04018   1 0.64149 0.01905 0.39220-0.97116 0.43470-0.03080
   7  -4   6 4280.49  44.066   1 0.68015 0.08530 0.39158-0.98668 0.38090 0.01399
   6  -5   6 57.4819 6.11238   1 0.65336 0.02340 0.26987-0.95421 0.52621-0.10608
   5  -5   6 28.4609 4.49355   1 0.61119-0.03933 0.26137-0.92957 0.57885-0.14971
   4  -5   6 363.813  9.6739   1 0.56701-0.10005 0.24711-0.89916 0.63139-0.19324
   3  -5   6 143.334 6.44657   1 0.52073-0.15867 0.22761-0.86352 0.68302-0.23586
   2  -5   6 282.966 7.90846   1 0.47229-0.21514 0.20351-0.82327 0.73290-0.27674
   1  -5   6 284.036 7.67623   1 0.42166-0.26941 0.17549-0.77910 0.78026-0.31509
   0  -5   6 174.242  6.1327   1 0.36886-0.32152 0.14430-0.73177 0.82435-0.35017
  -1  -5   6 537.711 9.70568   1 0.31395-0.37150 0.11073-0.68206 0.86450-0.38131
  -2  -5   6 221.955 6.63006   1 0.25699-0.41945 0.07560-0.63078 0.90014-0.40794
  -3  -5   6 223.535 6.98878   1 0.19812-0.46548 0.03969-0.57872 0.93081-0.42960
  -4  -5   6 51.1149 5.03504   1 0.13747-0.50973 0.00376-0.52665 0.95612-0.44590
  -5  -5   6 44.1174 4.69664   1 0.07519-0.55235-0.03148-0.47526 0.97581-0.45658
  -6  -5   6 295.686 9.11681   1 0.01142-0.59349-0.06539-0.42521 0.98965-0.46141
  -7  -5   6  37.485  5.1905   1-0.05369-0.63328-0.09741-0.37704 0.99748-0.46023
  -6  -6   6 972.853 15.9818   1 0.01070-0.57654-0.14105-0.45493 0.99491-0.45044
  -5  -6   6 968.232 15.3851   1 0.07386-0.53480-0.11268-0.49946 0.98497-0.44951
  -4  -6   6 2214.23  21.882   1 0.13569-0.49173-0.08312-0.54516 0.96979-0.44334
  -3  -6   6 272.203 8.24005   1 0.19607-0.44721-0.05288-0.59155 0.94956-0.43212
  -2  -6   6 4008.91 39.5041   1 0.25491-0.40114-0.02249-0.63808 0.92449-0.41607
  -1  -6   6-4.29381 5.47356   1 0.31207-0.35341 0.00746-0.68417 0.89486-0.39545
   0  -6   6 3512.15 31.8047   1 0.36747-0.30390 0.03633-0.72919 0.86100-0.37059
   1  -6   6 212.342 7.16222   1 0.42100-0.25253 0.06349-0.77250 0.82329-0.34189
   2  -6   6 2224.97 22.1329   1 0.47259-0.19921 0.08826-0.81341 0.78220-0.30981
   3  -6   6 1131.31 16.7654   1 0.52218-0.14390 0.10997-0.85127 0.73826-0.27488
   4  -6   6 924.175 16.0157   1 0.56975-0.08657 0.12798-0.88543 0.69205-0.23767
   5  -6   6 676.594 14.7019   1 0.61528-0.02720 0.14166-0.91525 0.64418-0.19882
   3  -7   6 21.2503 5.20223   1 0.52056-0.12606 0.00026-0.84696 0.77603-0.29642
   2  -7   6  41.681 5.03203   1 0.47037-0.18077-0.01854-0.81200 0.81517-0.32655
   1  -7   6 65.4679 5.65008   1 0.41834-0.23365-0.03984-0.77456 0.85133-0.35370
   0  -7   6 83.9951 5.58169   1 0.36454-0.28475-0.06304-0.73521 0.88413-0.37749
  -1  -7   6 432.254 10.6498   1 0.30905-0.33416-0.08759-0.69451 0.91323-0.39759
  -2  -7   6 21.9138  4.1075   1 0.25196-0.38198-0.11295-0.65301 0.93836-0.41370
  -3  -7   6 483.985 11.3643   1 0.19337-0.42829-0.13860-0.61122 0.95924-0.42558
  -4  -7   6  4.9779 6.35165   1 0.13336-0.47318-0.16407-0.56960 0.97568-0.43301
  -5  -7   6 509.293  12.104   1 0.07203-0.51675-0.18892-0.52861 0.98747-0.43579
  -2  -8   6 117.869 6.83843   1 0.24819-0.36199-0.19768-0.67367 0.94381-0.40293
  -1  -8   6 319.112 9.99975   1 0.30503-0.31393-0.17635-0.71115 0.92212-0.39025
   0  -8   6 87.7378  6.3673   1 0.36039-0.26438-0.15570-0.74795 0.89664-0.37378
  -4  -7   7 359.099  10.675   1 0.13294-0.47839-0.12915-0.61461 0.97430-0.36612
  -3  -7   7 3384.12 35.9594   1 0.19230-0.43285-0.10468-0.65522 0.95696-0.35778
  -2  -7   7 640.439 13.0903   1 0.25018-0.38582-0.08046-0.69559 0.93539-0.34523
  -1  -7   7 6164.61 54.8434   1 0.30651-0.33725-0.05693-0.73527 0.90987-0.32872
   0  -7   7 693.139  13.626   1 0.36122-0.28705-0.03457-0.77377 0.88068-0.30854
   1  -7   7 4211.43 40.5346   1 0.41424-0.23517-0.01390-0.81059 0.84815-0.28501
   2  -7   7 346.612 10.4813   1 0.46552-0.18155 0.00458-0.84522 0.81262-0.25849
   4  -6   7 264.297 9.72042   1 0.56281-0.08526 0.14373-0.91126 0.69084-0.17096
   3  -6   7 58.7871 5.28406   1 0.51587-0.14322 0.12955-0.88093 0.73499-0.20610
   2  -6   7 231.807  8.2903   1 0.46702-0.19927 0.11156-0.84680 0.77731-0.23941
   1  -6   7 3.29241 5.99228   1 0.41627-0.25342 0.09035-0.80944 0.81725-0.27034
   0  -6   7 75.5138 5.62066   1 0.36364-0.30570 0.06647-0.76942 0.85429-0.29837
  -1  -6   7 45.3679 4.75024   1 0.30919-0.35615 0.04051-0.72731 0.88797-0.32304
  -2  -6   7 83.8435 5.66154   1 0.25296-0.40483 0.01306-0.68372 0.91787-0.34393
  -3  -6   7 88.0678 5.40413   1 0.19504-0.45181-0.01531-0.63920 0.94360-0.36065
  -4  -6   7 606.943 12.5179   1 0.13551-0.49717-0.04406-0.59431 0.96484-0.37288
  -5  -6   7 307.468 9.59993   1 0.07444-0.54101-0.07264-0.54958 0.98130-0.38034
  -6  -5   7   21.83 4.59317   1 0.01316-0.60085-0.01955-0.48113 0.98347-0.38972
  -5  -5   7 14.3417 3.96008   1 0.07602-0.55881 0.01345-0.53028 0.96784-0.38310
  -4  -5   7 11.1407 3.81272   1 0.13727-0.51516 0.04708-0.58006 0.94671-0.37098
  -3  -5   7 250.036 7.63763   1 0.19680-0.46979 0.08073-0.62985 0.92038-0.35366
  -2  -5   7 41.6293 4.31839   1 0.25451-0.42259 0.11373-0.67899 0.88923-0.33152
  -1  -5   7 1013.89 13.9018   1 0.31031-0.37349 0.14539-0.72680 0.85370-0.30500
   0  -5   7 143.613 5.95112   1 0.36413-0.32240 0.17501-0.77257 0.81430-0.27461
   1  -5   7 1187.60 15.3151   1 0.41592-0.26930 0.20192-0.81562 0.77162-0.24094
   2  -5   7 690.648 12.2243   1 0.46568-0.21416 0.22546-0.85531 0.72630-0.20462
   3  -5   7 1179.62 16.5639   1 0.51343-0.15700 0.24502-0.89101 0.67901-0.16635
   4  -5   7 1876.99 21.6928   1 0.55919-0.09786 0.26003-0.92217 0.63047-0.12681
   5  -5   7 508.155 12.2347   1 0.60305-0.03682 0.27001-0.94829 0.58138-0.08673
   6  -4   7 65.8194  6.0263   1 0.63315 0.02177 0.39175-0.98079 0.44603 0.02339
   5  -4   7 7.94136 4.80784   1 0.59260-0.04259 0.38937-0.96226 0.49723-0.01881
   4  -4   7 4.87522 5.17096   1 0.55038-0.10527 0.38084-0.93758 0.54976-0.06233
   3  -4   7 63.7243 4.83093   1 0.50633-0.16612 0.36644-0.90704 0.60284-0.10640
   2  -4   7 185.415 6.48785   1 0.46030-0.22499 0.34656-0.87102 0.65562-0.15018
   1  -4   7 602.525 10.2585   1 0.41216-0.28176 0.32168-0.82999 0.70723-0.19277
   0  -4   7 1199.67 14.0276   1 0.36183-0.33632 0.29239-0.78456 0.75676-0.23330
  -1  -4   7 97.0818 4.66112   1 0.30924-0.38864 0.25940-0.73542 0.80334-0.27087
  -2  -4   7 3719.86 34.5288   1 0.25439-0.43869 0.22349-0.68337 0.84614-0.30466
  -3  -4   7 145.323 5.76706   1 0.19733-0.48653 0.18550-0.62923 0.88441-0.33392
  -4  -4   7 8084.58  54.524   1 0.13813-0.53224 0.14630-0.57388 0.91751-0.35800
  -5  -4   7 16.4277 4.37566   1 0.07693-0.57594 0.10675-0.51819 0.94489-0.37638
  -6  -4   7 5239.54 48.6296   1 0.01385-0.61776 0.06768-0.46297 0.96614-0.38862
  -7  -4   7 24.7211 4.93628   1-0.05095-0.65786 0.02985-0.40900 0.98092-0.39439
  -7  -3   7 22.0768 4.54588   1-0.05107-0.67396 0.11834-0.39210 0.95985-0.38955
  -6  -3   7 256.237 8.04381   1 0.01401-0.63415 0.16362-0.45352 0.93823-0.37693
  -5  -3   7 91.0372 5.15099   1 0.07701-0.59224 0.20998-0.51603 0.90918-0.35689
  -4  -3   7 815.417 12.0547   1 0.13770-0.54803 0.25635-0.57854 0.87320-0.32993
  -3  -3   7 114.899 5.20898   1 0.19594-0.50137 0.30157-0.63991 0.83098-0.29671
  -2  -3   7 677.914 10.1527   1 0.25160-0.45213 0.34452-0.69900 0.78337-0.25811
  -1  -3   7 47.6743 3.99458   1 0.30466-0.40028 0.38410-0.75473 0.73136-0.21511
   0  -3   7 820.954 11.1212   1 0.35514-0.34586 0.41935-0.80612 0.67609-0.16885
   1  -3   7 26.8844  3.8873   1 0.40315-0.28897 0.44944-0.85236 0.61874-0.12050
   2  -3   7 237.649 6.75292   1 0.44888-0.22980 0.47374-0.89280 0.56046-0.07124
   3  -3   7 85.8061  4.7958   1 0.49253-0.16855 0.49181-0.92702 0.50239-0.02218
   4  -3   7 68.7159 5.02815   1 0.53436-0.10547 0.50337-0.95473 0.44554 0.02567
   5  -3   7 26.5225 4.01317   1 0.57460-0.04081 0.50831-0.97581 0.39078 0.07142
   6  -3   7  9.4959 4.27691   1 0.61351 0.02519 0.50659-0.99024 0.33886 0.11433
   7  -3   7 565.018 13.5243   1 0.65128 0.09232 0.49826-0.99805 0.29038 0.15379
   8  -2   7 716.099 15.2841   1 0.65798 0.17430 0.57871-0.98925 0.12723 0.29171
   7  -2   7  585.65 12.8422   1 0.62147 0.10591 0.59899-0.99339 0.16715 0.26080
   6  -2   7 1606.89 19.5031   1 0.58454 0.03794 0.61315-0.99141 0.21213 0.22483
   5  -2   7 1782.44 18.9504   1 0.54702-0.02945 0.62093-0.98305 0.26194 0.18403
   4  -2   7 943.815 13.2267   1 0.50870-0.09603 0.62204-0.96800 0.31625 0.13873
   3  -2   7 3577.37 33.4933   1 0.46930-0.16153 0.61615-0.94597 0.37455 0.08944
   2  -2   7 294.963 6.98192   1 0.42850-0.22564 0.60301-0.91669 0.43613 0.03687
   1  -2   710725.80 53.0717   1 0.38594-0.28798 0.58249-0.88002 0.50004-0.01804
   0  -2   7 133.218 5.12685   1 0.34125-0.34819 0.55463-0.83601 0.56512-0.07410
  -1  -2   7 6780.90 41.5006   1 0.29407-0.40591 0.51975-0.78499 0.62994-0.12992
  -2  -2   7  393.93 7.79846   1 0.24408-0.46082 0.47846-0.72755 0.69295-0.18392
  -3  -2   7 5146.08  38.383   1 0.19106-0.51271 0.43170-0.66465 0.75249-0.23445
  -4  -2   7 2342.18 23.7236   1 0.13491-0.56146 0.38072-0.59751 0.80696-0.27991
  -5  -2   7 1529.90 16.7331   1 0.07565-0.60710 0.32696-0.52761 0.85491-0.31885
  -6  -2   7 1123.56 15.3609   1 0.01342-0.64977 0.27203-0.45654 0.89512-0.35005
  -7  -2   7 419.279 10.3525   1-0.05154-0.68972 0.21752-0.38588 0.92669-0.37261
  -8  -1   7 148.014 7.65433   1-0.11987-0.74252 0.26813-0.31495 0.91019-0.36333
  -7  -1   7 1228.32 16.8504   1-0.05269-0.70479 0.33283-0.39580 0.87478-0.33692
  -6  -1   7 10.0476 3.70267   1 0.01110-0.66367 0.39845-0.47756 0.82818-0.29933
  -5  -1   7 460.151 9.41106   1 0.07110-0.61877 0.46258-0.55784 0.77172-0.25189
  -4  -1   7 201.914 6.24594   1 0.12714-0.56991 0.52286-0.63427 0.70730-0.19648
  -3  -1   7 74.3452 4.44492   1 0.17927-0.51714 0.57725-0.70480 0.63721-0.13539
  -2  -1   7 256.162 6.42298   1 0.22777-0.46074 0.62418-0.76788 0.56388-0.07107
  -1  -1   7 92.5225 4.42817   1 0.27310-0.40116 0.66269-0.82253 0.48970-0.00590
   0  -1   7 1148.82  11.952   1 0.31580-0.33896 0.69236-0.86835 0.41674 0.05805
   1  -1   7 239.693 6.03826   1 0.35646-0.27472 0.71327-0.90540 0.34670 0.11908
   2  -1   7 741.427 10.0093   1 0.39562-0.20897 0.72579-0.93408 0.28082 0.17595
   3  -1   7 140.789   5.385   1 0.43375-0.14221 0.73052-0.95494 0.21993 0.22783
   4  -1   7 414.017 8.62244   1 0.47125-0.07481 0.72808-0.96865 0.16452 0.27423
   5  -1   7 451.149 9.54412   1 0.50841-0.00706 0.71911-0.97583 0.11484 0.31490
   6  -1   7 198.636  7.3355   1 0.54544 0.06081 0.70418-0.97704 0.07096 0.34977
   7  -1   7 51.3319 5.31827   1 0.58249 0.12866 0.68372-0.97273 0.03284 0.37888
   8  -1   7 129.157 7.30625   1 0.61964 0.19642 0.65807-0.96323 0.00040 0.40232
   8   0   7 4819.00 43.3216   1 0.57460 0.22524 0.71791-0.91768-0.12644 0.51293
   7   0   7   12.91 4.51419   1 0.53565 0.15929 0.74759-0.93121-0.10359 0.49909
   6   0   7 9788.09 61.1732   1 0.49715 0.09288 0.77323-0.94070-0.07520 0.47970
   5   0   7 183.896 6.28756   1 0.45914 0.02599 0.79462-0.94595-0.04096 0.45448
   4   0   7 8834.92 50.7479   1 0.42158-0.04136 0.81139-0.94657-0.00054 0.42307
   3   0   7  50.365 3.79281   1 0.38443-0.10911 0.82300-0.94204 0.04641 0.38512
   2   0   7 5419.32 35.4382   1 0.34754-0.17712 0.82874-0.93163 0.10025 0.34030
   1   0   7 752.925 9.43734   1 0.31069-0.24517 0.82769-0.91443 0.16120 0.28836
   0   0   7  237.16 5.87582   1 0.27350-0.31288 0.81877-0.88937 0.22928 0.22928
  -1   0   7 361.752 7.11857   1 0.23545-0.37973 0.80081-0.85526 0.30415 0.16342
  -2   0   7 6.18602 3.25457   1 0.19585-0.44503 0.77262-0.81093 0.38490 0.09168
  -3   0   7 400.419   8.349   1 0.15382-0.50791 0.73331-0.75547 0.46986 0.01573
  -4   0   7 235.668 7.14887   1 0.10841-0.56740 0.68251-0.68853 0.55650-0.06190
  -5   0   7 4.85457 5.04884   1 0.05868-0.62258 0.62081-0.61068 0.64142-0.13781
  -6   0   7 161.244 6.88467   1 0.00393-0.67273 0.54993-0.52365 0.72069-0.20808
  -7   0   7 238.314 8.40607   1-0.05616-0.71754 0.47278-0.43035 0.79037-0.26874
  -8   0   7 88.8482  6.4998   1-0.12141-0.75719 0.39308-0.33452 0.84709-0.31645
  -7   1   7 38.9298 5.24383   1-0.06813-0.72179 0.64763-0.49981 0.64421-0.13881
  -6   1   7 2738.01 27.6034   1-0.01723-0.66779 0.72927-0.59760 0.54219-0.04579
  -5   1   7  345.77 9.11147   1 0.02729-0.60741 0.79522-0.67970 0.43719 0.05019
  -4   1   7 2395.10 22.9642   1 0.06723-0.54244 0.84470-0.74533 0.33541 0.14296
  -3   1   7 1255.26 14.2791   1 0.10436-0.47467 0.87896-0.79573 0.24093 0.22844
  -2   1   7 2310.80 21.5806   1 0.14014-0.40555 0.90022-0.83314 0.15582 0.30453
  -1   1   7 1224.69 12.1081   1 0.17559-0.33610 0.91086-0.85992 0.08071 0.37063
   0   1   7 156.462 4.85375   1 0.21136-0.26696 0.91300-0.87821 0.01533 0.42701
   1   1   7 1653.56  16.181   1 0.24779-0.19849 0.90835-0.88971-0.04101 0.47433
   2   1   7 5.20457 2.78917   1 0.28505-0.13085 0.89821-0.89571-0.08913 0.51345
   3   1   7 1427.20 14.4566   1 0.32321-0.06411 0.88350-0.89715-0.12987 0.54518
   4   1   7 131.996 5.21681   1 0.36223 0.00178 0.86489-0.89469-0.16397 0.57027
   5   1   7 27.3171 3.70454   1 0.40205 0.06686 0.84282-0.88876-0.19204 0.58933
   6   1   7 180.472 6.49501   1 0.44261 0.13120 0.81755-0.87963-0.21461 0.60289
   7   1   7 49.5045 4.48693   1 0.48381 0.19490 0.78922-0.86745-0.23206 0.61133
   8   1   7  51.067 5.68953   1 0.52557 0.25805 0.75784-0.85221-0.24468 0.61494
   9   1   7  111.54 7.69561   1 0.56779 0.32072 0.72333-0.83385-0.25266 0.61391
   9   2   7 825.421 15.3251   1 0.52116 0.35113 0.74740-0.75253-0.34726 0.69228
   8   2   7 1650.00 19.6924   1 0.47573 0.29167 0.78072-0.76971-0.34774 0.70177
   7   2   7 940.517 13.9039   1 0.43065 0.23184 0.81136-0.78420-0.34436 0.70740
   6   2   7 2969.60 27.4731   1 0.38601 0.17158 0.83951-0.79620-0.33707 0.70912
   5   2   7 197.158 5.92892   1 0.34191 0.11078 0.86529-0.80583-0.32572 0.70679
   4   2   7 1043.54 11.7734   1 0.29844 0.04934 0.88878-0.81318-0.31009 0.70016
   3   2   7 258.983 5.98394   1 0.25573-0.01285 0.90997-0.81823-0.28981 0.68889
   2   2   7  78.894 3.65139   1 0.21391-0.07593 0.92881-0.82092-0.26440 0.67249
   1   2   7 112.032 4.06284   1 0.17314-0.14006 0.94511-0.82107-0.23319 0.65030
   0   2   7 245.945 5.59391   1 0.13359-0.20542 0.95853-0.81835-0.19532 0.62143
  -1   2   7 35.0639 3.31811   1 0.09545-0.27218 0.96851-0.81218-0.14964 0.58476
  -2   2   7 813.536 10.5085   1 0.05890-0.34053 0.97412-0.80164-0.09468 0.53881
  -3   2   7 40.0631 4.26345   1 0.02402-0.41055 0.97388-0.78526-0.02861 0.48175
  -4   2   7 586.369 10.7398   1-0.00927-0.48217 0.96549-0.76072 0.05070 0.41144
  -5   2   7 135.574 6.55454   1-0.04144-0.55489 0.94546-0.72454 0.14541 0.32575
  -6   2   7 626.869 13.5751   1-0.07376-0.62748 0.90889-0.67183 0.25680 0.22337
  -7   2   7 561.659 13.8538   1-0.10867-0.69747 0.84992-0.59671 0.38354 0.10563
  -7   3   7 139.201 7.94039   1-0.21364-0.60873 0.98773-0.62914-0.00459 0.47754
  -6   3   7 607.272 12.6681   1-0.18482-0.53264 0.99817-0.65572-0.09949 0.56343
  -5   3   7 1295.65 16.4379   1-0.15184-0.46072 0.99982-0.67352-0.17276 0.62769
  -4   3   7 8.50402  3.2504   1-0.11544-0.39222 0.99650-0.68634-0.23056 0.67648
  -3   3   7 3269.29 30.7875   1-0.07635-0.32640 0.99001-0.69600-0.27698 0.71389
  -2   3   7 393.243 7.53285   1-0.03519-0.26266 0.98118-0.70331-0.31473 0.74263
  -1   3   7 9090.41 45.2249   1 0.00759-0.20054 0.97041-0.70869-0.34560 0.76450
   0   3   7 3238.87 26.2788   1 0.05163-0.13967 0.95786-0.71229-0.37083 0.78072
   1   3   714602.00  54.498   1 0.09667-0.07982 0.94360-0.71417-0.39126 0.79213
   2   3   7 2220.70 21.8565   1 0.14252-0.02077 0.92762-0.71434-0.40748 0.79935
   3   3   711700.40 51.4376   1 0.18903 0.03763 0.90988-0.71275-0.41991 0.80277
   4   3   7  767.22 10.1165   1 0.23606 0.09550 0.89031-0.70932-0.42884 0.80269
   5   3   7 4195.44 35.0419   1 0.28353 0.15294 0.86880-0.70396-0.43447 0.79931
   6   3   7 277.953 7.31791   1 0.33136 0.21001 0.84526-0.69656-0.43690 0.79272
   7   3   7 1387.10 16.6969   1 0.37948 0.26679 0.81952-0.68697-0.43617 0.78299
   8   3   7 5.07922 5.18397   1 0.42784 0.32333 0.79143-0.67502-0.43228 0.77009
   9   3   7 123.623 7.36195   1 0.47640 0.37967 0.76077-0.66050-0.42515 0.75395
   8   4   7 299.822 9.17043   1 0.38378 0.35117 0.79508-0.57328-0.49803 0.81961
   7   4   7 22.3772 4.13624   1 0.33255 0.29750 0.81974-0.58180-0.50700 0.83759
   6   4   7 249.151 7.09639   1 0.28139 0.24376 0.84194-0.58785-0.51323 0.85284
   5   4   7 145.746 5.48955   1 0.23030 0.18995 0.86182-0.59158-0.51684 0.86545
   4   4   7  3.0546 3.94347   1 0.17930 0.13604 0.87952-0.59313-0.51790 0.87552
   3   4   7 1038.73 11.5324   1 0.12842 0.08202 0.89512-0.59259-0.51645 0.88308
   2   4   7 32.2122 3.21356   1 0.07769 0.02785 0.90872-0.59004-0.51250 0.88814
   1   4   7 1382.05 13.9099   1 0.02712-0.02648 0.92037-0.58555-0.50602 0.89067
   0   4   7 131.769 4.59488   1-0.02323-0.08103 0.93014-0.57917-0.49694 0.89060
  -1   4   7  487.63 8.12944   1-0.07332-0.13585 0.93807-0.57096-0.48515 0.88782
  -2   4   7 8.29682 2.77131   1-0.12306-0.19101 0.94421-0.56095-0.47048 0.88215
  -3   4   7 10.9675 3.17542   1-0.17235-0.24662 0.94862-0.54921-0.45266 0.87335
  -4   4   7 10.3758 3.38246   1-0.22105-0.30283 0.95137-0.53582-0.43133 0.86103
  -5   4   7 85.6383 5.30349   1-0.26892-0.35986 0.95256-0.52087-0.40592 0.84462
  -6   4   7 18.3067 4.70989   1-0.31562-0.41806 0.95237-0.50453-0.37551 0.82323
  -6   5   7  143.43 7.23355   1-0.41571-0.33420 0.86154-0.30831-0.51236 0.94385
  -5   5   7 128.908 6.62625   1-0.35961-0.28539 0.87529-0.33821-0.52845 0.95093
  -4   5   7 8.51373 3.64046   1-0.30410-0.23600 0.88531-0.36437-0.54246 0.95593
  -3   5   7 411.416  8.7933   1-0.24903-0.18617 0.89206-0.38726-0.55440 0.95886
  -2   5   7 326.844 7.57949   1-0.19429-0.13600 0.89583-0.40719-0.56429 0.95974
  -1   5   7 2041.69 20.7498   1-0.13982-0.08557 0.89687-0.42437-0.57213 0.95858
   0   5   7 3101.53 28.4587   1-0.08556-0.03493 0.89533-0.43897-0.57793 0.95537
   1   5   7 2657.30 26.2389   1-0.03147 0.01588 0.89131-0.45110-0.58168 0.95011
   2   5   7 3707.77 31.1601   1 0.02249 0.06683 0.88488-0.46082-0.58335 0.94277
   3   5   7 2345.78 22.0958   1 0.07633 0.11789 0.87609-0.46817-0.58292 0.93332
   4   5   7 4741.06 37.3235   1 0.13008 0.16904 0.86494-0.47317-0.58032 0.92172
   5   5   7 505.866 9.47668   1 0.18376 0.22027 0.85141-0.47578-0.57550 0.90788
   6   5   7 4052.18  38.698   1 0.23737 0.27156 0.83545-0.47597-0.56835 0.89172
   7   5   7 145.867 6.64839   1 0.29092 0.32291 0.81697-0.47364-0.55876 0.87313
   8   5   7 1788.12 21.0884   1 0.34444 0.37430 0.79587-0.46868-0.54658 0.85194
   8   6   7 214.976 8.07366   1 0.31002 0.39249 0.79667-0.36409-0.58030 0.86943
   7   6   7 234.302 8.08682   1 0.25479 0.34282 0.81456-0.36583-0.59431 0.89246
   6   6   7 249.647 7.74734   1 0.19949 0.29322 0.82969-0.36482-0.60570 0.91285
   5   6   7 356.986 8.44963   1 0.14410 0.24371 0.84216-0.36114-0.61461 0.93077
   4   6   7 673.494 11.0038   1 0.08859 0.19431 0.85202-0.35485-0.62117 0.94634
   3   6   7 351.811  7.7889   1 0.03294 0.14505 0.85929-0.34598-0.62545 0.95963
   2   6   7 876.118 11.6691   1-0.02286 0.09596 0.86395-0.33450-0.62754 0.97073
   1   6   7-1.95577 4.26478   1-0.07886 0.04706 0.86597-0.32036-0.62746 0.97966
   0   6   7 2618.97 24.4784   1-0.13509-0.00162 0.86525-0.30350-0.62523 0.98644
  -1   6   7 469.244 9.14985   1-0.19158-0.05003 0.86166-0.28377-0.62085 0.99106
  -2   6   7 2019.28 20.6367   1-0.24838-0.09813 0.85505-0.26101-0.61427 0.99349
  -3   6   7 1551.53 17.4117   1-0.30556-0.14585 0.84516-0.23497-0.60542 0.99365
  -4   6   7 1413.12 17.5721   1-0.36318-0.19314 0.83168-0.20535-0.59419 0.99144
  -5   6   7 836.844 14.6208   1-0.42133-0.23989 0.81420-0.17172-0.58042 0.98667
  -4   7   7 306.501 9.43597   1-0.40442-0.16812 0.79793-0.06620-0.61271 0.99373
  -3   7   7 240.121 8.11335   1-0.34644-0.12119 0.81453-0.09896-0.62610 0.99811
  -2   7   7 259.116 8.22734   1-0.28868-0.07406 0.82767-0.12824-0.63653 0.99953
  -1   7   7 355.758  8.8499   1-0.23111-0.02672 0.83755-0.15427-0.64421 0.99820
   0   7   7  96.683 5.34322   1-0.17374 0.02081 0.84438-0.17724-0.64930 0.99428
   1   7   7 298.617 7.66277   1-0.11655 0.06852 0.84828-0.19729-0.65191 0.98788
   2   7   7 670.195 11.2156   1-0.05952 0.11639 0.84938-0.21454-0.65210 0.97906
   3   7   7  471.52 9.69449   1-0.00263 0.16441 0.84775-0.22905-0.64989 0.96784
   4   7   7 1427.82 16.6487   1 0.05413 0.21255 0.84344-0.24088-0.64528 0.95423
   5   7   7 11.3632  3.9984   1 0.11079 0.26079 0.83646-0.25005-0.63824 0.93817
   6   7   7  883.50 14.6559   1 0.16736 0.30912 0.82679-0.25653-0.62868 0.91960
   7   7   7 106.539 6.62188   1 0.22387 0.35752 0.81439-0.26027-0.61649 0.89841
   6   8   7 30.1977 5.27095   1 0.14038 0.31989 0.82764-0.15199-0.64005 0.91474
   5   8   7 267.502 8.62705   1 0.08308 0.27228 0.83522-0.14342-0.64963 0.93334
   4   8   7 21.5413 4.00448   1 0.02577 0.22469 0.84013-0.13218-0.65650 0.94922
   3   8   7 1052.39 15.4238   1-0.03157 0.17712 0.84240-0.11830-0.66072 0.96244
   2   8   7 126.429 6.40259   1-0.08894 0.12959 0.84202-0.10178-0.66230 0.97304
   1   8   7 1877.42 19.9575   1-0.14634 0.08210 0.83899-0.08260-0.66123 0.98098
   0   8   7-5.49342 5.05555   1-0.20378 0.03463 0.83324-0.06071-0.65745 0.98621
  -1   8   7 2119.95 21.8062   1-0.26123-0.01282 0.82473-0.03606-0.65087 0.98864
  -2   8   7 81.9594 5.93813   1-0.31869-0.06027 0.81338-0.00855-0.64134 0.98812
   0   9   7 85.5382 5.60128   1-0.22706 0.04169 0.83081 0.04711-0.65426 0.96679
   1   9   7 579.492 12.4723   1-0.16981 0.08934 0.83740 0.02438-0.65945 0.96297
   2   9   7 5.81017 6.20903   1-0.11243 0.13687 0.84147 0.00416-0.66169 0.95620
   3   9   7 540.254  12.168   1-0.05497 0.18430 0.84302-0.01354-0.66103 0.94654
   4   9   7 146.995 7.12235   1 0.00258 0.23166 0.84205-0.02872-0.65752 0.93402
   2   9   8 1010.39 16.6506   1-0.09486 0.11366 0.87705-0.04151-0.60951 0.96953
   1   9   8 987.425 16.2676   1-0.15144 0.06534 0.87534-0.02365-0.60733 0.97636
  -2   8   8 19.8741 4.30879   1-0.29455-0.09003 0.86302-0.06829-0.58395 0.99623
  -1   8   8 10.4869 4.16652   1-0.23814-0.04154 0.87117-0.09258-0.59329 0.99656
   0   8   8 89.6031 6.16921   1-0.18173 0.00695 0.87662-0.11417-0.59986 0.99413
   1   8   8  3.6361 5.46537   1-0.12535 0.05548 0.87943-0.13313-0.60379 0.98904
   2   8   8 346.117 9.39709   1-0.06900 0.10402 0.87968-0.14952-0.60513 0.98138
   3   8   8 29.8962  4.5219   1-0.01267 0.15260 0.87738-0.16337-0.60394 0.97117
   4   8   8 274.208 8.80579   1 0.04363 0.20121 0.87254-0.17468-0.60019 0.95842
   5   8   8 31.2768 4.22799   1 0.09991 0.24983 0.86516-0.18345-0.59387 0.94309
   6   7   8 1893.22 21.4269   1 0.18462 0.28624 0.85434-0.29416-0.56914 0.92558
   5   7   8 411.131  10.189   1 0.12926 0.23670 0.86653-0.29020-0.57768 0.94313
   4   7   8 5106.51 45.6176   1 0.07383 0.18722 0.87616-0.28368-0.58374 0.95819
   3   7   8 750.605 12.4732   1 0.01834 0.13781 0.88326-0.27464-0.58739 0.97085
   2   7   8 4939.55 43.6151   1-0.03723 0.08848 0.88785-0.26309-0.58869 0.98116
   1   7   8 622.838 11.1715   1-0.09290 0.03924 0.88991-0.24900-0.58766 0.98914
   0   7   8 4318.90  40.775   1-0.14867-0.00988 0.88939-0.23234-0.58429 0.99478
  -1   7   8 9.12241 3.81992   1-0.20457-0.05889 0.88623-0.21303-0.57855 0.99805
  -2   7   8 1690.71 19.2242   1-0.26060-0.10776 0.88031-0.19097-0.57037 0.99887
  -3   7   8 31.7624 4.45623   1-0.31678-0.15648 0.87151-0.16602-0.55963 0.99715
  -5   6   8 250.121  8.8484   1-0.38187-0.28498 0.88381-0.25142-0.49749 0.96925
  -4   6   8 198.949  7.9461   1-0.32651-0.23543 0.89473-0.27849-0.51289 0.97564
  -3   6   8 224.268 7.60221   1-0.27141-0.18563 0.90254-0.30244-0.52585 0.97959
  -2   6   8 44.6428 4.35656   1-0.21653-0.13561 0.90745-0.32350-0.53647 0.98120
  -1   6   8 406.573 8.99569   1-0.16183-0.08541 0.90966-0.34185-0.54483 0.98055
   0   6   8 9.15645 3.45981   1-0.10728-0.03505 0.90929-0.35763-0.55097 0.97769
   1   6   8 230.989 6.92028   1-0.05286 0.01543 0.90643-0.37091-0.55493 0.97264
   2   6   8 5.05336 3.19383   1 0.00145 0.06602 0.90114-0.38176-0.55670 0.96540
   3   6   8 18.8632 3.82082   1 0.05567 0.11670 0.89345-0.39022-0.55627 0.95596
   4   6   8 207.866 6.97026   1 0.10982 0.16746 0.88337-0.39629-0.55360 0.94428
   5   6   8 465.611 9.90398   1 0.16389 0.21828 0.87087-0.39994-0.54863 0.93030
   6   6   8 171.376 7.19639   1 0.21792 0.26916 0.85591-0.40112-0.54126 0.91392
   7   6   8 1672.14 20.3522   1 0.27190 0.32008 0.83840-0.39975-0.53139 0.89504
   8   5   8 64.5464 6.19709   1 0.36071 0.35239 0.81481-0.49770-0.48110 0.85196
   7   5   8 66.7096 5.61521   1 0.30855 0.29965 0.83796-0.50471-0.49132 0.87120
   6   5   8 90.3398 5.23125   1 0.25640 0.24690 0.85854-0.50915-0.49887 0.88775
   5   5   8 45.9164  4.3636   1 0.20425 0.19414 0.87671-0.51117-0.50387 0.90177
   4   5   8 966.514 12.7644   1 0.15213 0.14137 0.89257-0.51088-0.50644 0.91334
   3   5   8 12.4883 3.10267   1 0.10002 0.08857 0.90618-0.50835-0.50664 0.92255
   2   5   8 1073.76 12.6997   1 0.04793 0.03576 0.91761-0.50363-0.50451 0.92943
   1   5   8 65.4821 4.18777   1-0.00413-0.01708 0.92689-0.49677-0.50008 0.93401
   0   5   8 1146.94 13.2391   1-0.05616-0.06996 0.93404-0.48777-0.49334 0.93629
  -1   5   8 632.266 10.2074   1-0.10815-0.12287 0.93904-0.47662-0.48428 0.93623
  -2   5   8 452.722 9.11802   1-0.16010-0.17582 0.94187-0.46331-0.47283 0.93379
  -3   5   8 794.876 12.4868   1-0.21199-0.22884 0.94250-0.44779-0.45893 0.92890
  -4   5   8 27.3013 4.28159   1-0.26380-0.28192 0.94085-0.42999-0.44245 0.92143
  -5   5   8 1731.01 20.3647   1-0.31553-0.33510 0.93683-0.40983-0.42325 0.91124
  -6   4   8 106.926 6.63844   1-0.27211-0.46720 0.98674-0.54898-0.24390 0.75713
  -5   4   8 73.8693   5.551   1-0.22843-0.40598 0.98676-0.56515-0.28323 0.78744
  -4   4   8  5.5463 3.51052   1-0.18338-0.34612 0.98469-0.57922-0.31625 0.81146
  -3   4   8 159.413 5.98008   1-0.13729-0.28731 0.98067-0.59136-0.34413 0.83033
  -2   4   8 271.509 6.94946   1-0.09039-0.22931 0.97480-0.60163-0.36764 0.84483
  -1   4   8 10.5688 3.05723   1-0.04285-0.17195 0.96709-0.61006-0.38732 0.85550
   0   4   8 129.316 5.00332   1 0.00520-0.11510 0.95754-0.61666-0.40357 0.86273
   1   4   8 143.242 5.14713   1 0.05367-0.05866 0.94615-0.62142-0.41664 0.86680
   2   4   8 557.464 8.94086   1 0.10248-0.00257 0.93288-0.62429-0.42675 0.86790
   3   4   8 2952.09 28.6092   1 0.15157 0.05325 0.91768-0.62523-0.43401 0.86615
   4   4   8 13.8456 3.17807   1 0.20089 0.10883 0.90048-0.62419-0.43851 0.86165
   5   4   8 4787.17 39.8462   1 0.25040 0.16422 0.88122-0.62106-0.44029 0.85441
   6   4   8 171.657 6.37649   1 0.30008 0.21944 0.85977-0.61577-0.43933 0.84444
   7   4   8 7572.66 57.0965   1 0.34988 0.27454 0.83603-0.60817-0.43559 0.83169
   8   4   8 26.8054 4.54184   1 0.39980 0.32953 0.80982-0.59810-0.42898 0.81607
   8   3   8 39.2883 5.18366   1 0.44262 0.30293 0.80037-0.69405-0.36098 0.76430
   7   3   8 519.088 10.9787   1 0.39537 0.24527 0.82928-0.70681-0.36235 0.77468
   6   3   8 194.433 6.70995   1 0.34836 0.18738 0.85571-0.71710-0.36044 0.78178
   5   3   8 555.689  9.8801   1 0.30165 0.12919 0.87983-0.72507-0.35525 0.78559
   4   3   8  116.42 4.86209   1 0.25529 0.07065 0.90175-0.73084-0.34671 0.78607
   3   3   8 909.547  11.244   1 0.20935 0.01169 0.92155-0.73450-0.33472 0.78308
   2   3   8 36.0905  3.5256   1 0.16391-0.04778 0.93928-0.73608-0.31906 0.77644
   1   3   8 597.823   8.913   1 0.11907-0.10784 0.95494-0.73560-0.29947 0.76586
   0   3   8 5.69154 2.88987   1 0.07493-0.16861 0.96848-0.73300-0.27556 0.75095
  -1   3   8 396.387  7.7496   1 0.03164-0.23022 0.97979-0.72816-0.24680 0.73120
  -2   3   8 32.9481 3.65565   1-0.01065-0.29282 0.98866-0.72088-0.21250 0.70591
  -3   3   8 65.7937 4.42108   1-0.05177-0.35661 0.99470-0.71078-0.17172 0.67414
  -4   3   8 444.692 9.72135   1-0.09150-0.42178 0.99731-0.69724-0.12322 0.63465
  -5   3   8 121.615 6.25428   1-0.12966-0.48852 0.99545-0.67924-0.06537 0.58581
  -6   3   8 837.181 15.4089   1-0.16613-0.55696 0.98746-0.65509 0.00394 0.52551
  -7   2   8 859.139 17.6122   1-0.12015-0.69162 0.85023-0.60712 0.38463 0.17006
  -6   2   8 482.715 12.7392   1-0.08017-0.62669 0.89682-0.66985 0.28596 0.25971
  -5   2   8 1549.63 19.4642   1-0.04236-0.55960 0.92862-0.71779 0.19607 0.34059
  -4   2   8 1333.65 16.4976   1-0.00533-0.49173 0.94844-0.75376 0.11624 0.41142
  -3   2   8 3517.41 34.6245   1 0.03181-0.42397 0.95888-0.78035 0.04641 0.47224
  -2   2   8 4564.89 36.5315   1 0.06952-0.35678 0.96202-0.79963-0.01412 0.52376
  -1   2   8 1291.80  13.271   1 0.10804-0.29039 0.95940-0.81316-0.06627 0.56690
   0   2   8 3458.89 29.1082   1 0.14743-0.22488 0.95215-0.82206-0.11098 0.60260
   1   2   8 457.306 7.75564   1 0.18770-0.16025 0.94106-0.82711-0.14910 0.63171
   2   2   8 7677.96 42.9555   1 0.22878-0.09643 0.92666-0.82886-0.18133 0.65493
   3   2   8 384.116 7.67079   1 0.27060-0.03335 0.90931-0.82765-0.20827 0.67286
   4   2   8 2724.13 24.3263   1 0.31309 0.02907 0.88922-0.82371-0.23038 0.68597
   5   2   8 689.508 10.9213   1 0.35615 0.09091 0.86652-0.81715-0.24804 0.69461
   6   2   8 1526.31 16.9555   1 0.39973 0.15224 0.84124-0.80802-0.26150 0.69907
   7   2   8 2081.59 21.2479   1 0.44373 0.21314 0.81334-0.79627-0.27097 0.69952
   8   2   8 562.823 12.3848   1 0.48809 0.27368 0.78274-0.78181-0.27653 0.69608
   8   1   8  488.59   12.00   1 0.53440 0.24359 0.75282-0.85728-0.17685 0.61262
   7   1   8 34.6546 5.10587   1 0.49281 0.18028 0.78351-0.87182-0.16301 0.60779
   6   1   8 70.6647 4.83663   1 0.45160 0.11658 0.81092-0.88309-0.14462 0.59841
   5   1   8 56.1104 4.43121   1 0.41083 0.05245 0.83504-0.89107-0.12151 0.58430
   4   1   8 5.67455 2.61583   1 0.37055-0.01217 0.85575-0.89563-0.09341 0.56522
   3   1   8 347.132 7.32064   1 0.33077-0.07729 0.87282-0.89655-0.06002 0.54084
   2   1   8  25.366 3.40951   1 0.29149-0.14292 0.88589-0.89347-0.02096 0.51078
   1   1   8 490.043 8.15128   1 0.25269-0.20902 0.89444-0.88588 0.02420 0.47464
   0   1   8 279.383 6.65729   1 0.21427-0.27550 0.89779-0.87309 0.07586 0.43199
  -1   1   8 818.968 10.9283   1 0.17603-0.34216 0.89505-0.85420 0.13440 0.38245
  -2   1   8 417.144 8.60637   1 0.13767-0.40871 0.88510-0.82810 0.20004 0.32583
  -3   1   8  491.33 9.90268   1 0.09872-0.47465 0.86666-0.79352 0.27266 0.26221
  -4   1   8 157.929 6.78572   1 0.05848-0.53932 0.83834-0.74905 0.35165 0.19223
  -5   1   8 151.202 6.85508   1 0.01607-0.60181 0.79887-0.69344 0.43559 0.11730
  -6   1   8 100.779 6.49644   1-0.02963-0.66102 0.74747-0.62589 0.52201 0.03989
  -7   1   8 127.464 7.70083   1-0.07974-0.71581 0.68426-0.54654 0.60732-0.03641
  -7   0   8 4181.22   40.65   1-0.06263-0.71670 0.52600-0.49366 0.75180-0.16466
  -6   0   8 25.0486 4.65633   1-0.00521-0.66922 0.58990-0.57371 0.68780-0.10968
  -5   0   8 5272.21 47.0951   1 0.04794-0.61746 0.64741-0.64737 0.61754-0.04842
  -4   0   8 3.86765 4.93499   1 0.09723-0.56185 0.69693-0.71303 0.54391 0.01620
  -3   0   8 9215.82 55.3549   1 0.14324-0.50295 0.73757-0.76982 0.46957 0.08153
  -2   0   8 857.885 11.7946   1 0.18664-0.44145 0.76914-0.81753 0.39677 0.14532
  -1   0   8 5519.56 38.8002   1 0.22809-0.37800 0.79190-0.85644 0.32720 0.20588
   0   0   8 180.649 5.67958   1 0.26818-0.31319 0.80645-0.88713 0.26204 0.26204
   1   0   8 2562.32 22.3717   1 0.30741-0.24751 0.81351-0.91035 0.20199 0.31307
   2   0   8 1098.84 12.4491   1 0.34614-0.18135 0.81386-0.92684 0.14744 0.35861
   3   0   8 227.852 6.45706   1 0.38468-0.11498 0.80820-0.93733 0.09850 0.39855
   4   0   8 208.811 6.51774   1 0.42321-0.04861 0.79714-0.94241 0.05513 0.43291
   5   0   8 2.06366 3.59909   1 0.46187 0.01763 0.78119-0.94261 0.01720 0.46182
   6   0   8  11.174 3.73498   1 0.50073 0.08367 0.76072-0.93828-0.01544 0.48546
   7   0   8 97.0934  6.3145   1 0.53983 0.14948 0.73600-0.92970-0.04297 0.50398
   8   0   8 76.3806 6.20463   1 0.57916 0.21505 0.70717-0.91702-0.06554 0.51754
   8  -1   8 217.956 9.25754   1 0.61988 0.19055 0.64412-0.95936 0.05158 0.41664
   7  -1   8 1358.49 18.8808   1 0.58198 0.12354 0.66941-0.96851 0.08213 0.39510
   6  -1   8 617.962 12.2304   1 0.54400 0.05663 0.68970-0.97265 0.11760 0.36864
   5  -1   8 1892.41 19.4832   1 0.50585-0.01013 0.70479-0.97159 0.15798 0.33727
   4  -1   8 1822.88 17.9395   1 0.46743-0.07661 0.71438-0.96504 0.20320 0.30106
   3  -1   8 355.958 8.12533   1 0.42856-0.14264 0.71811-0.95262 0.25312 0.26015
   2  -1   8 2354.67 22.7163   1 0.38901-0.20799 0.71557-0.93394 0.30750 0.21478
   1  -1   8 325.803 7.42665   1 0.34850-0.27238 0.70635-0.90857 0.36588 0.16540
   0  -1   8 2047.72 20.8209   1 0.30667-0.33546 0.69006-0.87613 0.42763 0.11267
  -1  -1   8 115.643 5.17957   1 0.26314-0.39683 0.66643-0.83636 0.49181 0.05750
  -2  -1   8 337.259 7.80025   1 0.21746-0.45605 0.63539-0.78917 0.55721 0.00110
  -3  -1   8 74.1309  4.7254   1 0.16922-0.51272 0.59715-0.73479 0.62234-0.05502
  -4  -1   8 7.78226  3.5568   1 0.11804-0.56643 0.55226-0.67375 0.68546-0.10913
  -5  -1   8 129.963 5.86837   1 0.06361-0.61690 0.50168-0.60702 0.74469-0.15935
  -6  -1   8  92.928 5.85833   1 0.00576-0.66396 0.44672-0.53593 0.79815-0.20380
  -7  -1   8 101.478 6.83299   1-0.05552-0.70759 0.38904-0.46209 0.84409-0.24073
  -7  -2   8 1973.77 22.8208   1-0.05246-0.69442 0.27111-0.44956 0.90447-0.28488
  -6  -2   8  756.85 13.6785   1 0.01056-0.65254 0.32109-0.51569 0.87176-0.26118
  -5  -2   8 1364.50 16.8475   1 0.07090-0.60798 0.37025-0.58099 0.83180-0.23023
  -4  -2   8 861.392 12.8004   1 0.12844-0.56062 0.41731-0.64419 0.78560-0.19304
  -3  -2   8 1105.31 13.9131   1 0.18317-0.51044 0.46105-0.70409 0.73435-0.15079
  -2  -2   8 18.6988 3.58429   1 0.23516-0.45753 0.50045-0.75963 0.67933-0.10478
  -1  -2   8 218.514 6.48959   1 0.28455-0.40202 0.53464-0.80996 0.62188-0.05635
   0  -2   8 14.7897 3.54625   1 0.33158-0.34415 0.56300-0.85447 0.56332-0.00679
   1  -2   8 92.3797 4.77229   1 0.37650-0.28416 0.58515-0.89276 0.50484 0.04267
   2  -2   8-2.69761  4.8977   1 0.41960-0.22236 0.60087-0.92463 0.44753 0.09097
   3  -2   8 480.778 9.42335   1 0.46118-0.15904 0.61015-0.95006 0.39229 0.13721
   4  -2   8  16.551  3.7118   1 0.50150-0.09445 0.61307-0.96912 0.33984 0.18064
   5  -2   8 795.817 13.3905   1 0.54081-0.02886 0.60979-0.98198 0.29077 0.22071
   6  -2   8  93.221 6.07113   1 0.57931 0.03753 0.60049-0.98883 0.24551 0.25696
   7  -2   8 367.023 10.8713   1 0.61718 0.10457 0.58534-0.98983 0.20436 0.28909
   7  -3   8  133.22 7.53516   1 0.64450 0.09347 0.48772-0.99760 0.31685 0.19283
   6  -3   8 1938.58 22.9626   1 0.60603 0.02704 0.49811-0.99184 0.36111 0.15759
   5  -3   8 124.897 6.40333   1 0.56648-0.03832 0.50244-0.98003 0.40839 0.11932
   4  -3   8 5132.53 46.5818   1 0.52570-0.10244 0.50074-0.96219 0.45818 0.07853
   3  -3   8 624.436 11.3864   1 0.48350-0.16514 0.49306-0.93836 0.50989 0.03583
   2  -3   8 7370.80 50.9686   1 0.43969-0.22623 0.47950-0.90865 0.56281-0.00808
   1  -3   8 738.078 11.4355   1 0.39406-0.28550 0.46027-0.87328 0.61612-0.05238
   0  -3   8 8607.38 52.6547   1 0.34642-0.34277 0.43569-0.83255 0.66894-0.09619
  -1  -3   8 1448.77 15.5256   1 0.29663-0.39787 0.40621-0.78692 0.72030-0.13854
  -2  -3   8 4331.30 38.1489   1 0.24453-0.45069 0.37243-0.73699 0.76920-0.17843
  -3  -3   8 873.957 12.6521   1 0.19007-0.50113 0.33506-0.68348 0.81467-0.21489
  -4  -3   8 1985.67 19.6338   1 0.13322-0.54917 0.29495-0.62723 0.85576-0.24697
  -5  -3   8 249.855 8.00168   1 0.07400-0.59486 0.25301-0.56914 0.89161-0.27381
  -6  -3   8 307.636 9.22829   1 0.01249-0.63825 0.21019-0.51017 0.92147-0.29467
  -7  -3   8  23.903 5.10469   1-0.05119-0.67947 0.16744-0.45128 0.94472-0.30890
  -6  -4   8 44.1707 4.84757   1 0.01291-0.62244 0.11052-0.51590 0.95499-0.31196
  -5  -4   8 69.4774 5.31067   1 0.07487-0.57950 0.14744-0.56896 0.93260-0.29858
  -4  -4   8 302.649 8.89075   1 0.13490-0.53463 0.18410-0.62176 0.90466-0.27965
  -3  -4   8 6.10435 3.64427   1 0.19291-0.48775 0.21976-0.67358 0.87167-0.25567
  -2  -4   8 1008.64 13.9571   1 0.24886-0.43879 0.25369-0.72365 0.83423-0.22724
  -1  -4   8  23.001 3.72019   1 0.30269-0.38772 0.28516-0.77126 0.79299-0.19500
   0  -4   8 1366.20 15.8727   1 0.35443-0.33455 0.31348-0.81573 0.74866-0.15968
   1  -4   8 4.53217  4.8433   1 0.40410-0.27932 0.33804-0.85644 0.70200-0.12204
   2  -4   8 633.639 11.5169   1 0.45177-0.22209 0.35829-0.89283 0.65379-0.08284
   3  -4   8 53.2426 5.01706   1 0.49755-0.16296 0.37376-0.92445 0.60480-0.04285
   4  -4   8 232.249 8.17043   1 0.54154-0.10205 0.38409-0.95092 0.55576-0.00282
   5  -4   8 34.1895 5.29698   1 0.58388-0.03949 0.38896-0.97194 0.50738 0.03655
   6  -4   8-0.53321 7.25249   1 0.62469 0.02460 0.38813-0.98726 0.46029 0.07463
   5  -5   8 34.6225 5.32653   1 0.59447-0.03386 0.27408-0.96245 0.58732-0.02716
   4  -5   8 725.198  14.313   1 0.55079-0.09508 0.26773-0.93996 0.63318-0.06402
   3  -5   8 1244.42 17.7786   1 0.50535-0.15454 0.25654-0.91262 0.67875-0.10058
   2  -5   8 1268.73 17.1327   1 0.45808-0.21218 0.24091-0.88085 0.72340-0.13621
   1  -5   8 2141.93   21.47   1 0.40893-0.26794 0.22132-0.84511 0.76650-0.17031
   0  -5   8 2096.23 20.9876   1 0.35789-0.32179 0.19826-0.80590 0.80745-0.20224
  -1  -5   8 4819.80 44.1939   1 0.30492-0.37372 0.17228-0.76378 0.84563-0.23142
  -2  -5   8 1063.99 15.0642   1 0.25004-0.42375 0.14395-0.71931 0.88049-0.25727
  -3  -5   8 3377.97   33.10   1 0.19329-0.47190 0.11389-0.67309 0.91149-0.27926
  -4  -5   8 682.906 13.0139   1 0.13471-0.51822 0.08268-0.62574 0.93817-0.29693
  -5  -5   8 1670.04 20.5532   1 0.07436-0.56278 0.05093-0.57785 0.96008-0.30984
  -6  -5   8 20.8394 4.86151   1 0.01233-0.60565 0.01923-0.53000 0.97686-0.31760
  -5  -6   8 256.811 9.18895   1 0.07283-0.54503-0.03863-0.59367 0.97729-0.31081
  -4  -6   8 339.848  10.017   1 0.13321-0.50050-0.01129-0.63716 0.96002-0.30256
  -3  -6   8 239.831 8.78127   1 0.19199-0.45438 0.01576-0.68035 0.93827-0.28981
  -2  -6   8 149.149 7.00505   1 0.24913-0.40662 0.04201-0.72275 0.91236-0.27292
  -1  -6   8 630.172 12.5215   1 0.30456-0.35715 0.06696-0.76385 0.88267-0.25224
   0  -6   8 4.81517 5.75761   1 0.35825-0.30593 0.09010-0.80313 0.84960-0.22817
   1  -6   8 662.384 13.1989   1 0.41015-0.25293 0.11090-0.84008 0.81357-0.20115
   2  -6   8 221.922 8.54349   1 0.46025-0.19813 0.12886-0.87418 0.77505-0.17164
   3  -6   8 1411.47 20.1267   1 0.50855-0.14152 0.14347-0.90494 0.73453-0.14013
   4  -6   8 685.501 14.8606   1 0.55503-0.08310 0.15427-0.93188 0.69251-0.10712
   1  -7   8 9.81987 4.83455   1 0.40873-0.23528 0.00650-0.84107 0.84643-0.21779
   0  -7   8 160.523 8.17491   1 0.35636-0.28782-0.01172-0.80671 0.87838-0.24073
  -1  -7   8 383.191 10.9818   1 0.30231-0.33868-0.03187-0.77041 0.90731-0.26064
  -2  -7   8 5.99059 6.58511   1 0.24665-0.38791-0.05351-0.73263 0.93285-0.27718
  -3  -7   8 442.363 11.7153   1 0.18940-0.43557-0.07617-0.69381 0.95472-0.29003
   3  -6   9 586.948  13.843   1 0.50039-0.13900 0.15250-0.92405 0.73663-0.07672
   2  -6   9 734.236 14.6242   1 0.45251-0.19602 0.14089-0.89630 0.77528-0.10636
   1  -6   9 145.161 7.56569   1 0.40290-0.25131 0.12589-0.86515 0.81223-0.13430
   0  -6   9 1611.28 20.7394   1 0.35156-0.30487 0.10793-0.83104 0.84701-0.16007
  -1  -6   9 126.381 6.71073   1 0.29849-0.35670 0.08745-0.79442 0.87918-0.18323
  -2  -6   9 2185.40 23.9543   1 0.24370-0.40681 0.06491-0.75574 0.90831-0.20336
  -3  -6   9 288.317 10.0064   1 0.18722-0.45523 0.04078-0.71546 0.93400-0.22003
  -5  -5   9 20.5167 5.18834   1 0.07061-0.56465 0.08143-0.61843 0.95321-0.23745
  -4  -5   9  101.80 6.52335   1 0.13018-0.51932 0.11117-0.66432 0.93106-0.22431
  -3  -5   9 97.6157 6.22774   1 0.18798-0.47222 0.13994-0.70923 0.90456-0.20682
  -2  -5   9  86.029 5.83721   1 0.24397-0.42331 0.16720-0.75264 0.87416-0.18543
  -1  -5   9 546.998 11.6985   1 0.29814-0.37257 0.19243-0.79401 0.84036-0.16064
   0  -5   9 26.6321 4.74514   1 0.35047-0.32000 0.21511-0.83283 0.80367-0.13296
   1  -5   9 1200.00 17.0048   1 0.40098-0.26560 0.23475-0.86862 0.76463-0.10293
   2  -5   9 36.2284 4.91335   1 0.44969-0.20942 0.25089-0.90091 0.72381-0.07111
   3  -5   9 1601.82 20.6486   1 0.49665-0.15147 0.26312-0.92929 0.68174-0.03806
   4  -5   9 66.1962 6.22741   1 0.54191-0.09183 0.27105-0.95336 0.63899-0.00432
   5  -4   9 3394.93 33.6406   1 0.57498-0.03622 0.38530-0.97836 0.52037 0.08907
   4  -4   9-4.18827 6.59765   1 0.53247-0.09861 0.38346-0.96038 0.56509 0.05336
   3  -4   9 3220.76 33.4106   1 0.48843-0.15947 0.37650-0.93727 0.61050 0.01696
   2  -4   9 69.8325 5.41999   1 0.44275-0.21870 0.36468-0.90931 0.65601-0.01954
   1  -4   9 1219.73 16.2443   1 0.39534-0.27619 0.34831-0.87680 0.70099-0.05551
   0  -4   9 1.50738 3.75903   1 0.34610-0.33185 0.32777-0.84011 0.74477-0.09029
  -1  -4   9-6.39302  5.2244   1 0.29494-0.38560 0.30348-0.79967 0.78668-0.12319
  -2  -4   9 182.199 7.02395   1 0.24183-0.43739 0.27595-0.75600 0.82604-0.15353
  -3  -4   9 89.0634 5.58966   1 0.18673-0.48719 0.24573-0.70963 0.86217-0.18066
  -4  -4   9 212.415 8.03569   1 0.12962-0.53498 0.21341-0.66117 0.89444-0.20392
  -5  -4   9  29.781 5.01025   1 0.07054-0.58080 0.17964-0.61125 0.92224-0.22271
  -6  -4   9  130.65 7.46336   1 0.00951-0.62467 0.14505-0.56051 0.94503-0.23649
  -6  -3   9 154.317  7.6503   1 0.00829-0.63967 0.24643-0.55650 0.90732-0.21500
  -5  -3   9 1026.65  15.901   1 0.06863-0.59512 0.28573-0.61194 0.87760-0.19429
  -4  -3   9 518.198 10.9334   1 0.12675-0.54833 0.32354-0.66590 0.84268-0.16839
  -3  -3   9 169.533 6.51948   1 0.18262-0.49930 0.35910-0.71761 0.80334-0.13806
  -2  -3   9  887.29 13.2371   1 0.23627-0.44805 0.39167-0.76632 0.76039-0.10412
  -1  -3   9  28.099 4.30731   1 0.28776-0.39463 0.42061-0.81141 0.71469-0.06742
   0  -3   9 886.419 13.1097   1 0.33718-0.33915 0.44536-0.85231 0.66708-0.02882
   1  -3   9 278.349 7.87374   1 0.38466-0.28173 0.46550-0.88859 0.61842 0.01083
   2  -3   9-5.08519 5.08519   1 0.43035-0.22252 0.48066-0.91989 0.56949 0.05075
   3  -3   9 557.403 11.1828   1 0.47442-0.16168 0.49061-0.94599 0.52105 0.09018
   4  -3   9 236.784 8.33868   1 0.51701-0.09937 0.49517-0.96670 0.47375 0.12847
   5  -3   9 688.274 13.6402   1 0.55829-0.03575 0.49425-0.98192 0.42818 0.16503
   6  -3   9 618.027  13.661   1 0.59841 0.02904 0.48776-0.99158 0.38485 0.19936
   7  -2   9 753.403 15.2136   1 0.61234 0.10378 0.57070-0.98528 0.24093 0.31804
   6  -2   9 1385.96 19.1274   1 0.57368 0.03754 0.58673-0.98516 0.27879 0.28919
   5  -2   9 563.872 11.8488   1 0.53435-0.02803 0.59731-0.97959 0.32022 0.25676
   4  -2   9 917.755 13.9918   1 0.49420-0.09278 0.60237-0.96851 0.36492 0.22107
   3  -2   9 237.697 7.30816   1 0.45307-0.15656 0.60181-0.95180 0.41251 0.18249
   2  -2   9 1036.56 13.6614   1 0.41079-0.21918 0.59554-0.92939 0.46251 0.14151
   1  -2   9 23.6556 3.86293   1 0.36713-0.28042 0.58352-0.90122 0.51431 0.09871
   0  -2   9 1000.67 13.1882   1 0.32187-0.34006 0.56578-0.86733 0.56719 0.05484
  -1  -2   9 297.262 7.74529   1 0.27477-0.39787 0.54246-0.82787 0.62032 0.01073
  -2  -2   9 483.109 9.74563   1 0.22561-0.45360 0.51383-0.78309 0.67271-0.03266
  -3  -2   9 489.287 10.1991   1 0.17418-0.50708 0.48032-0.73344 0.72332-0.07426
  -4  -2   9  552.07 11.1069   1 0.12032-0.55812 0.44254-0.67951 0.77104-0.11297
  -5  -2   9 171.334 7.50855   1 0.06393-0.60663 0.40124-0.62207 0.81474-0.14766
  -6  -2   9 267.958 9.11738   1 0.00494-0.65255 0.35733-0.56201 0.85333-0.17725
  -7  -2   9 32.8635 5.42217   1-0.05663-0.69588 0.31180-0.50034 0.88581-0.20071
  -7  -1   9 522.831  12.783   1-0.06165-0.70708 0.42882-0.51196 0.82046-0.15159
  -6  -1   9  637.76 13.0541   1-0.00202-0.66180 0.47957-0.57886 0.77671-0.11685
  -5  -1   9 35.5452 4.48241   1 0.05452-0.61345 0.52704-0.64247 0.72708-0.07623
  -4  -1   9 1445.26 17.2212   1 0.10810-0.56212 0.57008-0.70166 0.67309-0.03125
  -3  -1   9 602.359 10.9301   1 0.15892-0.50804 0.60781-0.75553 0.61628 0.01656
  -2  -1   9 4986.68 41.1647   1 0.20726-0.45148 0.63962-0.80349 0.55810 0.06572
  -1  -1   9 2149.27 20.4677   1 0.25344-0.39275 0.66517-0.84519 0.49989 0.11493
   0  -1   9 7418.52  47.857   1 0.29778-0.33220 0.68434-0.88050 0.44277 0.16304
   1  -1   9 1959.60 19.0708   1 0.34063-0.27014 0.69718-0.90949 0.38766 0.20913
   2  -1   9 3211.06 27.9155   1 0.38227-0.20688 0.70387-0.93233 0.33531 0.25248
   3  -1   9 1811.20 17.6647   1 0.42298-0.14269 0.70466-0.94926 0.28624 0.29254
   4  -1   9 1125.22 14.8079   1 0.46298-0.07779 0.69983-0.96058 0.24085 0.32892
   5  -1   9 1210.80 16.3076   1 0.50245-0.01236 0.68964-0.96653 0.19941 0.36135
   6  -1   9 71.7768 5.77834   1 0.54153 0.05347 0.67433-0.96736 0.16209 0.38966
   7  -1   9  185.79 8.51671   1 0.58032 0.11959 0.65406-0.96324 0.12901 0.41374
   8   0   9 92.4978 6.78039   1 0.58183 0.20676 0.69431-0.91425-0.00819 0.52569
   7   0   9 13.1537 4.27984   1 0.54210 0.14158 0.72250-0.92630 0.01384 0.51267
   6   0   9 203.723 7.64566   1 0.50243 0.07635 0.74656-0.93420 0.04033 0.49519
   5   0   9 483.826  10.256   1 0.46280 0.01108 0.76638-0.93788 0.07133 0.47320
   4   0   9 179.945  6.4481   1 0.42318-0.05420 0.78181-0.93717 0.10689 0.44665
   3   0   9 1176.78  13.892   1 0.38348-0.11941 0.79258-0.93179 0.14706 0.41549
   2   0   9 39.3156 3.87403   1 0.34359-0.18442 0.79833-0.92140 0.19183 0.37973
   1   0   9 2386.05 23.0139   1 0.30334-0.24908 0.79866-0.90557 0.24114 0.33943
   0   0   9 151.255  5.8138   1 0.26251-0.31314 0.79307-0.88384 0.29479 0.29479
  -1   0   9 1514.68 15.6288   1 0.22079-0.37633 0.78107-0.85570 0.35242 0.24617
  -2   0   9 88.5697 4.70687   1 0.17783-0.43827 0.76219-0.82067 0.41342 0.19418
  -3   0   9 452.741 9.86922   1 0.13319-0.49853 0.73602-0.77836 0.47691 0.13970
  -4   0   9 244.924 8.07403   1 0.08640-0.55665 0.70238-0.72857 0.54164 0.08398
  -5   0   9 52.2944 5.36283   1 0.03696-0.61211 0.66135-0.67140 0.60603 0.02860
  -6   0   9 86.7294 6.39762   1-0.01560-0.66445 0.61341-0.60731 0.66816-0.02453
  -7   0   9 34.8505 5.78437   1-0.07167-0.71328 0.55951-0.53726 0.72588-0.07323
  -7   1   9 39.3292 5.54093   1-0.09164-0.70953 0.70222-0.57458 0.58888 0.04754
  -6   1   9 57.4757 6.25515   1-0.04124-0.65503 0.75369-0.64220 0.51657 0.11084
  -5   1   9 285.569 9.34851   1 0.00577-0.59714 0.79592-0.70058 0.44363 0.17477
  -4   1   9 322.064 9.05277   1 0.05020-0.53667 0.82892-0.74972 0.37244 0.23695
  -3   1   9 1276.69 15.7174   1 0.09277-0.47433 0.85320-0.79014 0.30467 0.29572
  -2   1   9 1709.70 17.1193   1 0.13409-0.41075 0.86951-0.82260 0.24139 0.34998
  -1   1   9 3677.08 33.5511   1 0.17467-0.34643 0.87872-0.84796 0.18321 0.39915
   0   1   9 1627.43 15.5115   1 0.21487-0.28172 0.88166-0.86704 0.13038 0.44297
   1   1   9 4918.23  37.278   1 0.25495-0.21690 0.87907-0.88060 0.08292 0.48143
   2   1   9  738.54 10.7311   1 0.29509-0.15215 0.87158-0.88926 0.04071 0.51462
   3   1   9 7314.86 47.1435   1 0.33541-0.08756 0.85970-0.89352 0.00358 0.54275
   4   1   9 239.908 6.93249   1 0.37597-0.02322 0.84381-0.89378-0.02870 0.56601
   5   1   9 4951.72 42.9382   1 0.41679 0.04086 0.82420-0.89031-0.05631 0.58462
   6   1   9  20.103 4.42462   1 0.45789 0.10467 0.80105-0.88330-0.07944 0.59874
   7   1   9 2222.10 23.1824   1 0.49924 0.16822 0.77445-0.87285-0.09823 0.60852
   8   1   9 145.024  7.4439   1 0.54082 0.23154 0.74441-0.85895-0.11278 0.61406
   8   2   9 413.588 11.0651   1 0.49782 0.25832 0.78011-0.78927-0.20846 0.69352
   7   2   9 4.29329 4.11798   1 0.45392 0.19732 0.81049-0.80349-0.20127 0.69534
   6   2   9 695.109 12.2818   1 0.41028 0.13606 0.83795-0.81481-0.19028 0.69335
   5   2   9 96.1023 5.29167   1 0.36695 0.07449 0.86258-0.82330-0.17541 0.68749
   4   2   9 448.035 8.81995   1 0.32398 0.01255 0.88440-0.82897-0.15655 0.67764
   3   2   9 35.0762 3.65626   1 0.28141-0.04978 0.90335-0.83178-0.13351 0.66361
   2   2   9 25.5468 3.44904   1 0.23929-0.11256 0.91931-0.83159-0.10603 0.64514
   1   2   9 76.7358 4.35029   1 0.19764-0.17581 0.93206-0.82820-0.07382 0.62194
   0   2   9 286.199 6.99273   1 0.15646-0.23954 0.94128-0.82127-0.03650 0.59363
  -1   2   9 10.1681 3.42447   1 0.11575-0.30373 0.94650-0.81034 0.00634 0.55980
  -2   2   9 962.024 13.0354   1 0.07543-0.36831 0.94710-0.79479 0.05515 0.51999
  -3   2   9 879.503 13.3901   1 0.03537-0.43315 0.94225-0.77380 0.11037 0.47379
  -4   2   9 1997.36 21.0034   1-0.00470-0.49799 0.93089-0.74629 0.17232 0.42085
  -5   2   9 943.935 16.0418   1-0.04518-0.56241 0.91171-0.71097 0.24110 0.36108
  -6   2   9 1695.73 22.8905   1-0.08672-0.62578 0.88321-0.66633 0.31634 0.29484
  -6   3   9 194.194 9.25702   1-0.15689-0.57182 0.97136-0.64908 0.08447 0.51049
  -5   3   9 58.0345  5.4234   1-0.11715-0.50666 0.98314-0.67701 0.02109 0.56486
  -4   3   9 223.201 7.71602   1-0.07680-0.44211 0.98870-0.69872-0.03399 0.61093
  -3   3   9 10.3316 3.50361   1-0.03570-0.37831 0.98935-0.71551-0.08173 0.64966
  -2   3   9 187.648 6.24189   1 0.00617-0.31528 0.98601-0.72831-0.12301 0.68193
  -1   3   9 512.629 9.07061   1 0.04878-0.25298 0.97929-0.73774-0.15859 0.70851
   0   3   9 151.364 5.51253   1 0.09206-0.19136 0.96963-0.74423-0.18910 0.73000
   1   3   9 1621.39 16.4889   1 0.13596-0.13035 0.95732-0.74806-0.21502 0.74691
   2   3   9 52.4104 3.94486   1 0.18038-0.06988 0.94253-0.74942-0.23675 0.75964
   3   3   9 3140.97 30.4411   1 0.22528-0.00987 0.92536-0.74840-0.25462 0.76849
   4   3   9 72.8621 4.51513   1 0.27059 0.04972 0.90587-0.74505-0.26883 0.77370
   5   3   9 1434.04 16.0916   1 0.31625 0.10896 0.88404-0.73937-0.27957 0.77543
   6   3   9 412.138 9.51888   1 0.36221 0.16790 0.85983-0.73130-0.28693 0.77378
   7   3   9 573.318 11.8908   1 0.40843 0.22659 0.83314-0.72075-0.29097 0.76881
   8   3   9 1074.91 16.9599   1 0.45485 0.28507 0.80383-0.70759-0.29168 0.76051
   8   4   9 92.7802 6.43417   1 0.41358 0.31012 0.81875-0.61712-0.36067 0.81327
   7   4   9 4.86533 3.69432   1 0.36473 0.25407 0.84600-0.62823-0.36516 0.82677
   6   4   9  18.708 3.71745   1 0.31599 0.19790 0.87073-0.63681-0.36669 0.83731
   5   4   9 209.067 6.85272   1 0.26740 0.14159 0.89309-0.64302-0.36533 0.84496
   4   4   9 123.054 5.52555   1 0.21899 0.08511 0.91320-0.64699-0.36111 0.84975
   3   4   9 324.982 7.59502   1 0.17078 0.02841 0.93115-0.64879-0.35402 0.85167
   2   4   9 1967.02 20.8515   1 0.12283-0.02854 0.94700-0.64850-0.34401 0.85067
   1   4   9 406.314 8.09497   1 0.07517-0.08578 0.96080-0.64615-0.33099 0.84666
   0   4   9 3859.82 33.7108   1 0.02786-0.14338 0.97255-0.64176-0.31480 0.83948
  -1   4   9 473.935 9.12426   1-0.01904-0.20138 0.98225-0.63531-0.29523 0.82892
  -2   4   9 4258.26 37.9184   1-0.06545-0.25987 0.98982-0.62674-0.27200 0.81469
  -3   4   9 14.4906 3.64963   1-0.11128-0.31895 0.99518-0.61595-0.24472 0.79643
  -4   4   9 3639.48 34.0291   1-0.15641-0.37871 0.99816-0.60278-0.21289 0.77361
  -5   4   9 115.925 6.78188   1-0.20072-0.43931 0.99848-0.58695-0.17582 0.74555
  -6   4   9 2409.91 26.2479   1-0.24405-0.50088 0.99571-0.56804-0.13260 0.71134
  -5   5   9 69.5478 5.78562   1-0.28070-0.37555 0.97316-0.45625-0.31985 0.87335
  -4   5   9 43.6345 4.75571   1-0.23131-0.32004 0.97497-0.47420-0.34380 0.88829
  -3   5   9 130.677 6.00921   1-0.18161-0.26484 0.97452-0.48989-0.36448 0.89996
  -2   5   9 63.2701 4.46073   1-0.13166-0.20989 0.97188-0.50341-0.38214 0.90861
  -1   5   9 284.773 7.60493   1-0.08149-0.15515 0.96713-0.51480-0.39698 0.91444
   0   5   9 206.226 6.62477   1-0.03116-0.10058 0.96029-0.52411-0.40914 0.91759
   1   5   9 262.843 6.92634   1 0.01932-0.04616 0.95138-0.53134-0.41872 0.91816
   2   5   9 128.929 5.22657   1 0.06992 0.00814 0.94039-0.53650-0.42578 0.91622
   3   5   9 32.6635 3.62645   1 0.12062 0.06234 0.92730-0.53956-0.43037 0.91179
   4   5   9 87.6585 4.89169   1 0.17141 0.11646 0.91207-0.54047-0.43248 0.90489
   5   5   9 86.4195 5.16878   1 0.22227 0.17050 0.89464-0.53918-0.43209 0.89549
   6   5   9 42.2028 4.44488   1 0.27319 0.22448 0.87491-0.53560-0.42915 0.88355
   7   5   9 51.9214 5.03617   1 0.32416 0.27841 0.85278-0.52961-0.42357 0.86896
   7   6   9 801.655 14.6256   1 0.28748 0.29887 0.85657-0.42801-0.46720 0.89636
   6   6   9 410.332 10.2534   1 0.23468 0.24678 0.87597-0.43127-0.47549 0.91366
   5   6   9 1586.84 18.4959   1 0.18186 0.19469 0.89288-0.43203-0.48121 0.92839
   4   6   9 96.5121 5.38663   1 0.12904 0.14261 0.90739-0.43040-0.48449 0.94068
   3   6   9 1854.57 18.5225   1 0.07621 0.09054 0.91958-0.42644-0.48540 0.95060
   2   6   9 405.967 9.04208   1 0.02336 0.03849 0.92948-0.42020-0.48399 0.95820
   1   6   9 1310.05 15.4441   1-0.02951-0.01355 0.93712-0.41169-0.48030 0.96351
   0   6   9 1874.54 18.5157   1-0.08240-0.06556 0.94250-0.40092-0.47432 0.96655
  -1   6   9 1344.09 16.1633   1-0.13531-0.11755 0.94558-0.38786-0.46604 0.96728
  -2   6   9 2221.02 23.2196   1-0.18825-0.16951 0.94632-0.37245-0.45543 0.96567
  -3   6   9 679.765 12.7764   1-0.24123-0.22144 0.94465-0.35463-0.44242 0.96167
  -4   6   9 1390.94 18.7007   1-0.29424-0.27333 0.94044-0.33428-0.42691 0.95517
  -3   7   9 239.349 8.72765   1-0.28915-0.18974 0.91705-0.22164-0.48744 0.99046
  -2   7   9 11.0232 3.94075   1-0.23447-0.13952 0.92253-0.24327-0.49926 0.99328
  -1   7   9 22.5822 4.11435   1-0.17987-0.08921 0.92537-0.26225-0.50859 0.99360
   0   7   9 226.332 7.57732   1-0.12535-0.03883 0.92567-0.27870-0.51551 0.99151
   1   7   9 31.4255 4.05841   1-0.07089 0.01161 0.92351-0.29269-0.52007 0.98706
   2   7   9 239.406   7.667   1-0.01648 0.06211 0.91893-0.30426-0.52231 0.98029
   3   7   9 9.12176 3.78168   1 0.03787 0.11265 0.91196-0.31343-0.52222 0.97119
   4   7   9 408.422 9.85701   1 0.09218 0.16324 0.90259-0.32020-0.51977 0.95973
   5   7   9  33.918 4.48693   1 0.14646 0.21387 0.89079-0.32455-0.51491 0.94586
   6   7   9 480.923  11.622   1 0.20071 0.26452 0.87650-0.32641-0.50756 0.92950
   5   8   9 273.326 9.17662   1 0.11592 0.22819 0.89019-0.21856-0.53548 0.95020
   4   8   9 890.776 15.0134   1 0.06064 0.17857 0.89971-0.21193-0.54102 0.96475
   3   8   9 343.022 9.49842   1 0.00534 0.12896 0.90676-0.20283-0.54402 0.97676
   2   8   9 99.7097 6.32056   1-0.04996 0.07937 0.91135-0.19128-0.54452 0.98627
   1   8   9 207.173 7.76303   1-0.10528 0.02978 0.91349-0.17728-0.54253 0.99329
   0   8   9 13.7663 4.67312   1-0.16062-0.01978 0.91316-0.16080-0.53803 0.99780
  -1   8   9 83.6588 6.31388   1-0.21597-0.06934 0.91032-0.14182-0.53096 0.99975
   0   8  10 61.2004 5.23736   1-0.14086-0.04517 0.94275-0.20047-0.47305 0.99833
   1   8  10 1833.68 21.5677   1-0.08650 0.00537 0.94106-0.21494-0.47842 0.99469
   2   8  10 213.591 7.99556   1-0.03214 0.05592 0.93698-0.22699-0.48131 0.98857
   3   8  10 1068.17 16.6096   1 0.02221 0.10647 0.93049-0.23666-0.48172 0.97997
   4   8  10 96.0022 6.44106   1 0.07656 0.15702 0.92160-0.24391-0.47965 0.96889
   5   7  10  46.999  5.0323   1 0.16222 0.19248 0.90941-0.35326-0.45065 0.94711
   4   7  10 1712.42 20.2383   1 0.10897 0.14083 0.92295-0.35065-0.45420 0.95967
   3   7  10 8.99279 3.62165   1 0.05571 0.08919 0.93409-0.34565-0.45532 0.96980
   2   7  10 689.094 12.6018   1 0.00244 0.03756 0.94290-0.33831-0.45405 0.97754
   1   7  10 127.257 6.37656   1-0.05085-0.01405 0.94937-0.32863-0.45042 0.98292
   0   7  10 337.263 9.39871   1-0.10416-0.06565 0.95351-0.31662-0.44443 0.98594
  -1   7  10 105.015 6.34728   1-0.15749-0.11722 0.95528-0.30225-0.43606 0.98657
  -2   7  10 14.0107 4.09466   1-0.21084-0.16877 0.95462-0.28545-0.42523 0.98476
  -3   6  10 1032.30 16.0894   1-0.21541-0.25288 0.97330-0.39337-0.35823 0.94299
  -2   6  10 325.142 9.26608   1-0.16387-0.19952 0.97318-0.40939-0.37370 0.94945
  -1   6  10 695.919 12.3761   1-0.11228-0.14621 0.97071-0.42307-0.38661 0.95335
   0   6  10 18.2655 4.21295   1-0.06066-0.09293 0.96596-0.43447-0.39704 0.95478
   1   6  10 188.566 7.01141   1-0.00899-0.03969 0.95898-0.44364-0.40506 0.95378
   2   6  10 122.921 5.97108   1 0.04270 0.01352 0.94978-0.45058-0.41068 0.95040
   3   6  10 12.3684 4.02334   1 0.09441 0.06671 0.93835-0.45529-0.41393 0.94464
   4   6  10 154.296 6.46971   1 0.14615 0.11987 0.92466-0.45775-0.41478 0.93647
   5   6  10 146.509 7.03735   1 0.19791 0.17302 0.90867-0.45791-0.41319 0.92587
   6   6  10 94.2239 6.59511   1 0.24968 0.22615 0.89029-0.45567-0.40908 0.91276
   7   5  10 51.1036 5.77337   1 0.33777 0.25918 0.86204-0.54896-0.35611 0.86701
   6   5  10 3206.19  33.416   1 0.28779 0.20426 0.88527-0.55604-0.35987 0.87978
   5   5  10  103.18 5.99229   1 0.23785 0.14929 0.90605-0.56068-0.36092 0.88983
   4   5  10 4092.09 39.7721   1 0.18800 0.09425 0.92449-0.56297-0.35932 0.89725
   3   5  10 855.569 12.7927   1 0.13823 0.03911 0.94069-0.56302-0.35514 0.90207
   2   5  10 2151.34 21.5289   1 0.08857-0.01613 0.95469-0.56089-0.34836 0.90431
   1   5  10  944.73 13.1278   1 0.03903-0.07150 0.96655-0.55659-0.33898 0.90394
   0   5  10 2258.97 22.1485   1-0.01036-0.12701 0.97626-0.55016-0.32695 0.90091
  -1   5  10 975.059 13.9112   1-0.05958-0.18269 0.98382-0.54157-0.31217 0.89514
  -2   5  10 475.595 10.4852   1-0.10860-0.23857 0.98918-0.53079-0.29453 0.88651
  -3   5  10 128.448 6.42596   1-0.15740-0.29467 0.99229-0.51775-0.27387 0.87486
  -4   5  10 206.278 8.30515   1-0.20593-0.35104 0.99303-0.50234-0.24997 0.85996
  -5   4  10 39.8462 5.71733   1-0.18207-0.46359 0.99717-0.59573-0.08221 0.71745
  -4   4  10 19.7243 4.78328   1-0.13744-0.40331 0.99923-0.61394-0.12079 0.74702
  -3   4  10  200.27 7.14608   1-0.09233-0.34353 0.99806-0.62891-0.15455 0.77176
  -2   4  10 223.256 7.56015   1-0.04675-0.28420 0.99401-0.64101-0.18396 0.79217
  -1   4  10 243.608 7.26276   1-0.00077-0.22528 0.98736-0.65051-0.20943 0.80863
   0   4  10 890.441 12.5886   1 0.04559-0.16673 0.97828-0.65757-0.23126 0.82144
   1   4  10 95.4006 4.96544   1 0.09227-0.10851 0.96686-0.66230-0.24969 0.83087
   2   4  10 1404.27 15.3368   1 0.13924-0.05058 0.95319-0.66477-0.26491 0.83708
   3   4  10 156.543 5.86967   1 0.18647 0.00709 0.93727-0.66500-0.27706 0.84021
   4   4  10 1121.34 14.7111   1 0.23391 0.06455 0.91911-0.66298-0.28622 0.84037
   5   4  10  97.469  5.6631   1 0.28154 0.12183 0.89865-0.65867-0.29245 0.83759
   6   4  10 389.305 9.71187   1 0.32932 0.17895 0.87583-0.65200-0.29577 0.83190
   7   4  10 321.799 9.72346   1 0.37723 0.23594 0.85053-0.64284-0.29613 0.82326
   8   3  10 291.785 9.79414   1 0.46478 0.26952 0.80264-0.71649-0.22450 0.75884
   7   3  10 64.9776 5.62636   1 0.41896 0.21043 0.83210-0.72980-0.22212 0.76547
   6   3  10 1157.36 16.2813   1 0.37330 0.15119 0.85878-0.74034-0.21643 0.76878
   5   3  10 498.475 10.3925   1 0.32782 0.09177 0.88282-0.74823-0.20743 0.76879
   4   3  10 1187.40 14.7528   1 0.28256 0.03212 0.90429-0.75356-0.19509 0.76547
   3   3  10 2710.44 26.2163   1 0.23756-0.02778 0.92322-0.75634-0.17936 0.75874
   2   3  10 801.013 11.6295   1 0.19286-0.08798 0.93959-0.75656-0.16009 0.74849
   1   3  10 4668.69 38.5067   1 0.14848-0.14850 0.95333-0.75416-0.13713 0.73453
   0   3  10 1085.37 13.5549   1 0.10445-0.20937 0.96432-0.74900-0.11025 0.71667
  -1   3  10 4149.26 37.7467   1 0.06079-0.27062 0.97234-0.74088-0.07919 0.69461
  -2   3  10 6.64832  3.6448   1 0.01751-0.33224 0.97711-0.72950-0.04362 0.66805
  -3   3  10 1384.01 17.3179   1-0.02541-0.39422 0.97822-0.71446-0.00317 0.63661
  -4   3  10 66.5708 5.42188   1-0.06802-0.45651 0.97510-0.69520 0.04257 0.59988
  -5   3  10  901.94 16.3823   1-0.11045-0.51898 0.96701-0.67096 0.09400 0.55746
  -6   3  10 638.788 15.1245   1-0.15292-0.58142 0.95297-0.64078 0.15148 0.50899
  -6   2  10-5.75614 8.01737   1-0.09351-0.62460 0.86820-0.66140 0.34740 0.32929
  -5   2  10 428.974 11.6144   1-0.04926-0.56396 0.89433-0.70367 0.28281 0.38488
  -4   2  10 150.963 7.20555   1-0.00619-0.50212 0.91279-0.73829 0.22254 0.43614
  -3   2  10 585.418 11.9569   1 0.03616-0.43957 0.92454-0.76618 0.16710 0.48256
  -2   2  10 277.964 7.91519   1 0.07817-0.37668 0.93042-0.78821 0.11667 0.52399
  -1   2  10  817.34 12.2112   1 0.12007-0.31367 0.93119-0.80512 0.07121 0.56043
   0   2  10 375.457 8.37684   1 0.16202-0.25073 0.92745-0.81752 0.03059 0.59205
   1   2  10 732.259  11.086   1 0.20414-0.18794 0.91969-0.82591-0.00541 0.61904
   2   2  10 7.52642 3.40607   1 0.24646-0.12536 0.90830-0.83067-0.03700 0.64162
   3   2  10 1087.31 13.8356   1 0.28903-0.06303 0.89355-0.83206-0.06438 0.65999
   4   2  10 128.055 5.92603   1 0.33185-0.00094 0.87563-0.83028-0.08773 0.67433
   5   2  10 508.978 10.5157   1 0.37491 0.06090 0.85466-0.82546-0.10721 0.68480
   6   2  10 561.162   11.58   1 0.41818 0.12253 0.83070-0.81765-0.12293 0.69151
   7   2  10 1112.17 17.0841   1 0.46165 0.18396 0.80372-0.80682-0.13495 0.69453
   8   2  10 378.553 11.2216   1 0.50527 0.24524 0.77366-0.79290-0.14331 0.69387
   7   1  10 649.069 13.6916   1 0.50356 0.15828 0.76270-0.87119-0.03705 0.61285
   6   1  10 1003.71 15.5046   1 0.46198 0.09495 0.78862-0.88096-0.01822 0.60303
   5   1  10 122.485  6.0661   1 0.42051 0.03152 0.81099-0.88718 0.00458 0.58924
   4   1  10 534.577 10.4283   1 0.37913-0.03201 0.82973-0.88978 0.03142 0.57141
   3   1  10 56.0387 4.67169   1 0.33783-0.09561 0.84473-0.88864 0.06237 0.54946
   2   1  10 373.926 8.38165   1 0.29656-0.15924 0.85577-0.88352 0.09752 0.52332
   1   1  10  995.60 13.0004   1 0.25525-0.22283 0.86254-0.87415 0.13695 0.49291
   0   1  10  28.998 3.80492   1 0.21378-0.28626 0.86469-0.86015 0.18068 0.45818
  -1   1  10 1146.24 14.3026   1 0.17199-0.34938 0.86176-0.84108 0.22870 0.41917
  -2   1  10 514.336 10.4078   1 0.12965-0.41194 0.85324-0.81642 0.28086 0.37602
  -3   1  10 560.985 11.2837   1 0.08647-0.47366 0.83857-0.78560 0.33684 0.32905
  -4   1  10 952.506 15.3303   1 0.04207-0.53417 0.81720-0.74808 0.39609 0.27881
  -5   1  10 109.428 6.59271   1-0.00400-0.59299 0.78863-0.70337 0.45773 0.22618
  -6   1  10 2077.19 25.2971   1-0.05228-0.64961 0.75253-0.65113 0.52051 0.17241
  -6   0  10 54.0894 5.76459   1-0.02651-0.65917 0.62578-0.62976 0.65850 0.05064
  -5   0  10 139.387 7.80003   1 0.02600-0.60677 0.66677-0.68690 0.60339 0.09675
  -4   0  10  55.702  5.0936   1 0.07586-0.55173 0.70172-0.73799 0.54656 0.14457
  -3   0  10 303.709 8.81631   1 0.12346-0.49443 0.73034-0.78276 0.48948 0.19264
  -2   0  10  13.672   3.743   1 0.16919-0.43526 0.75258-0.82114 0.43335 0.23976
  -1   0  10 120.288  5.8677   1 0.21342-0.37458 0.76859-0.85330 0.37913 0.28497
   0   0  10-1.87331 4.95633   1 0.25646-0.31273 0.77862-0.87947 0.32754 0.32754
   1   0  10 110.982 5.26555   1 0.29862-0.24997 0.78299-0.89999 0.27912 0.36696
   2   0  10 1258.14 14.7699   1 0.34011-0.18656 0.78204-0.91519 0.23420 0.40287
   3   0  10 73.2731 4.72359   1 0.38112-0.12268 0.77610-0.92540 0.19302 0.43504
   4   0  10 2952.39 29.4439   1 0.42181-0.05846 0.76546-0.93090 0.15571 0.46334
   5   0  10 86.8822 5.61023   1 0.46227 0.00598 0.75035-0.93194 0.12235 0.48769
   6   0  10 3487.90 35.2662   1 0.50259 0.07057 0.73096-0.92869 0.09297 0.50806
   7   0  10 24.6606 4.70655   1 0.54279 0.13526 0.70737-0.92125 0.06761 0.52442
   7  -1  10 48.9839 5.57608   1 0.57766 0.11662 0.63764-0.95691 0.17399 0.43426
   6  -1  10 2101.10 23.2116   1 0.53819 0.05119 0.65799-0.96112 0.20492 0.41234
   5  -1  10  38.865 4.79518   1 0.49831-0.01384 0.67360-0.96057 0.23955 0.38672
   4  -1  10 1995.39 20.5537   1 0.45796-0.07839 0.68436-0.95519 0.27775 0.35753
   3  -1  10 73.5789 4.96504   1 0.41702-0.14235 0.69014-0.94483 0.31930 0.32499
   2  -1  10 1816.40 18.1731   1 0.37533-0.20556 0.69077-0.92931 0.36395 0.28935
   1  -1  10 194.411 6.60188   1 0.33272-0.26786 0.68608-0.90848 0.41133 0.25097
   0  -1  10 456.301 9.51598   1 0.28899-0.32903 0.67591-0.88216 0.46099 0.21033
  -1  -1  10 140.021 5.95485   1 0.24388-0.38882 0.66014-0.85024 0.51232 0.16801
  -2  -1  10   27.90 4.40267   1 0.19715-0.44700 0.63873-0.81269 0.56457 0.12476
  -3  -1  10 290.107 8.66727   1 0.14853-0.50327 0.61177-0.76958 0.61685 0.08149
  -4  -1  10 49.8521 5.31043   1 0.09773-0.55738 0.57949-0.72116 0.66812 0.03924
  -5  -1  10 6.46311 4.78649   1 0.04453-0.60909 0.54231-0.66783 0.71719-0.00083
  -6  -1  10 294.292 10.1064   1-0.01129-0.65817 0.50082-0.61019 0.76282-0.03745
  -6  -2  10 700.461 14.5146   1-0.00262-0.65061 0.38308-0.59784 0.83990-0.09831
  -5  -2  10 1737.92 21.1347   1 0.05545-0.60378 0.42243-0.65334 0.80328-0.07069
  -4  -2  10 2160.40 22.3625   1 0.11112-0.55455 0.45891-0.70596 0.76239-0.03881
  -3  -2  10 2639.08 26.1067   1 0.16448-0.50301 0.49182-0.75502 0.71821-0.00364
  -2  -2  10 1005.77 14.5074   1 0.21566-0.44928 0.52061-0.79996 0.67172 0.03385
  -1  -2  10 2172.96 22.4539   1 0.26481-0.39353 0.54485-0.84034 0.62384 0.07271
   0  -2  10 540.587 10.4939   1 0.31212-0.33594 0.56420-0.87584 0.57545 0.11210
   1  -2  10 2819.35  28.357   1 0.35778-0.27669 0.57848-0.90627 0.52733 0.15120
   2  -2  10 137.048 6.09922   1 0.40197-0.21599 0.58757-0.93150 0.48019 0.18933
   3  -2  10 777.945 13.0429   1 0.44490-0.15401 0.59143-0.95151 0.43463 0.22589
   4  -2  10 613.913 12.1285   1 0.48672-0.09093 0.59007-0.96630 0.39114 0.26037
   5  -2  10 668.749 13.1093   1 0.52759-0.02690 0.58353-0.97590 0.35015 0.29235
   6  -2  10 828.223 15.4805   1 0.56764 0.03796 0.57183-0.98035 0.31200 0.32149
   6  -3  10 352.485  10.891   1 0.59058 0.03124 0.47569-0.98960 0.40975 0.23996
   5  -3  10 58.1228 5.73953   1 0.54995-0.03304 0.48399-0.98175 0.44968 0.20904
   4  -3  10  295.39 9.31547   1 0.50821-0.09619 0.48708-0.96870 0.49160 0.17613
   3  -3  10 22.0044  4.1545   1 0.46522-0.15811 0.48507-0.95054 0.53508 0.14165
   2  -3  10 159.923 6.89609   1 0.42087-0.21867 0.47806-0.92738 0.57962 0.10613
   1  -3  10 192.092  7.2186   1 0.37503-0.27772 0.46620-0.89938 0.62466 0.07010
   0  -3  10 3.03626 5.52608   1 0.32755-0.33514 0.44970-0.86673 0.66957 0.03420
  -1  -3  10 352.056 9.12209   1 0.27830-0.39080 0.42883-0.82971 0.71367-0.00090
  -2  -3  10  41.802  4.6335   1 0.22716-0.44456 0.40393-0.78867 0.75626-0.03447
  -3  -3  10 1023.60 15.4869   1 0.17403-0.49633 0.37542-0.74402 0.79656-0.06577
  -4  -3  10 228.781 8.35747   1 0.11883-0.54603 0.34382-0.69627 0.83383-0.09403
  -5  -3  10 515.784 12.4041   1 0.06150-0.59361 0.30970-0.64600 0.86730-0.11849
  -5  -4  10 222.131   8.686   1 0.06438-0.58027 0.20430-0.64599 0.91419-0.14915
  -4  -4  10 3787.21 38.2769   1 0.12274-0.53373 0.23534-0.69318 0.88702-0.13099
  -3  -4  10 548.187 12.0215   1 0.17916-0.48525 0.26458-0.73857 0.85588-0.10885
  -2  -4  10 1559.89 19.3638   1 0.23367-0.43485 0.29150-0.78163 0.82135-0.08334
  -1  -4  10 452.681 10.7833   1 0.28628-0.38256 0.31559-0.82187 0.78404-0.05504
   0  -4  10 518.294 11.3801   1 0.33705-0.32843 0.33641-0.85883 0.74458-0.02459
   1  -4  10 861.961 14.4782   1 0.38604-0.27252 0.35354-0.89211 0.70357 0.00742
   2  -4  10 3.07861 5.71742   1 0.43333-0.21491 0.36664-0.92135 0.66161 0.04037
   3  -4  10 207.928 8.26351   1 0.47901-0.15568 0.37539-0.94625 0.61928 0.07368
   4  -4  10 103.928 7.12028   1 0.52317-0.09493 0.37953-0.96653 0.57713 0.10683
   5  -4  10-7.99586 7.44373   1 0.56588-0.03275 0.37882-0.98197 0.53567 0.13928
   3  -5  10 878.538 16.1032   1 0.48744-0.14788 0.26548-0.94173 0.68754 0.02166
   2  -5  10 370.068 10.7878   1 0.44066-0.20601 0.25619-0.91630 0.72712-0.00892
   1  -5  10  595.02 12.9836   1 0.39223-0.26249 0.24306-0.88701 0.76570-0.03849
   0  -5  10 519.764  12.036   1 0.34210-0.31726 0.22643-0.85424 0.80276-0.06654
  -1  -5  10 467.526  11.509   1 0.29024-0.37030 0.20670-0.81837 0.83779-0.09256
  -2  -5  10 705.703 13.9752   1 0.23661-0.42157 0.18430-0.77982 0.87029-0.11605
  -3  -5  10  19.834 5.10706   1 0.18121-0.47107 0.15965-0.73903 0.89975-0.13650
  -4  -5  10 1025.68 17.4624   1 0.12402-0.51879 0.13322-0.69645 0.92569-0.15344
  -2  -6  10 19.9973 4.93661   1 0.23691-0.40565 0.08231-0.78322 0.90587-0.13540
  -1  -6  10 472.605 12.5506   1 0.29119-0.35503 0.10256-0.81962 0.87755-0.11610
   0  -6  10 109.777  7.0596   1 0.34379-0.30272 0.12058-0.85379 0.84649-0.09405
   1  -6  10 605.421 13.9519   1 0.39470-0.24874 0.13596-0.88531 0.81311-0.06967
  -2  -5  11 179.994 7.98437   1 0.22817-0.41875 0.19596-0.80157 0.86878-0.04904
  -1  -5  11  949.18   16.62   1 0.28141-0.36709 0.21583-0.83759 0.83774-0.02700
   0  -5  11 540.366 12.9374   1 0.33295-0.31373 0.23294-0.87083 0.80444-0.00272
   1  -5  11 399.761 11.5069   1 0.38283-0.25871 0.24691-0.90096 0.76937 0.02335
   2  -5  11 546.026  13.198   1 0.43108-0.20206 0.25742-0.92761 0.73298 0.05073
   4  -4  11 1750.20 22.9399   1 0.51361-0.09101 0.37272-0.96981 0.59140 0.15807
   3  -4  11 200.167 8.27222   1 0.46931-0.15160 0.37097-0.95192 0.63061 0.12786
   2  -4  11 3090.79 31.1246   1 0.42356-0.21076 0.36482-0.92962 0.67004 0.09745
   1  -4  11 75.5846 5.68872   1 0.37629-0.26839 0.35450-0.90315 0.70920 0.06730
   0  -4  11 3855.22 37.9201   1 0.32742-0.32442 0.34027-0.87278 0.74758 0.03792
  -1  -4  11 185.392  8.1607   1 0.27687-0.37878 0.32243-0.83879 0.78465 0.00987
  -2  -4  11 2363.51 24.9026   1 0.22459-0.43140 0.30131-0.80153 0.81985-0.01633
  -3  -4  11 245.059 9.31466   1 0.17050-0.48221 0.27730-0.76137 0.85262-0.04009
  -4  -4  11 901.215 16.5966   1 0.11456-0.53118 0.25081-0.71873 0.88238-0.06084
  -5  -3  11 40.5385  5.5641   1 0.05302-0.59075 0.32627-0.67265 0.86060-0.04628
  -4  -3  11 744.616 14.7495   1 0.10981-0.54264 0.35716-0.71969 0.82886-0.02355
  -3  -3  11  97.317 6.08645   1 0.16458-0.49251 0.38537-0.76405 0.79380 0.00251
  -2  -3  11 1244.65 17.6063   1 0.21740-0.44043 0.41045-0.80527 0.75612 0.03117
  -1  -3  11 62.5828 5.51813   1 0.26837-0.38650 0.43199-0.84296 0.71651 0.06178
   0  -3  11 3054.91 28.9254   1 0.31759-0.33081 0.44965-0.87676 0.67563 0.09365
   1  -3  11 120.699 6.47048   1 0.36517-0.27349 0.46315-0.90642 0.63411 0.12616
   2  -3  11 3378.09  34.479   1 0.41122-0.21464 0.47228-0.93169 0.59253 0.15873
   3  -3  11  85.915 6.15037   1 0.45588-0.15439 0.47686-0.95242 0.55142 0.19083
   4  -3  11 2041.15 23.3116   1 0.49924-0.09285 0.47675-0.96845 0.51128 0.22196
   5  -3  11  32.799 5.14579   1 0.54141-0.03012 0.47182-0.97967 0.47254 0.25169
   6  -2  11 84.0368 6.93821   1 0.56117 0.03880 0.55575-0.97435 0.34515 0.35385
   5  -2  11 947.049 16.1377   1 0.52051-0.02545 0.56844-0.97089 0.38044 0.32757
   4  -2  11 829.327 14.4152   1 0.47902-0.08885 0.57625-0.96256 0.41823 0.29878
   3  -2  11 479.946 11.0248   1 0.43657-0.15131 0.57921-0.94937 0.45820 0.26782
   2  -2  11 1320.98 16.9839   1 0.39307-0.21271 0.57731-0.93133 0.49998 0.23506
   1  -2  11 165.317 6.73829   1 0.34836-0.27290 0.57059-0.90846 0.54312 0.20092
   0  -2  11 955.964  14.359   1 0.30229-0.33173 0.55908-0.88081 0.58712 0.16593
  -1  -2  11 57.8338 4.80691   1 0.25469-0.38904 0.54289-0.84847 0.63138 0.13068
  -2  -2  11 413.698 10.5725   1 0.20542-0.44467 0.52218-0.81161 0.67525 0.09582
  -3  -2  11 572.351 12.2773   1 0.15430-0.49845 0.49718-0.77047 0.71798 0.06210
  -4  -2  11 3.32651  6.9029   1 0.10118-0.55023 0.46823-0.72537 0.75877 0.03032
  -5  -2  11 615.166 13.7689   1 0.04592-0.59988 0.43575-0.67674 0.79679 0.00131
  -5  -1  11 1696.20 22.5571   1 0.03399-0.60417 0.54993-0.68554 0.71354 0.06834
  -4  -1  11 10.0238  3.9629   1 0.08711-0.55238 0.58256-0.73431 0.66892 0.10394
  -3  -1  11 2799.01 27.7994   1 0.13806-0.49843 0.61063-0.77853 0.62250 0.14135
  -2  -1  11 69.8132 5.40402   1 0.18707-0.44254 0.63385-0.81789 0.57524 0.17960
  -1  -1  11 2166.17 21.1429   1 0.23436-0.38493 0.65206-0.85224 0.52800 0.21783
   0  -1  11 1451.77 17.1217   1 0.28017-0.32583 0.66518-0.88152 0.48152 0.25531
   1  -1  11 948.896 13.8898   1 0.32469-0.26545 0.67325-0.90573 0.43642 0.29140
   2  -1  11 1718.23  18.633   1 0.36813-0.20399 0.67632-0.92495 0.39321 0.32559
   3  -1  11 212.277 7.36833   1 0.41065-0.14161 0.67450-0.93927 0.35231 0.35748
   4  -1  11 1135.30  16.223   1 0.45240-0.07846 0.66788-0.94880 0.31405 0.38673
   5  -1  11 283.589 9.29303   1 0.49351-0.01466 0.65658-0.95364 0.27869 0.41308
   6  -1  11 510.159 12.5399   1 0.53406 0.04969 0.64065-0.95386 0.24645 0.43632
   7   0  11 173.327 8.27134   1 0.54216 0.13027 0.69075-0.91472 0.11890 0.53863
   6   0  11 -0.9519 6.45614   1 0.50146 0.06606 0.71403-0.92184 0.14312 0.52342
   5   0  11 97.6845 5.99698   1 0.46054 0.00209 0.73316-0.92483 0.17093 0.50462
   4   0  11 403.272 9.85134   1 0.41934-0.06162 0.74809-0.92362 0.20225 0.48231
   3   0  11 11.4854 3.66774   1 0.37780-0.12498 0.75872-0.91810 0.23700 0.45657
   2   0  11 1039.36 14.4073   1 0.33582-0.18791 0.76490-0.90813 0.27505 0.42753
   1   0  11 742.076 12.1756   1 0.29329-0.25027 0.76641-0.89350 0.31623 0.39536
   0   0  11 433.038 9.46576   1 0.25004-0.31192 0.76305-0.87399 0.36030 0.36030
  -1   0  11 2868.55 29.1019   1 0.20588-0.37266 0.75457-0.84937 0.40692 0.32269
  -2   0  11  589.81 11.6943   1 0.16057-0.43227 0.74076-0.81941 0.45561 0.28300
  -3   0  11 4793.89 46.6609   1 0.11387-0.49047 0.72146-0.78396 0.50578 0.24185
  -4   0  11 190.197 8.20088   1 0.06548-0.54697 0.69655-0.74291 0.55664 0.20000
  -5   0  11 2826.25 28.3905   1 0.01508-0.60148 0.66607-0.69628 0.60721 0.15843
  -6   0  11 6.29747 8.03538   1-0.03765-0.65365 0.63020-0.64427 0.65635 0.11830
  -5   1  11 380.198  11.567   1-0.01354-0.58908 0.77813-0.70295 0.47587 0.27355
  -4   1  11 741.296 14.2294   1 0.03392-0.53164 0.80354-0.74451 0.42166 0.31875
  -3   1  11 568.774 11.9712   1 0.07981-0.47263 0.82277-0.77988 0.36914 0.36227
  -2   1  11 1710.35 19.1273   1 0.12449-0.41241 0.83614-0.80940 0.31902 0.40337
  -1   1  11 147.654 6.49778   1 0.16827-0.35128 0.84405-0.83345 0.27184 0.44154
   0   1  11 785.247 12.4324   1 0.21139-0.28949 0.84686-0.85241 0.22792 0.47645
   1   1  11 29.3877  3.8098   1 0.25403-0.22724 0.84496-0.86665 0.18748 0.50788
   2   1  11  673.15 11.5453   1 0.29636-0.16467 0.83865-0.87650 0.15064 0.53572
   3   1  11 121.471 5.93251   1 0.33848-0.10189 0.82823-0.88222 0.11743 0.55991
   4   1  11 124.302 6.41521   1 0.38048-0.03897 0.81389-0.88403 0.08788 0.58046
   5   1  11 91.9394 6.13809   1 0.42239 0.02401 0.79581-0.88209 0.06198 0.59735
   6   1  11 123.168 7.02053   1 0.46426 0.08705 0.77406-0.87649 0.03972 0.61060
   7   1  11 161.754 8.19998   1 0.50609 0.15012 0.74868-0.86725 0.02111 0.62020
   7   2  11 681.635 14.2628   1 0.46727 0.17271 0.79373-0.80691-0.07164 0.69673
   6   2  11 635.634 12.8471   1 0.42386 0.11123 0.82023-0.81726-0.05898 0.69307
   5   2  11 295.248 8.72413   1 0.38051 0.04967 0.84357-0.82446-0.04282 0.68592
   4   2  11 1172.10 15.6181   1 0.33726-0.01198 0.86377-0.82852-0.02313 0.67524
   3   2  11 27.4966 4.51232   1 0.29410-0.07372 0.88080-0.82940 0.00011 0.66100
   2   2  11 2441.29 23.3945   1 0.25102-0.13555 0.89454-0.82700 0.02700 0.64312
   1   2  11 529.996 10.2123   1 0.20800-0.19743 0.90485-0.82115 0.05762 0.62152
   0   2  11 1615.55 17.5188   1 0.16499-0.25931 0.91148-0.81164 0.09206 0.59609
  -1   2  11 2057.93 20.1813   1 0.12190-0.32113 0.91413-0.79814 0.13040 0.56676
  -2   2  11 2503.96 25.2871   1 0.07862-0.38276 0.91243-0.78029 0.17268 0.53349
  -3   2  11 2902.79 28.5501   1 0.03500-0.44403 0.90590-0.75763 0.21889 0.49628
  -4   2  11 2460.80 25.5054   1-0.00920-0.50474 0.89403-0.72961 0.26890 0.45528
  -5   2  11 998.326 17.8073   1-0.05429-0.56455 0.87621-0.69564 0.32241 0.41078
  -5   3  11 403.887 12.1339   1-0.10752-0.52754 0.94865-0.66269 0.15785 0.55912
  -4   3  11 9.43256 4.75796   1-0.06325-0.46691 0.95848-0.68866 0.11015 0.59781
  -3   3  11 97.8914 6.31873   1-0.01919-0.40607 0.96343-0.70976 0.06689 0.63206
  -2   3  11  310.84 8.87635   1 0.02483-0.34519 0.96410-0.72658 0.02793 0.66201
  -1   3  11 8.01812 3.63548   1 0.06892-0.28438 0.96097-0.73960-0.00689 0.68782
   0   3  11 245.282 7.51002   1 0.11314-0.22369 0.95440-0.74917-0.03777 0.70970
   1   3  11 188.143 6.57774   1 0.15752-0.16317 0.94467-0.75559-0.06489 0.72781
   2   3  11 167.623 6.52675   1 0.20208-0.10282 0.93198-0.75904-0.08841 0.74232
   3   3  11 1456.39  16.882   1 0.24681-0.04265 0.91646-0.75966-0.10847 0.75337
   4   3  11 14.0634 3.51303   1 0.29171 0.01734 0.89819-0.75754-0.12518 0.76106
   5   3  11 1714.94 19.5413   1 0.33677 0.07719 0.87720-0.75270-0.13861 0.76548
   6   3  11 19.1489 4.44209   1 0.38196 0.13690 0.85348-0.74512-0.14880 0.76666
   7   3  11 2188.20 24.5357   1 0.42726 0.19650 0.82694-0.73473-0.15576 0.76461
   7   4  11 2078.70 23.8707   1 0.38757 0.21997 0.85033-0.65273-0.22874 0.82137
   6   4  11 104.134 6.57113   1 0.34029 0.16236 0.87593-0.66218-0.22680 0.82844
   5   4  11 1519.43 18.6524   1 0.29309 0.10465 0.89892-0.66903-0.22190 0.83255
   4   4  11  68.998  4.8845   1 0.24600 0.04683 0.91941-0.67337-0.21407 0.83372
   3   4  11 782.161 12.6534   1 0.19905-0.01112 0.93746-0.67527-0.20330 0.83197
   2   4  11 302.432 8.05302   1 0.15226-0.06922 0.95309-0.67475-0.18956 0.82724
   1   4  11 191.177  6.8236   1 0.10564-0.12751 0.96629-0.67181-0.17279 0.81947
   0   4  11 143.641 5.99978   1 0.05921-0.18598 0.97701-0.66639-0.15286 0.80856
  -1   4  11 61.0986 4.92645   1 0.01299-0.24467 0.98516-0.65839-0.12965 0.79435
  -2   4  11  113.23 6.28812   1-0.03301-0.30357 0.99059-0.64768-0.10297 0.77668
  -3   4  11 37.7961 5.45215   1-0.07879-0.36269 0.99309-0.63403-0.07260 0.75532
  -4   4  11 75.1493 5.95862   1-0.12437-0.42201 0.99238-0.61717-0.03828 0.73001
  -4   5  11  1.4646 6.92144   1-0.18658-0.37602 0.99938-0.51878-0.16218 0.83769
  -3   5  11 547.855 12.2589   1-0.13853-0.31917 0.99933-0.53487-0.18827 0.85477
  -2   5  11 403.796 10.1267   1-0.09031-0.26249 0.99663-0.54832-0.21109 0.86857
  -1   5  11 440.319 10.2144   1-0.04192-0.20597 0.99145-0.55929-0.23083 0.87931
   0   5  11 739.793 12.7397   1 0.00662-0.14961 0.98389-0.56787-0.24765 0.88712
   1   5  11 16.5204 3.69831   1 0.05530-0.09339 0.97402-0.57415-0.26166 0.89212
   2   5  11 534.608 10.8271   1 0.10410-0.03729 0.96188-0.57815-0.27295 0.89440
   3   5  11 236.708 7.71989   1 0.15301 0.01870 0.94747-0.57989-0.28157 0.89401
   4   5  11 115.174 6.07857   1 0.20202 0.07460 0.93078-0.57935-0.28754 0.89097
   5   5  11 368.373 9.92421   1 0.25110 0.13041 0.91175-0.57646-0.29086 0.88528
   6   5  11 20.9146 4.81548   1 0.30025 0.18617 0.89030-0.57116-0.29148 0.87690
   6   6  11 568.246 12.8412   1 0.26289 0.20731 0.89933-0.47480-0.34260 0.91178
   5   6  11 74.4375 5.93529   1 0.21199 0.15330 0.91878-0.47810-0.34517 0.92336
   4   6  11 891.901 14.8306   1 0.16112 0.09927 0.93581-0.47899-0.34517 0.93238
   3   6  11 34.4227 4.79337   1 0.11028 0.04522 0.95050-0.47754-0.34267 0.93889
   2   6  11 642.076 12.2237   1 0.05946-0.00887 0.96291-0.47379-0.33771 0.94293
   1   6  11 215.998 7.48333   1 0.00869-0.06300 0.97305-0.46779-0.33029 0.94453
   0   6  11 620.234 12.2072   1-0.04204-0.11717 0.98093-0.45953-0.32040 0.94364
  -1   6  11  125.24 6.43247   1-0.09272-0.17140 0.98653-0.44898-0.30800 0.94025
  -2   6  11 359.987  10.109   1-0.14335-0.22567 0.98980-0.43610-0.29302 0.93428
  -3   6  11 27.2806 4.86741   1-0.19391-0.28001 0.99065-0.42080-0.27536 0.92563
  -1   7  11 56.3918 5.28074   1-0.13766-0.14267 0.97664-0.33370-0.36238 0.97840
   0   7  11 1864.78  21.685   1-0.08531-0.09012 0.97350-0.34671-0.37230 0.97931
   1   7  11 138.387 7.29438   1-0.03297-0.03757 0.96801-0.35736-0.37978 0.97778
   2   7  11 1887.30 21.3508   1 0.01939 0.01498 0.96019-0.36568-0.38485 0.97384
   3   7  11  371.40 10.1668   1 0.07174 0.06754 0.95005-0.37169-0.38751 0.96750
   4   7  11 1378.13 18.9254   1 0.12409 0.12009 0.93757-0.37535-0.38775 0.95873
   5   7  11 543.709 12.5867   1 0.17644 0.17263 0.92270-0.37663-0.38552 0.94749
   3   7  12 137.994 7.22635   1 0.08589 0.04776 0.96029-0.39201-0.31943 0.96493
   2   7  12 110.429 6.76901   1 0.03430-0.00556 0.97135-0.38693-0.31542 0.96992
   1   7  12 305.581  9.7317   1-0.01729-0.05887 0.98005-0.37948-0.30896 0.97247
   0   7  12 12.9266 3.80008   1-0.06887-0.11219 0.98638-0.36967-0.30004 0.97257
  -2   6  12 1063.19 17.1138   1-0.12644-0.24820 0.99789-0.45428-0.21443 0.92120
  -1   6  12 1078.15 16.9315   1-0.07644-0.19330 0.99448-0.46701-0.23114 0.92890
   0   6  12 1226.73 17.5726   1-0.02641-0.13843 0.98861-0.47729-0.24521 0.93396
   1   6  12 1011.64  15.944   1 0.02366-0.08359 0.98035-0.48518-0.25672 0.93647
   2   6  12  203.19 7.50117   1 0.07375-0.02878 0.96974-0.49071-0.26571 0.93645
   3   6  12 1246.90 17.8017   1 0.12387 0.02600 0.95679-0.49391-0.27220 0.93393
   4   6  12 14.5124 4.46083   1 0.17401 0.08076 0.94148-0.49474-0.27618 0.92889
   5   6  12 1162.25 17.9803   1 0.22416 0.13551 0.92375-0.49316-0.27761 0.92131
   6   5  12 38.4348 5.75589   1 0.31071 0.17008 0.89062-0.58157-0.22427 0.87519
   5   5  12 483.824 11.7896   1 0.26217 0.11372 0.91246-0.58726-0.22222 0.88215
   4   5  12 12.6879 4.59912   1 0.21367 0.05732 0.93178-0.59043-0.21745 0.88639
   3   5  12 630.596 12.6792   1 0.16521 0.00088 0.94864-0.59115-0.21001 0.88796
   2   5  12 31.6269 4.23608   1 0.11681-0.05562 0.96310-0.58946-0.19990 0.88686
   1   5  12 1026.74 15.3701   1 0.06847-0.11219 0.97515-0.58536-0.18710 0.88307
   0   5  12 253.881 8.28638   1 0.02021-0.16883 0.98477-0.57884-0.17158 0.87656
  -1   5  12 1023.81 15.7694   1-0.02798-0.22554 0.99191-0.56984-0.15327 0.86726
  -2   5  12  443.63 11.2072   1-0.07610-0.28232 0.99647-0.55825-0.13207 0.85507
  -3   5  12 620.243   13.59   1-0.12416-0.33917 0.99830-0.54394-0.10787 0.83987
  -4   4  12 2431.45 27.0459   1-0.11571-0.43630 0.98019-0.61507 0.03644 0.72081
  -3   4  12 79.5699 6.17989   1-0.06943-0.37767 0.98266-0.63369 0.00242 0.74581
  -2   4  12 2685.05 25.9078   1-0.02318-0.31902 0.98166-0.64883-0.02810 0.76733
  -1   4  12 299.579 9.02924   1 0.02309-0.26039 0.97750-0.66082-0.05527 0.78548
   0   4  12 2107.94 21.5195   1 0.06943-0.20183 0.97039-0.66985-0.07920 0.80041
   1   4  12 313.331 8.87004   1 0.11584-0.14334 0.96050-0.67611-0.10003 0.81222
   2   4  12 603.353 11.7329   1 0.16234-0.08493 0.94795-0.67970-0.11783 0.82102
   3   4  12 614.238 11.8617   1 0.20893-0.02662 0.93279-0.68069-0.13269 0.82686
   4   4  12 2.11942 5.76545   1 0.25559 0.03162 0.91505-0.67909-0.14464 0.82980
   5   4  12 330.958 9.61057   1 0.30232 0.08979 0.89472-0.67491-0.15369 0.82985
   6   4  12 62.7742 5.37651   1 0.34911 0.14791 0.87174-0.66807-0.15985 0.82700
   6   3  12 153.489 7.37406   1 0.38851 0.12473 0.84459-0.74632-0.08385 0.76722
   5   3  12 622.908 12.8442   1 0.34347 0.06487 0.86795-0.75353-0.07283 0.76522
   4   3  12 238.487 8.10961   1 0.29847 0.00497 0.88842-0.75786-0.05870 0.76010
   3   3  12 1711.80 19.3357   1 0.25351-0.05498 0.90602-0.75931-0.04145 0.75185
   2   3  12 927.013 14.1896   1 0.20861-0.11499 0.92072-0.75787-0.02104 0.74045
   1   3  12 770.492 13.0875   1 0.16376-0.17503 0.93244-0.75344 0.00257 0.72585
   0   3  12 2600.97 25.8612   1 0.11892-0.23509 0.94106-0.74591 0.02946 0.70797
  -1   3  12 109.727 6.26636   1 0.07406-0.29514 0.94638-0.73509 0.05971 0.68673
  -2   3  12 2765.20 28.3072   1 0.02913-0.35511 0.94817-0.72073 0.09338 0.66207
  -3   3  12  13.218 5.40068   1-0.01597-0.41491 0.94609-0.70251 0.13055 0.63391
  -4   3  12 2390.51 26.8368   1-0.06136-0.47442 0.93976-0.68003 0.17123 0.60223
  -5   2  12 105.479 8.14113   1-0.06010-0.56436 0.85716-0.68668 0.36060 0.43810
  -4   2  12 729.189 15.2992   1-0.01338-0.50619 0.87445-0.72011 0.31259 0.47710
  -3   2  12 20.2434 5.07045   1 0.03235-0.44701 0.88634-0.74815 0.26716 0.51352
  -2   2  12 444.096 10.9127   1 0.07734-0.38710 0.89327-0.77122 0.22466 0.54701
  -1   2  12 604.555 12.2453   1 0.12182-0.32667 0.89563-0.78973 0.18530 0.57736
   0   2  12 36.8049 4.64096   1 0.16592-0.26588 0.89379-0.80403 0.14921 0.60445
   1   2  12 1213.32 16.1096   1 0.20978-0.20484 0.88803-0.81442 0.11642 0.62823
   2   2  12 72.4462 5.25913   1 0.25349-0.14364 0.87859-0.82113 0.08695 0.64869
   3   2  12 1990.13 20.7583   1 0.29709-0.08234 0.86567-0.82436 0.06079 0.66584
   4   2  12 586.242 12.0316   1 0.34063-0.02098 0.84940-0.82423 0.03792 0.67970
   5   2  12 1025.69 16.1658   1 0.38414 0.04041 0.82985-0.82083 0.01833 0.69028
   6   2  12  724.57 14.4997   1 0.42762 0.10184 0.80706-0.81418 0.00202 0.69758
   6   1  12 15.9514 4.98484   1 0.46499 0.08069 0.75764-0.87015 0.09494 0.62088
   5   1  12 1923.00 22.2473   1 0.42274 0.01804 0.77891-0.87528 0.11652 0.60832
   4   1  12 155.077 7.14642   1 0.38031-0.04444 0.79650-0.87672 0.14140 0.59245
   3   1  12 4182.39 36.7633   1 0.33768-0.10671 0.81035-0.87442 0.16954 0.57332
   2   1  12 189.971  7.1469   1 0.29480-0.16873 0.82035-0.86827 0.20088 0.55098
   1   1  12 2788.59 29.3075   1 0.25158-0.23041 0.82634-0.85812 0.23536 0.52551
   0   1  12 31.8512 4.49824   1 0.20791-0.29165 0.82812-0.84376 0.27287 0.49701
  -1   1  12 1909.42 20.6955   1 0.16368-0.35231 0.82546-0.82495 0.31324 0.46565
  -2   1  12 88.1092 5.79168   1 0.11870-0.41224 0.81809-0.80144 0.35624 0.43166
  -3   1  12 775.446 14.6731   1 0.07276-0.47120 0.80574-0.77294 0.40151 0.39540
  -4   1  12 41.6765  5.5093   1 0.02562-0.52896 0.78814-0.73919 0.44859 0.35733
  -5   1  12 360.076 11.5858   1-0.02303-0.58522 0.76505-0.69995 0.49681 0.31811
  -5   0  12  212.17 9.39277   1 0.00416-0.59618 0.66071-0.70101 0.61586 0.21530
  -4   0  12 484.026 12.5823   1 0.05514-0.54227 0.68784-0.74428 0.57052 0.25163
  -3   0  12 1070.02 16.6271   1 0.10429-0.48651 0.70994-0.78253 0.52483 0.28831
  -2   0  12 594.695  12.373   1 0.15186-0.42918 0.72700-0.81574 0.47960 0.32453
  -1   0  12 3944.57 36.4007   1 0.19809-0.37051 0.73909-0.84397 0.43550 0.35962
   0   0  12 346.064 9.31385   1 0.24321-0.31073 0.74631-0.86734 0.39305 0.39305
   1   0  12 5393.63 47.1823   1 0.28740-0.25001 0.74883-0.88601 0.35269 0.42441
   2   0  12 302.695 8.57784   1 0.33083-0.18854 0.74680-0.90012 0.31474 0.45335
   3   0  12 5323.04 48.1419   1 0.37363-0.12644 0.74037-0.90984 0.27944 0.47964
   4   0  12 358.872 9.64978   1 0.41591-0.06382 0.72967-0.91528 0.24700 0.50307
   5   0  12 2513.22 25.3558   1 0.45776-0.00076 0.71480-0.91656 0.21756 0.52350
   6   0  12 273.545 9.56552   1 0.49923 0.06267 0.69582-0.91372 0.19125 0.54080
   6  -1  12 157.627 8.19631   1 0.52922 0.04890 0.62222-0.94551 0.28694 0.46134
   5  -1  12 360.147 10.7417   1 0.48808-0.01486 0.63850-0.94565 0.31705 0.44024
   4  -1  12 22.4237 4.69137   1 0.44632-0.07801 0.65033-0.94133 0.34990 0.41639
   3  -1  12 647.373 12.8144   1 0.40387-0.14046 0.65769-0.93254 0.38529 0.39001
   2  -1  12 519.525 11.1882   1 0.36063-0.20211 0.66052-0.91924 0.42296 0.36136
   1  -1  12 309.407 8.81963   1 0.31646-0.26285 0.65879-0.90135 0.46259 0.33073
   0  -1  12 1156.81 16.0991   1 0.27123-0.32253 0.65243-0.87884 0.50381 0.29852
  -1  -1  12  209.84 7.91498   1 0.22479-0.38098 0.64140-0.85167 0.54618 0.26517
  -2  -1  12 1474.89 19.1473   1 0.17694-0.43803 0.62571-0.81984 0.58914 0.23121
  -3  -1  12 15.6002 4.70365   1 0.12750-0.49350 0.60541-0.78339 0.63208 0.19728
  -4  -1  12 516.358 12.7927   1 0.07627-0.54717 0.58063-0.74247 0.67427 0.16410
  -5  -1  12 133.831 7.87617   1 0.02305-0.59886 0.55158-0.69727 0.71488 0.13250
  -4  -2  12 1355.44 20.0668   1 0.09066-0.54534 0.47181-0.73904 0.75938 0.09522
  -3  -2  12 56.9711 6.19764   1 0.14372-0.49350 0.49754-0.78091 0.72174 0.12384
  -2  -2  12 1731.22 20.9251   1 0.19492-0.43980 0.51947-0.81899 0.68243 0.15415
  -1  -2  12 307.935 9.39596   1 0.24441-0.38438 0.53734-0.85300 0.64214 0.18543
   0  -2  12 1477.82 18.8553   1 0.29232-0.32739 0.55097-0.88278 0.60150 0.21706
   1  -2  12 211.068 7.83105   1 0.33881-0.26898 0.56022-0.90817 0.56109 0.24846
   2  -2  12 830.597 14.4249   1 0.38400-0.20927 0.56500-0.92910 0.52141 0.27913
   3  -2  12 181.959 7.68766   1 0.42804-0.14840 0.56525-0.94550 0.48292 0.30861
   4  -2  12 814.248  15.032   1 0.47103-0.08649 0.56093-0.95733 0.44601 0.33651
   5  -2  12 3.60794 6.58043   1 0.51307-0.02363 0.55201-0.96455 0.41102 0.36249
   4  -3  12 778.193 15.3445   1 0.49005-0.08929 0.46435-0.96614 0.53243 0.26632
   3  -3  12 812.904 15.2842   1 0.44633-0.15047 0.46627-0.95191 0.56962 0.23814
   2  -3  12  193.46 8.26087   1 0.40137-0.21041 0.46374-0.93323 0.60768 0.20909
   1  -3  12 454.983 11.6195   1 0.35507-0.26902 0.45688-0.91023 0.64618 0.17960
   0  -3  12 67.1913 5.48288   1 0.30733-0.32618 0.44587-0.88307 0.68464 0.15014
  -1  -3  12 76.6879 6.39918   1 0.25805-0.38181 0.43088-0.85194 0.72257 0.12123
  -2  -3  12 256.994 9.36877   1 0.20712-0.43578 0.41215-0.81706 0.75939 0.09342
  -3  -3  12 67.3506 6.26756   1 0.15444-0.48800 0.38995-0.77872 0.79452 0.06729
  -4  -3  12 115.685 7.69782   1 0.09992-0.53838 0.36462-0.73724 0.82735 0.04347
  -2  -4  12  47.425 5.78221   1 0.21476-0.42719 0.30617-0.81647 0.82120 0.04783
  -1  -4  12 58.2347 5.94758   1 0.26685-0.37438 0.32471-0.85116 0.78809 0.07194
   0  -4  12 41.2381 5.23839   1 0.31728-0.31991 0.34000-0.88259 0.75332 0.09769
   1  -4  12 271.202 9.40197   1 0.36612-0.26385 0.35175-0.91049 0.71742 0.12459
   2  -4  12  64.036 6.33535   1 0.41344-0.20626 0.35970-0.93459 0.68084 0.15215
   3  -4  12 339.025 10.8619   1 0.45930-0.14722 0.36363-0.95466 0.64406 0.17992
  -2  -3  13 66.4831  6.3379   1 0.19638-0.43066 0.40971-0.82471 0.76554 0.15277
  -1  -3  13 1826.13 22.9047   1 0.24736-0.37674 0.42609-0.85723 0.73131 0.17799
   0  -3  13 4.53308  6.3511   1 0.29677-0.32125 0.43883-0.88612 0.69610 0.20419
   1  -3  13 1932.12 23.1656   1 0.34471-0.26428 0.44776-0.91119 0.66040 0.23089
   2  -3  13 120.188 7.37127   1 0.39126-0.20594 0.45269-0.93227 0.62467 0.25761
   3  -3  13 450.391 12.2155   1 0.43653-0.14630 0.45348-0.94921 0.58933 0.28394
   4  -2  13-1.55037 7.85456   1 0.46271-0.08380 0.54412-0.95060 0.47436 0.37368
   3  -2  13 373.009 11.0703   1 0.41923-0.14522 0.54962-0.93995 0.50857 0.34847
   2  -2  13 22.5667  4.8971   1 0.37471-0.20561 0.55076-0.92495 0.54417 0.32188
   1  -2  13  799.86 14.7794   1 0.32907-0.26486 0.54760-0.90564 0.58079 0.29426
   0  -2  13 200.457 8.16444   1 0.28217-0.32287 0.54021-0.88211 0.61805 0.26602
  -1  -2  13 834.725 15.2111   1 0.23392-0.37952 0.52868-0.85443 0.65549 0.23759
  -2  -2  13 179.831 8.56251   1 0.18417-0.43467 0.51313-0.82273 0.69259 0.20950
  -3  -2  13 663.452 14.4371   1 0.13280-0.48820 0.49370-0.78716 0.72880 0.18229
  -4  -1  13 21.6654 6.12336   1 0.06522-0.54175 0.57460-0.74652 0.68322 0.22066
  -3  -1  13 913.053 16.7146   1 0.11679-0.48842 0.59679-0.78486 0.64475 0.25012
  -2  -1  13 105.997 6.78814   1 0.16668-0.43341 0.61477-0.81899 0.60557 0.28029
  -1  -1  13 781.231 14.6233   1 0.21507-0.37689 0.62846-0.84882 0.56629 0.31056
   0  -1  13 539.491 11.9025   1 0.26211-0.31903 0.63779-0.87429 0.52748 0.34036
   1  -1  13 651.684  13.051   1 0.30797-0.25999 0.64275-0.89540 0.48961 0.36922
   2  -1  13 2077.78 22.5334   1 0.35278-0.19990 0.64337-0.91217 0.45309 0.39674
   3  -1  13 2.32809 6.12427   1 0.39667-0.13888 0.63965-0.92460 0.41825 0.42257
   4  -1  13 2254.92 24.7038   1 0.43973-0.07704 0.63163-0.93271 0.38539 0.44642
   5  -1  13 13.6093   4.608   1 0.48205-0.01446 0.61929-0.93652 0.35477 0.46803
   5   0  13 117.959 6.79129   1 0.45406-0.00268 0.69526-0.90711 0.26263 0.54394
   4   0  13  294.09 9.29838   1 0.41164-0.06517 0.71015-0.90585 0.29032 0.52526
   3   0  13 30.7122 4.62151   1 0.36870-0.12714 0.72097-0.90053 0.32068 0.50391
   2   0  13 141.762  6.9836   1 0.32518-0.18852 0.72767-0.89108 0.35352 0.48008
   1   0  13 52.0081 6.07997   1 0.28098-0.24922 0.73017-0.87743 0.38865 0.45396
   0   0  13 88.4126 6.17877   1 0.23597-0.30911 0.72837-0.85948 0.42581 0.42581
  -1   0  13 11.1536 6.49597   1 0.19002-0.36806 0.72216-0.83713 0.46469 0.39594
  -2   0  13 409.172  10.933   1 0.14296-0.42590 0.71144-0.81026 0.50489 0.36474
  -3   0  13-1.00754 6.37225   1 0.09461-0.48245 0.69613-0.77881 0.54595 0.33270
  -4   0  13 400.818  11.635   1 0.04475-0.53750 0.67618-0.74271 0.58727 0.30038
  -4   1  13 422.185 12.3347   1 0.01707-0.52604 0.77108-0.73222 0.47650 0.39493
  -3   1  13 142.784 7.91143   1 0.06529-0.46936 0.78744-0.76473 0.43395 0.42847
  -2   1  13 140.818 7.07974   1 0.11230-0.41147 0.79899-0.79242 0.39275 0.46066
  -1   1  13 225.558 8.31404   1 0.15832-0.35258 0.80590-0.81548 0.35334 0.49106
   0   1  13 102.678 5.99718   1 0.20352-0.29288 0.80839-0.83411 0.31606 0.51933
   1   1  13 99.4392 6.32314   1 0.24807-0.23253 0.80665-0.84852 0.28117 0.54521
   2   1  13 556.382 11.9046   1 0.29208-0.17164 0.80086-0.85887 0.24887 0.56851
   3   1  13 134.102 6.76162   1 0.33565-0.11031 0.79116-0.86532 0.21928 0.58908
   4   1  13 873.609 15.2235   1 0.37886-0.04861 0.77766-0.86797 0.19254 0.60682
   5   1  13  607.44 13.4311   1 0.42176 0.01339 0.76044-0.86689 0.16872 0.62163
   6   1  13 1304.93 19.9345   1 0.46439 0.07566 0.73950-0.86210 0.14791 0.63342
   6   2  13 29.9705 4.94061   1 0.42974 0.09410 0.79152-0.80873 0.06048 0.70463
   5   2  13 931.004 16.3511   1 0.38608 0.03285 0.81387-0.81493 0.07671 0.69740
   4   2  13 311.179 9.72146   1 0.34228-0.02825 0.83287-0.81778 0.09600 0.68712
   3   2  13 1603.20 19.6969   1 0.29834-0.08921 0.84852-0.81729 0.11831 0.67383
   2   2  13 606.372 12.3208   1 0.25421-0.14999 0.86077-0.81339 0.14360 0.65755
   1   2  13 1554.40 19.0742   1 0.20987-0.21054 0.86951-0.80599 0.17183 0.63832
   0   2  13 854.076 14.6804   1 0.16522-0.27081 0.87460-0.79493 0.20297 0.61619
  -1   2  13 1712.42 20.6542   1 0.12020-0.33068 0.87584-0.78002 0.23694 0.59124
  -2   2  13 61.0673 6.20992   1 0.07468-0.39006 0.87299-0.76103 0.27362 0.56356
  -3   2  13 1072.98   18.08   1 0.02850-0.44879 0.86578-0.73767 0.31285 0.53334
  -4   2  13 3.35229 6.56341   1-0.01852-0.50667 0.85391-0.70966 0.35436 0.50084
  -3   3  13 379.419 11.4254   1-0.01505-0.42146 0.92676-0.69326 0.18935 0.64062
  -2   3  13 60.0869 5.93392   1 0.03106-0.36267 0.92995-0.71260 0.15407 0.66689
  -1   3  13 820.972 14.7907   1 0.07682-0.30353 0.92928-0.72807 0.12174 0.69021
   0   3  13 145.391 7.23184   1 0.12234-0.24414 0.92501-0.73995 0.09240 0.71054
   1   3  13 808.075 14.4293   1 0.16769-0.18459 0.91736-0.74845 0.06604 0.72789
   2   3  13 144.303 7.03919   1 0.21292-0.12491 0.90651-0.75374 0.04265 0.74227
   3   3  13 342.389 10.1461   1 0.25807-0.06516 0.89255-0.75593 0.02222 0.75369
   4   3  13 316.332 9.98417   1 0.30316-0.00535 0.87558-0.75510 0.00474 0.76216
   5   3  13 4.66694 4.38706   1 0.34820 0.05451 0.85560-0.75127-0.00978 0.76767
   6   3  13 337.736 10.6417   1 0.39319 0.11442 0.83261-0.74442-0.02132 0.77021
   5   4  13 154.726 7.78668   1 0.30948 0.07701 0.88667-0.67694-0.08777 0.82943
   4   4  13 4129.53  39.809   1 0.26296 0.01862 0.90674-0.68087-0.07780 0.82848
   3   4  13 393.557 10.7812   1 0.21643-0.03975 0.92408-0.68206-0.06503 0.82471
   2   4  13 3580.81   35.89   1 0.16990-0.09812 0.93869-0.68053-0.04944 0.81813
   1   4  13 327.944 9.50871   1 0.12337-0.15649 0.95054-0.67624-0.03103 0.80873
   0   4  13 2761.84   28.39   1 0.07680-0.21483 0.95956-0.66911-0.00975 0.79647
  -1   4  13 655.912 13.6604   1 0.03019-0.27312 0.96563-0.65904 0.01442 0.78130
  -2   4  13 573.617 13.2045   1-0.01651-0.33132 0.96859-0.64585 0.04156 0.76318
  -3   4  13 407.629 11.8247   1-0.06336-0.38937 0.96821-0.62932 0.07171 0.74203
  -2   5  13 443.536  11.765   1-0.06536-0.29869 0.99036-0.56223-0.05736 0.84586
  -1   5  13 2.40391 6.43241   1-0.01725-0.24190 0.98666-0.57467-0.07947 0.85896
   0   5  13 1396.52 19.3019   1 0.03083-0.18508 0.98017-0.58433-0.09879 0.86928
   1   5  13 22.0255 4.38537   1 0.07890-0.12824 0.97102-0.59133-0.11539 0.87687
   2   5  13 1447.96 19.3271   1 0.12697-0.07141 0.95929-0.59574-0.12931 0.88178
   3   5  13  141.40 7.24994   1 0.17505-0.01459 0.94501-0.59761-0.14058 0.88404
   4   5  13 2042.16 23.4377   1 0.22313 0.04223 0.92819-0.59693-0.14920 0.88364
   5   5  13  77.889 6.90455   1 0.27122 0.09905 0.90880-0.59368-0.15514 0.88059
   4   6  13 1523.69 20.7649   1 0.18489 0.06425 0.94224-0.50559-0.20813 0.92636
   3   6  13 2.43472  6.8346   1 0.13529 0.00895 0.95789-0.50509-0.20288 0.93011
   2   6  13  920.77 15.9731   1 0.08569-0.04635 0.97107-0.50213-0.19509 0.93133
   1   6  13 16.4981  4.6671   1 0.03607-0.10164 0.98181-0.49672-0.18478 0.93003
   0   6  13  389.77 11.0899   1-0.01354-0.15692 0.99007-0.48884-0.17193 0.92619
   3   5  14 321.843 10.3441   1 0.18276-0.02793 0.93724-0.59992-0.07327 0.88224
   2   5  14 43.3686  5.8157   1 0.13486-0.08493 0.95121-0.59774-0.06115 0.87912
   1   5  14 34.3169 5.37646   1 0.08690-0.14187 0.96249-0.59288-0.04643 0.87341
   0   5  14 137.249  7.9883   1 0.03886-0.19873 0.97103-0.58527-0.02911 0.86510
  -1   4  14 234.494 9.58686   1 0.03480-0.28335 0.95040-0.65389 0.08010 0.78113
   0   4  14 9.70101  4.8169   1 0.08178-0.22543 0.94531-0.66494 0.05603 0.79619
   1   4  14 56.2905 5.89387   1 0.12860-0.16735 0.93713-0.67291 0.03465 0.80856
   2   4  14 33.5804 4.95116   1 0.17529-0.10913 0.92598-0.67790 0.01595 0.81825
   3   4  14 6.93359 4.60615   1 0.22187-0.05081 0.91193-0.68001-0.00006 0.82526
   4   4  14 11.8273 5.02528   1 0.26837 0.00759 0.89503-0.67925-0.01338 0.82956
   5   3  14 1972.78 24.4592   1 0.35120 0.04588 0.84056-0.74631 0.05086 0.77254
   4   3  14 17.2259 4.31392   1 0.30606-0.01388 0.86008-0.74969 0.06554 0.76687
   3   3  14 1301.00 18.8169   1 0.26077-0.07349 0.87649-0.74996 0.08301 0.75841
   2   3  14  471.09 11.7461   1 0.21532-0.13295 0.88978-0.74710 0.10323 0.74720
   1   3  14 303.788 9.76992   1 0.16968-0.19221 0.89988-0.74105 0.12617 0.73327
   0   3  14  849.06 15.3913   1 0.12381-0.25124 0.90669-0.73172 0.15181 0.71664
  -1   3  14 12.8273 5.31765   1 0.07764-0.30997 0.91007-0.71895 0.18010 0.69736
  -2   3  14 804.135 15.8643   1 0.03109-0.36832 0.90983-0.70256 0.21099 0.67548
  -3   2  14 175.347 8.56943   1 0.02363-0.44955 0.84414-0.72612 0.35659 0.55511
  -2   2  14 398.535 11.6058   1 0.07084-0.39186 0.85155-0.74968 0.32027 0.58243
  -1   2  14 243.066 9.26456   1 0.11730-0.33341 0.85477-0.76904 0.28602 0.60767
   0   2  14 573.318 12.8106   1 0.16316-0.27436 0.85401-0.78443 0.25406 0.63062
   1   2  14 97.2915 6.35109   1 0.20851-0.21482 0.84946-0.79602 0.22453 0.65113
   2   2  14 725.393 14.3878   1 0.25347-0.15487 0.84127-0.80398 0.19756 0.66910
   3   2  14 68.6958 6.01928   1 0.29810-0.09460 0.82956-0.80841 0.17322 0.68442
   4   2  14 328.783 10.6031   1 0.34244-0.03403 0.81441-0.80941 0.15160 0.69704
   5   2  14 3.18108  6.0913   1 0.38653 0.02677 0.79584-0.80699 0.13275 0.70688
   5   1  14 114.014 7.30508   1 0.41963 0.00990 0.74045-0.85699 0.21898 0.63688
   4   1  14 819.105 15.3852   1 0.37628-0.05166 0.75742-0.85782 0.24173 0.62314
   3   1  14 117.805 6.77349   1 0.33254-0.11282 0.77068-0.85493 0.26712 0.60675
   2   1  14 2415.97 25.0541   1 0.28835-0.17353 0.78018-0.84828 0.29504 0.58784
   1   1  14 12.5229 4.57976   1 0.24364-0.23372 0.78585-0.83780 0.32535 0.56654
   0   1  14 2399.19 24.9216   1 0.19831-0.29329 0.78758-0.82339 0.35789 0.54301
  -1   1  14 104.848 6.85611   1 0.15225-0.35214 0.78526-0.80492 0.39243 0.51748
  -2   1  14 2448.38 26.3838   1 0.10533-0.41012 0.77872-0.78224 0.42873 0.49019
  -3   1  14  560.73 13.5467   1 0.05738-0.46708 0.76782-0.75519 0.46644 0.46149
  -3   0  14 445.964  12.596   1 0.08473-0.47820 0.68021-0.77298 0.56866 0.37549
  -2   0  14 44.5342 6.01331   1 0.13380-0.42237 0.69415-0.80306 0.53119 0.40396
  -1   0  14 204.001 8.73736   1 0.18160-0.36527 0.70378-0.82884 0.49434 0.43179
   0   0  14 176.756 7.80066   1 0.22829-0.30706 0.70916-0.85036 0.45856 0.45856
   1   0  14  16.208 4.86529   1 0.27402-0.24788 0.71035-0.86769 0.42421 0.48391
   2   0  14 336.439 10.0045   1 0.31891-0.18787 0.70742-0.88091 0.39159 0.50752
   3   0  14 101.282 6.76781   1 0.36307-0.12713 0.70045-0.89009 0.36094 0.52915
   4   0  14 115.808 7.14232   1 0.40658-0.06573 0.68947-0.89525 0.33250 0.54859
   3  -1  14 128.548 7.12982   1 0.38901-0.13685 0.62033-0.91536 0.45118 0.45515
   2  -1  14 6.37569 7.02199   1 0.34456-0.19730 0.62482-0.90370 0.48351 0.43182
   1  -1  14 430.428 11.6332   1 0.29917-0.25681 0.62516-0.88790 0.51731 0.40703
   0  -1  14 16.8364 5.08913   1 0.25274-0.31528 0.62135-0.86794 0.55225 0.38110
  -1  -1  14 1519.04 20.5043   1 0.20514-0.37259 0.61341-0.84385 0.58795 0.35441
  -2  -1  14  256.91 10.0238   1 0.15624-0.42859 0.60135-0.81564 0.62400 0.32737
  -1  -2  14 201.595 9.00089   1 0.22318-0.37440 0.51726-0.85310 0.67094 0.28764
   0  -2  14 1239.30 18.9453   1 0.27179-0.31811 0.52706-0.87904 0.63637 0.31321
   1  -2  14 529.435 12.7609   1 0.31907-0.26050 0.53289-0.90102 0.60191 0.33865
   2  -2  14 1427.83  20.229   1 0.36515-0.20167 0.53467-0.91895 0.56799 0.36357
   2   0  15 19.4303   4.895   1 0.31203-0.18662 0.68596-0.86953 0.42907 0.53554
   1   0  15 3691.88 35.1558   1 0.26653-0.24602 0.68926-0.85669 0.45945 0.51417
   0   0  15 29.8586 5.55047   1 0.22015-0.30454 0.68860-0.83988 0.49132 0.49132
  -1   0  15 3047.99 30.2228   1 0.17279-0.36209 0.68391-0.81905 0.52437 0.46727
  -1   1  15 49.5927 6.09964   1 0.14552-0.35103 0.76343-0.79318 0.43074 0.54468
   0   1  15 3.08886 6.67269   1 0.19233-0.29295 0.76561-0.81151 0.39863 0.56778
   1   1  15 75.4559 6.33115   1 0.23836-0.23407 0.76385-0.82589 0.36823 0.58917
   2   1  15 81.9392 6.42226   1 0.28371-0.17452 0.75825-0.83644 0.33976 0.60863
   3   1  15  135.45 7.47866   1 0.32846-0.11437 0.74888-0.84321 0.31340 0.62598
   3   2  15 1740.55 22.5967   1 0.29655-0.09868 0.80889-0.79783 0.22596 0.69719
   2   2  15  440.10 11.6846   1 0.25145-0.15848 0.82017-0.79296 0.24931 0.68286
   1   2  15 1052.58 17.6854   1 0.20592-0.21785 0.82791-0.78456 0.27502 0.66615
   0   2  15 225.227 9.42015   1 0.15990-0.27673 0.83204-0.77254 0.30299 0.64719
  -1   2  15  618.32  14.267   1 0.11330-0.33503 0.83242-0.75678 0.33308 0.62611
   0   3  15 1142.28 19.0538   1 0.12363-0.25669 0.88638-0.72149 0.20830 0.72565
   1   3  15 144.336  7.5961   1 0.17003-0.19818 0.88028-0.73154 0.18351 0.74144
   2   3  15 357.517 10.9715   1 0.21609-0.13934 0.87084-0.73824 0.16116 0.75478
   3   3  15 33.2263 5.24261   1 0.26186-0.08021 0.85813-0.74168 0.14131 0.76562
   2   4  15-2.15305 6.76582   1 0.17876-0.11823 0.91028-0.67229 0.07868 0.82104
   1   4  15  75.556 6.25896   1 0.13185-0.17623 0.92076-0.66662 0.09741 0.81131
   0   0   0    0.00    0.00   1
;
_shelx_hkl_checksum     36115
_shelx_res_file
;
    shelx.res created by SHELXL-2014/7
TITL    namgfe in P -1
CELL   0.71073   6.9000   6.9280  11.0550  80.240  83.550  80.220
ZERR     2       0.0040   0.0010   0.0010   0.010   0.020   0.030
LATT  1
SFAC    O   NA  MG  FE  MO
UNIT    24   2   2   2   6
MERG    2
EXYZ MG1 FE1
EADP MG1 FE1
EXYZ MG2 FE2
EADP MG2 FE2
SUMP 1.0 0.0000000000000000000000000000000000000000000000000001 1 2 1 3
SUMP 1.0 0.0000000000000000000000000000000000000000000000000001 1 4 1 5
SUMP 1.0 0.0000000000000000000000000000000000000000000000000001 1 2 1 4
SUMP 5.0 0.000000000000000000000000000000000000000000000000001 2 2 3 3 2 4 3 5
L.S.   1000
BOND
FMAP    2
PLAN    25
ACTA
WGHT    0.030800    2.385800
EXTI    0.007381
FVAR       0.73409   0.75584   0.24416   0.24416   0.75584
NA    2    0.858645    0.591368    0.814833    11.00000    0.02925    0.02555 =
         0.18635   -0.04287   -0.04964    0.00887
MG1   3    0.815148    0.170273    0.508544    21.00000    0.00792    0.00811 =
         0.00905    0.00012   -0.00178   -0.00075
FE1   4    0.815148    0.170273    0.508544    31.00000    0.00792    0.00811 =
         0.00905    0.00012   -0.00178   -0.00075
MG2   3    0.775284    0.774908    0.110249    41.00000    0.00803    0.00732 =
         0.00789    0.00103   -0.00177   -0.00174
FE2   4    0.775284    0.774908    0.110249    51.00000    0.00803    0.00732 =
         0.00789    0.00103   -0.00177   -0.00174
MO1   5    0.759103    0.100663    0.851100    11.00000    0.00697    0.00870 =
         0.00770    0.00122   -0.00095   -0.00175
O11   1    0.816619    0.850788    0.926366    11.00000    0.01631    0.01063 =
         0.00943    0.00186   -0.00207   -0.00134
O12   1    0.929673    0.254683    0.873702    11.00000    0.01119    0.01522 =
         0.01823    0.00030   -0.00399   -0.00521
O13   1    0.516990    0.205254    0.893803    11.00000    0.00904    0.01776 =
         0.01939   -0.00051   -0.00162   -0.00090
O14   1    0.778359    0.088891    0.695319    11.00000    0.02581    0.01853 =
         0.00925    0.00180   -0.00175   -0.00209
MO2   5    0.705216    0.283182    0.188347    11.00000    0.01041    0.00802 =
         0.00985    0.00076   -0.00173   -0.00235
O21   1    0.457940    0.345826    0.228881    11.00000    0.01327    0.02947 =
         0.02612   -0.00260   -0.00174   -0.00281
O22   1    0.743591    0.067542    0.114798    11.00000    0.02256    0.01096 =
         0.02293   -0.00172   -0.00318   -0.00501
O23   1    0.837225    0.232157    0.320451    11.00000    0.01922    0.01882 =
         0.01252    0.00050   -0.00327   -0.00094
O24   1    0.801472    0.487779    0.091838    11.00000    0.02032    0.01005 =
         0.01291   -0.00115    0.00186   -0.00162
MO3   5    0.273719    0.296578    0.545072    11.00000    0.00771    0.00787 =
         0.00674   -0.00015   -0.00105   -0.00290
O31   1    0.122366    0.132762    0.505605    11.00000    0.00934    0.00889 =
         0.01668   -0.00272   -0.00261   -0.00267
O32   1    0.245796    0.297627    0.704545    11.00000    0.02655    0.02386 =
         0.00883   -0.00103   -0.00191   -0.00807
O33   1    0.518304    0.208284    0.504216    11.00000    0.01072    0.01975 =
         0.02117   -0.00251   -0.00183   -0.00249
O34   1    0.206749    0.538324    0.468986    11.00000    0.01886    0.00857 =
         0.01795    0.00078   -0.00269   -0.00274
HKLF 4
REM     namgfe in P -1
REM R1 =  0.0250 for    2850 Fo > 4sig(Fo)  and  0.0265 for all    2983 data
REM    168 parameters refined using      4 restraints
END
WGHT      0.0308      2.3876
REM Highest difference peak  1.468,  deepest hole -1.601,  1-sigma level  0.200
Q1    1   0.8085  0.5625  0.8706  11.00000  0.05    1.47
Q2    1   0.8758  0.5827  0.7799  11.00000  0.05    1.20
Q3    1   0.2850  0.2816  0.4780  11.00000  0.05    1.10
Q4    1   0.2084  0.1872  0.5248  11.00000  0.05    1.08
Q5    1   0.7689  0.0755  0.7744  11.00000  0.05    1.05
Q6    1   0.7267  0.2689  0.1162  11.00000  0.05    1.04
Q7    1   0.7454  0.1154  0.9183  11.00000  0.05    1.01
Q8    1   0.2547  0.3083  0.6251  11.00000  0.05    1.00
Q9    1   0.8201  0.2048  0.8699  11.00000  0.05    0.98
Q10   1   0.7900  0.4513  0.1973  11.00000  0.05    0.91
Q11   1   0.3232  0.3962  0.5660  11.00000  0.05    0.87
Q12   1   0.7092  0.0133  0.8335  11.00000  0.05    0.79
Q13   1   0.2289  0.4275  0.5170  11.00000  0.05    0.76
Q14   1   0.2100  0.2409  0.6574  11.00000  0.05    0.75
Q15   1   0.6501  0.1805  0.1661  11.00000  0.05    0.70
Q16   1   0.7274  0.2716  0.3157  11.00000  0.05    0.69
Q17   1   0.6827  0.2979  0.2582  11.00000  0.05    0.67
Q18   1   0.8233  0.2906  0.8527  11.00000  0.05    0.66
Q19   1   0.7980  0.9514  0.8817  11.00000  0.05    0.65
Q20   1   0.6813  0.1883  0.1157  11.00000  0.05    0.64
Q21   1   0.2221  0.5553  0.5257  11.00000  0.05    0.62
Q22   1   0.7424  0.0566  0.0814  11.00000  0.05    0.61
Q23   1   0.7340  0.2291  0.3048  11.00000  0.05    0.61
Q24   1   0.7387  0.1064 -0.0046  11.00000  0.05    0.61
Q25   1   0.2879  0.3477  0.2335  11.00000  0.05    0.61
;
_shelx_res_checksum     19616
