# Supplementary material for: Synthesis and crystal structure of NaMgFe(MoO4)3
Source: Acta Crystallogr E Crystallogr Commun. 2016 May 27;72(Pt 6):864–7. doi: 10.1107/S205698901600829X (PMC4908571; doi:10.1107/S205698901600829X)
Supplement: Supplementary file 2 [file e-72-00864-Isup2.hkl]

data_I                                                                          
_shelx_title '    namgfe in P -1'                                               
_shelx_refln_list_code          4                                               
_shelx_F_calc_maximum      272.97                                               
_exptl_crystal_F_000       542.00                                               
_reflns_d_resolution_high  0.7115                                               
                                                                                
loop_                                                                           
 _space_group_symop_operation_xyz                                               
 'x, y, z'                                                                      
 '-x, -y, -z'                                                                   
                                                                                
_cell_length_a     6.9000                                                       
_cell_length_b     6.9280                                                       
_cell_length_c    11.0550                                                       
_cell_angle_alpha  80.240                                                       
_cell_angle_beta   83.550                                                       
_cell_angle_gamma  80.220                                                       
                                                                                
_shelx_F_squared_multiplier     1.000                                           
                                                                                
loop_                                                                           
 _refln_index_h                                                                 
 _refln_index_k                                                                 
 _refln_index_l                                                                 
 _refln_F_squared_calc                                                          
 _refln_F_squared_meas                                                          
 _refln_F_squared_sigma                                                         
 _refln_observed_status                                                         
   1   0   0         64.05        165.62         2.90 o                         
   2   0   0      74511.18      95464.36       904.39 o                         
   3   0   0       3453.91       4097.25        50.73 o                         
   4   0   0      23395.18      25215.41       269.57 o                         
   5   0   0        868.92        859.29        27.59 o                         
   6   0   0       2609.23       2666.79        40.13 o                         
   7   0   0        385.43        413.37         8.84 o                         
   8   0   0        332.05        324.36         8.96 o                         
   9   0   0        343.74        382.48        10.50 o                         
  -9   1   0       1285.36       1215.07        64.21 o                         
  -8   1   0        642.21        659.32        12.78 o                         
  -7   1   0       3486.49       3547.19       116.66 o                         
  -6   1   0        469.20        482.24        19.25 o                         
  -5   1   0       1529.10       1557.46        33.90 o                         
  -4   1   0        351.87        346.62         8.00 o                         
  -3   1   0        798.99        920.63        24.23 o                         
  -2   1   0        665.40        778.03        17.31 o                         
  -1   1   0         95.77         94.13         2.26 o                         
   0   1   0       1567.62       1566.99         9.48 o                         
   1   1   0       1050.83       1061.61         7.13 o                         
   2   1   0       2070.24       2062.92        30.27 o                         
   3   1   0        499.56        473.22         7.70 o                         
   4   1   0       2486.98       2612.48        17.08 o                         
   5   1   0        284.62        306.87         8.09 o                         
   6   1   0        729.60        779.03        10.28 o                         
   7   1   0         10.76         19.17         8.31 o                         
   8   1   0        469.15        487.05        10.55 o                         
   9   1   0          0.19         22.62         8.45 o                         
  -9   2   0          1.92         -0.59        11.35 o                         
  -8   2   0        267.02        287.95        34.31 o                         
  -7   2   0         14.07         41.62         5.97 o                         
  -6   2   0          6.07          3.51         6.45 o                         
  -5   2   0         12.69         36.02         5.41 o                         
  -4   2   0        846.54        926.80        10.98 o                         
  -3   2   0       1162.07       1320.41        14.03 o                         
  -2   2   0       3913.01       3931.56        74.57 o                         
  -1   2   0       4271.82       4189.35        93.45 o                         
   0   2   0      28425.39      28772.20       174.71 o                         
   1   2   0      17608.52      16975.58        89.51 o                         
   2   2   0       7226.31       6440.13        24.58 o                         
   3   2   0       9537.50       9700.02       160.95 o                         
   4   2   0       8998.56       9500.93       113.75 o                         
   5   2   0      14931.47      15880.76       189.50 o                         
   6   2   0        112.39        124.16         9.58 o                         
   7   2   0       4890.19       5187.32        72.14 o                         
   8   2   0        121.41        145.70        14.03 o                         
   9   2   0       5095.28       5265.20        37.27 o                         
  -8   3   0        451.70        485.29        13.92 o                         
  -7   3   0      11604.70      12983.90        96.51 o                         
  -6   3   0       3855.23       4071.26        35.66 o                         
  -5   3   0      18628.55      20158.83       269.89 o                         
  -4   3   0       2584.00       2620.29        36.78 o                         
  -3   3   0      34149.01      35588.24       394.98 o                         
  -2   3   0        366.93        400.68        19.20 o                         
  -1   3   0      11446.26      11588.22        61.43 o                         
   0   3   0         44.47         91.54         2.98 o                         
   1   3   0       1499.19       1433.50        48.54 o                         
   2   3   0        211.29        218.14         5.69 o                         
   3   3   0        448.38        443.35        15.77 o                         
   4   3   0        321.22        368.72        16.03 o                         
   5   3   0         47.82         59.30         6.85 o                         
   6   3   0        733.10        804.25        17.39 o                         
   7   3   0         36.30         30.95         5.05 o                         
   8   3   0        784.20        798.10        13.09 o                         
   9   3   0         83.97         89.69         7.70 o                         
  -8   4   0         59.85         89.59        13.84 o                         
  -7   4   0        766.39        777.85        15.22 o                         
  -6   4   0          0.33          9.50         7.66 o                         
  -5   4   0       1160.84       1223.07        14.74 o                         
  -4   4   0         17.04         21.17         8.52 o                         
  -3   4   0       2721.27       2720.86        19.42 o                         
  -2   4   0        386.27        395.91         7.41 o                         
  -1   4   0       1587.00       1565.82        22.82 o                         
   0   4   0        932.76        927.36         8.70 o                         
   1   4   0         72.76         86.36         3.55 o                         
   2   4   0        352.34        347.21         6.98 o                         
   3   4   0        258.68        253.08         5.58 o                         
   4   4   0       1101.30       1087.46        11.05 o                         
   5   4   0        985.54        994.20        29.28 o                         
   6   4   0        411.86        417.41         8.45 o                         
   7   4   0         33.71         37.27         4.67 o                         
   8   4   0       2010.03       2120.76        58.77 o                         
   9   4   0        715.25        738.48        13.87 o                         
  -7   5   0       1713.70       1872.36        22.84 o                         
  -6   5   0       4924.77       5112.51        36.85 o                         
  -5   5   0       1570.46       1599.27        49.73 o                         
  -4   5   0       7938.29       8089.17        84.71 o                         
  -3   5   0       3747.09       3784.66        28.05 o                         
  -2   5   0      13109.62      13262.77       110.48 o                         
  -1   5   0          8.30         18.74         3.54 o                         
   0   5   0      10493.14      10460.97        46.06 o                         
   1   5   0        783.47        844.35         9.87 o                         
   2   5   0      12389.13      12133.06        49.97 o                         
   3   5   0       2642.49       2708.80        19.06 o                         
   4   5   0       3310.87       3335.39        23.55 o                         
   5   5   0       2431.61       2439.19        34.50 o                         
   6   5   0       1099.03       1142.39        13.85 o                         
   7   5   0       1276.32       1261.87        15.63 o                         
   8   5   0        101.05        104.09        12.49 o                         
  -6   6   0       1751.91       1757.85        21.28 o                         
  -5   6   0        149.60        156.50         7.62 o                         
  -4   6   0        773.55        804.73        14.29 o                         
  -3   6   0        942.43        913.19        12.79 o                         
  -2   6   0       1069.93       1037.94        12.78 o                         
  -1   6   0        557.68        606.38        10.53 o                         
   0   6   0       1677.39       1659.09        28.74 o                         
   1   6   0       1229.81       1178.99        12.44 o                         
   2   6   0       1785.18       1799.15        24.41 o                         
   3   6   0        280.78        298.32         7.01 o                         
   4   6   0        998.66        994.78        12.50 o                         
   5   6   0         11.40         13.06         5.44 o                         
   6   6   0        232.70        235.29         8.08 o                         
   7   6   0         30.61         44.88         8.83 o                         
   8   6   0          0.11         15.91        10.34 o                         
  -5   7   0         92.26         89.44         7.35 o                         
  -4   7   0        424.68        411.64        10.55 o                         
  -3   7   0         53.63         67.28         6.29 o                         
  -2   7   0       2427.02       2445.88        21.03 o                         
  -1   7   0        707.46        773.57        11.82 o                         
   0   7   0       1345.63       1352.26        14.90 o                         
   1   7   0       1189.92       1192.70        13.93 o                         
   2   7   0        620.39        633.13        20.01 o                         
   3   7   0       6566.76       6624.45        46.31 o                         
   4   7   0        326.55        324.22         8.35 o                         
   5   7   0       9387.09       9537.47        88.10 o                         
   6   7   0        191.37        182.87         7.82 o                         
   7   7   0       8288.25       8134.73        52.93 o                         
  -4   8   0        583.69        561.36        19.17 o                         
  -3   8   0        582.62        585.37        16.11 o                         
  -2   8   0        622.04        645.49        20.37 o                         
  -1   8   0        670.94        632.10        17.46 o                         
   0   8   0        176.87        216.15         8.19 o                         
   1   8   0         25.34         21.35         9.22 o                         
   2   8   0          0.61         -5.80         7.10 o                         
   3   8   0         48.56         61.50        11.87 o                         
   4   8   0          0.10          8.23         7.20 o                         
   5   8   0         90.81        110.76         7.63 o                         
   6   8   0         72.53         74.26         6.55 o                         
  -1   9   0         38.76         43.71         7.11 o                         
   0   9   0        117.43        113.44         7.36 o                         
   1   9   0         15.34         46.50         6.04 o                         
   2   9   0         72.10         80.19         8.62 o                         
   3   9   0        872.10        891.95        14.98 o                         
   4   9   0        486.07        502.37        12.25 o                         
  -4  -9   1       2504.64       2460.73        73.27 o                         
  -3  -9   1        130.67        124.24         6.25 o                         
  -2  -9   1       1917.54       1859.06        17.42 o                         
  -1  -9   1         14.42         11.57         8.21 o                         
   0  -9   1       1213.55       1251.89        25.83 o                         
   1  -9   1          0.42          2.18         5.71 o                         
  -6  -8   1       3322.16       3367.82        28.84 o                         
  -5  -8   1        358.20        369.55         8.41 o                         
  -4  -8   1       8411.53       8396.19        97.47 o                         
  -3  -8   1        451.75        480.65         8.87 o                         
  -2  -8   1       9578.20       9792.11       136.64 o                         
  -1  -8   1       1020.65       1058.40        13.52 o                         
   0  -8   1       7239.17       7539.53        74.38 o                         
   1  -8   1       1039.06       1047.19        12.59 o                         
   2  -8   1       2884.75       2913.42        55.63 o                         
   3  -8   1        858.82        900.52        12.66 o                         
  -7  -7   1        656.01        687.84        13.84 o                         
  -6  -7   1        558.85        570.71        17.59 o                         
  -5  -7   1         15.99         39.44         5.10 o                         
  -4  -7   1        699.02        673.25        11.74 o                         
  -3  -7   1        614.13        656.22        11.23 o                         
  -2  -7   1        974.33        991.45        44.71 o                         
  -1  -7   1       1808.50       1776.03        18.31 o                         
   0  -7   1        315.21        316.80         8.20 o                         
   1  -7   1       1559.47       1567.74        16.90 o                         
   2  -7   1          4.21         12.41         8.17 o                         
   3  -7   1        654.05        691.29        12.66 o                         
   4  -7   1        134.21        136.82         7.56 o                         
   5  -7   1        632.87        664.97        14.18 o                         
  -8  -6   1         63.24         77.26        12.92 o                         
  -7  -6   1       1366.57       1442.74        48.12 o                         
  -6  -6   1        125.34        127.44        11.95 o                         
  -5  -6   1       1462.11       1470.52        27.37 o                         
  -4  -6   1       1472.02       1466.11        15.21 o                         
  -3  -6   1       2961.69       3004.62        21.63 o                         
  -2  -6   1       1596.15       1630.02        14.97 o                         
  -1  -6   1       6985.06       7284.66       149.49 o                         
   0  -6   1       3317.18       3376.54        29.95 o                         
   1  -6   1       7274.21       7362.01       104.37 o                         
   2  -6   1       2001.53       2090.04        18.08 o                         
   3  -6   1       4712.40       4735.24        33.11 o                         
   4  -6   1         40.51         37.10         5.42 o                         
   5  -6   1       3325.23       3419.02        27.88 o                         
   6  -6   1        190.40        199.11         9.31 o                         
  -8  -5   1       3243.70       3391.18       103.05 o                         
  -7  -5   1       6729.64       6830.62       182.20 o                         
  -6  -5   1       3922.67       4100.91        28.75 o                         
  -5  -5   1       3689.68       3757.50        27.07 o                         
  -4  -5   1       3451.72       3430.37        41.19 o                         
  -3  -5   1       1210.97       1207.46        12.19 o                         
  -2  -5   1       2837.87       2791.46        42.33 o                         
  -1  -5   1        177.52        186.14         7.66 o                         
   0  -5   1        147.15        157.01         5.26 o                         
   1  -5   1        539.48        532.90         8.38 o                         
   2  -5   1         26.33         36.53         5.76 o                         
   3  -5   1        439.59        432.94         8.71 o                         
   4  -5   1       1667.79       1738.83        17.27 o                         
   5  -5   1        120.58        127.70         6.92 o                         
   6  -5   1       2094.07       2157.72        22.87 o                         
   7  -5   1          2.96          7.47         9.15 o                         
  -9  -4   1          0.34          3.89         7.49 o                         
  -8  -4   1        638.28        680.37        24.09 o                         
  -7  -4   1          4.46          7.61         4.99 o                         
  -6  -4   1       1035.03       1069.92        41.83 o                         
  -5  -4   1        161.43        161.35         6.03 o                         
  -4  -4   1        323.67        331.18         6.75 o                         
  -3  -4   1         21.62         32.17         3.65 o                         
  -2  -4   1       1004.24       1047.32         9.78 o                         
  -1  -4   1         11.91         10.38         2.99 o                         
   0  -4   1         18.32         23.69         3.17 o                         
   1  -4   1        728.63        744.09         8.53 o                         
   2  -4   1        459.46        489.10         7.67 o                         
   3  -4   1        811.81        829.23        10.52 o                         
   4  -4   1        683.28        743.33        10.98 o                         
   5  -4   1        607.25        642.82        11.32 o                         
   6  -4   1       1191.42       1304.09        20.96 o                         
   7  -4   1          5.15         -1.18         6.93 o                         
   8  -4   1       2737.48       2941.18        31.25 o                         
  -9  -3   1       1022.02       1079.05        16.32 o                         
  -8  -3   1       6153.85       6349.95       183.47 o                         
  -7  -3   1       1141.27       1200.99        36.19 o                         
  -6  -3   1      11100.15      11489.02       487.33 o                         
  -5  -3   1        237.52        260.49         6.17 o                         
  -4  -3   1      22532.10      22749.39       589.81 o                         
  -3  -3   1         64.81         92.24         3.69 o                         
  -2  -3   1      20398.70      18866.40       259.62 o                         
  -1  -3   1        949.56        955.01        28.52 o                         
   0  -3   1       4179.21       3882.79        48.94 o                         
   1  -3   1       5390.02       5401.19        72.48 o                         
   2  -3   1       2575.76       2698.40        18.17 o                         
   3  -3   1       5799.60       5920.63        49.80 o                         
   4  -3   1          0.18         -2.36         5.46 o                         
   5  -3   1        772.97        831.13        31.54 o                         
   6  -3   1        217.08        240.69        12.35 o                         
   7  -3   1         47.65         63.67        19.45 o                         
   8  -3   1        795.63        841.46        27.72 o                         
  -9  -2   1        553.90        568.00        11.82 o                         
  -8  -2   1         12.00        304.40        17.99 o                         
  -7  -2   1          1.69          8.32         7.13 o                         
  -6  -2   1         26.18         54.06         3.99 o                         
  -5  -2   1        362.11        388.09        10.68 o                         
  -4  -2   1          0.49          0.97         3.65 o                         
  -3  -2   1       2546.24       2613.95       115.92 o                         
  -2  -2   1         71.21         88.52         2.73 o                         
  -1  -2   1       8576.79       8707.25       268.20 o                         
   0  -2   1       3436.86       3384.41        16.10 o                         
   1  -2   1       7144.11       7058.83       108.57 o                         
   2  -2   1        401.53        358.07         5.26 o                         
   3  -2   1       4838.53       5054.46       171.98 o                         
   4  -2   1       1363.33       1463.17        58.01 o                         
   5  -2   1       1299.08       1439.41        52.74 o                         
   6  -2   1        589.16        636.38        23.85 o                         
   7  -2   1       3275.52       3252.17        26.94 o                         
   8  -2   1         32.09         38.91         6.51 o                         
   9  -2   1       2475.11       2488.43       114.72 o                         
  -9  -1   1          6.57          3.82         7.21 o                         
  -8  -1   1        283.86        311.75         8.37 o                         
  -7  -1   1        104.15         97.82         5.52 o                         
  -6  -1   1       1597.84       1651.37        14.14 o                         
  -5  -1   1       1483.91       1542.72        14.32 o                         
  -4  -1   1       8386.19       8806.74       112.33 o                         
  -3  -1   1       3638.79       3678.10        69.25 o                         
  -2  -1   1       7777.64       8144.42       294.07 o                         
  -1  -1   1       8503.04       8432.33       311.07 o                         
   0  -1   1        742.24        724.03        14.20 o                         
   1  -1   1      23367.43      24696.79       311.43 o                         
   2  -1   1        606.50        634.77        29.21 o                         
   3  -1   1      21547.76      21722.37       637.29 o                         
   4  -1   1       6514.26       6503.12       120.08 o                         
   5  -1   1      14437.15      14307.96       324.05 o                         
   6  -1   1       3415.02       3375.21        85.64 o                         
   7  -1   1       7935.37       7759.75       200.18 o                         
   8  -1   1       2070.38       1948.87        41.83 o                         
   9  -1   1       1205.05       1126.82        59.53 o                         
  -9   0   1       4465.87       4368.98        30.80 o                         
  -8   0   1        884.98        832.10        12.81 o                         
  -7   0   1       2939.34       2937.95        20.89 o                         
  -6   0   1        435.67        456.27         7.84 o                         
  -5   0   1       1014.92       1202.84        10.89 o                         
  -4   0   1       1341.29       1387.83        17.46 o                         
  -3   0   1       2291.85       2486.51        16.29 o                         
  -2   0   1       1157.53       1164.24         8.14 o                         
  -1   0   1       2059.37       2168.07        28.62 o                         
   1   0   1       3007.34       2879.72        66.53 o                         
   2   0   1       3606.87       3469.35        33.50 o                         
   3   0   1       2896.26       2901.10        35.88 o                         
   4   0   1       5736.11       5633.13        72.05 o                         
   5   0   1        158.51        168.59         4.97 o                         
   6   0   1       2820.75       2759.47        36.23 o                         
   7   0   1        215.72        228.29         6.85 o                         
   8   0   1       1651.71       1618.79        64.47 o                         
   9   0   1          0.47          8.48         7.11 o                         
  -9   1   1        250.73        265.09         9.03 o                         
  -8   1   1        231.09        222.26         7.96 o                         
  -7   1   1        993.36        970.48        13.97 o                         
  -6   1   1         99.15         97.19         6.29 o                         
  -5   1   1        839.44        808.09        17.26 o                         
  -4   1   1        137.93        207.10         5.11 o                         
  -3   1   1        956.81        979.69        15.55 o                         
  -2   1   1        660.89        666.08        13.59 o                         
  -1   1   1        107.55        141.01         3.63 o                         
   0   1   1       2761.87       2592.38        32.09 o                         
   1   1   1         59.74         61.19         1.70 o                         
   2   1   1      14531.61      14977.09        45.30 o                         
   3   1   1          5.20         10.27         5.39 o                         
   4   1   1      33754.22      35685.30        78.74 o                         
   5   1   1       3661.80       3651.90        24.14 o                         
   6   1   1      22446.41      23469.97        74.65 o                         
   7   1   1       4512.84       4431.21        48.86 o                         
   8   1   1       9713.12       9761.33       159.59 o                         
   9   1   1        655.54        617.60        12.32 o                         
  -8   2   1       3932.84       3824.51        80.33 o                         
  -7   2   1        965.35       1040.26        15.62 o                         
  -6   2   1       3552.57       3761.75        66.92 o                         
  -5   2   1         13.97         31.30         4.49 o                         
  -4   2   1       6214.42       6449.89        75.24 o                         
  -3   2   1      12622.46      12788.81        83.56 o                         
  -2   2   1      10111.63       9777.69        61.93 o                         
  -1   2   1      16057.98      15404.35        81.32 o                         
   0   2   1      16802.12      16522.13       134.05 o                         
   1   2   1      26009.41      25870.01       258.76 o                         
   2   2   1       3447.54       3413.28        37.87 o                         
   3   2   1       7674.50       7946.82        30.06 o                         
   4   2   1        800.91        919.68         8.45 o                         
   5   2   1       1075.53       1079.22        10.34 o                         
   6   2   1         25.68         27.66         5.95 o                         
   7   2   1         37.90         42.44         7.61 o                         
   8   2   1        129.65        140.15        10.73 o                         
   9   2   1        311.37        304.25         9.20 o                         
  -8   3   1          2.51         12.89         7.66 o                         
  -7   3   1        659.45        738.77        24.03 o                         
  -6   3   1         28.53         24.59         6.64 o                         
  -5   3   1        869.22        913.87        11.97 o                         
  -4   3   1          0.37          2.21         3.97 o                         
  -3   3   1       3392.36       3340.24        30.87 o                         
  -2   3   1        276.52        252.80         4.83 o                         
  -1   3   1       2903.54       2830.17        48.57 o                         
   0   3   1         90.42         79.80         5.67 o                         
   1   3   1       2396.46       2443.99        39.39 o                         
   2   3   1        146.76        152.23         5.35 o                         
   3   3   1       2294.72       2269.35        48.65 o                         
   4   3   1        733.92        758.73        17.88 o                         
   5   3   1        548.57        579.34        20.96 o                         
   6   3   1       1906.76       1948.05        70.46 o                         
   7   3   1        347.57        387.54         8.43 o                         
   8   3   1       1751.94       1851.75        32.77 o                         
   9   3   1        609.54        624.86        20.92 o                         
  -8   4   1        194.92        230.67        10.50 o                         
  -7   4   1         57.65         57.58         8.64 o                         
  -6   4   1        373.50        392.24        12.37 o                         
  -5   4   1       1629.79       1637.14        16.24 o                         
  -4   4   1        295.78        294.58         7.04 o                         
  -3   4   1      12171.79      12320.79       195.33 o                         
  -2   4   1          6.92          3.95         3.46 o                         
  -1   4   1      32721.74      33147.39       662.80 o                         
   0   4   1          3.95         25.75         2.85 o                         
   1   4   1      70423.24      77455.70      1409.02 o                         
   2   4   1         72.65         69.33         3.44 o                         
   3   4   1      34919.07      35073.19       636.65 o                         
   4   4   1        510.00        520.46        23.83 o                         
   5   4   1      11041.62      11689.02       237.78 o                         
   6   4   1        897.02        927.76        11.73 o                         
   7   4   1       2459.63       2646.63        39.66 o                         
   8   4   1        816.32        881.83        25.56 o                         
   9   4   1        484.73        502.91        11.48 o                         
  -7   5   1        118.93        135.35         8.35 o                         
  -6   5   1       2833.35       2769.37        24.27 o                         
  -5   5   1        293.49        321.15         8.33 o                         
  -4   5   1       1626.11       1617.22        45.13 o                         
  -3   5   1         53.15         64.69         8.34 o                         
  -2   5   1        130.84        135.81         7.01 o                         
  -1   5   1          0.02          1.30         4.56 o                         
   0   5   1          3.44         11.45         3.15 o                         
   1   5   1          6.86         24.84         3.20 o                         
   2   5   1        760.41        797.13         9.21 o                         
   3   5   1        330.79        334.10        18.44 o                         
   4   5   1        590.06        641.73        10.53 o                         
   5   5   1        410.55        432.32         8.21 o                         
   6   5   1        478.01        480.08         9.45 o                         
   7   5   1        278.81        283.49         8.08 o                         
   8   5   1         69.32         71.22         6.39 o                         
  -6   6   1          1.08         18.71         6.78 o                         
  -5   6   1          0.06         -0.62         5.67 o                         
  -4   6   1          4.18          5.47         5.35 o                         
  -3   6   1        277.44        282.86         7.56 o                         
  -2   6   1        228.94        232.51        13.29 o                         
  -1   6   1       1739.20       1726.97        41.04 o                         
   0   6   1       2064.92       2006.47        26.78 o                         
   1   6   1       6961.61       6939.45        61.98 o                         
   2   6   1       3835.02       3956.80        29.49 o                         
   3   6   1       5475.73       5623.70        83.37 o                         
   4   6   1       3761.20       3905.35        45.29 o                         
   5   6   1       2564.44       2722.99        20.53 o                         
   6   6   1       7025.79       7218.49       121.83 o                         
   7   6   1        367.49        403.19        16.07 o                         
   8   6   1       4081.26       4215.77        30.88 o                         
  -5   7   1        757.07        759.53        18.40 o                         
  -4   7   1       8050.95       8155.80       150.39 o                         
  -3   7   1        921.62        956.29        19.91 o                         
  -2   7   1       8426.71       8611.67        54.00 o                         
  -1   7   1        627.59        635.71        10.53 o                         
   0   7   1       3666.91       3753.67        52.83 o                         
   1   7   1        214.98        216.30         6.75 o                         
   2   7   1        302.95        313.57         8.33 o                         
   3   7   1        158.40        151.69         6.04 o                         
   4   7   1         58.33         63.83         5.20 o                         
   5   7   1          0.56          1.05         7.07 o                         
   6   7   1          0.00          5.96         4.57 o                         
   7   7   1        338.89        378.70        10.25 o                         
  -4   8   1        318.55        315.45        10.56 o                         
  -3   8   1         11.12         10.16         8.02 o                         
  -2   8   1        660.36        651.94        21.15 o                         
  -1   8   1          4.33         14.79         5.16 o                         
   0   8   1        350.32        349.71         9.05 o                         
   1   8   1         74.02         82.94         5.55 o                         
   2   8   1         25.05         43.04         5.17 o                         
   3   8   1        140.80        147.96         7.70 o                         
   4   8   1         82.60         82.95         6.25 o                         
   5   8   1         74.16         94.32         6.66 o                         
   6   8   1        338.63        319.49        10.09 o                         
  -2   9   1       1343.31       1358.23        18.49 o                         
  -1   9   1       4768.62       4858.52        84.86 o                         
   0   9   1        140.37        154.31         7.64 o                         
   1   9   1       4085.89       4172.19        30.22 o                         
   2   9   1        203.12        187.93         8.39 o                         
   3   9   1       4273.00       4245.33        42.06 o                         
   4   9   1        585.99        597.37        12.83 o                         
  -3  -9   2       1717.26       1786.27        29.30 o                         
  -2  -9   2         76.90         98.58         9.88 o                         
  -1  -9   2       1496.31       1563.43        27.39 o                         
   0  -9   2        114.91        117.51        10.71 o                         
   1  -9   2       2287.07       2310.77        34.12 o                         
  -5  -8   2        280.05        285.95        13.09 o                         
  -4  -8   2          2.35          2.29         9.80 o                         
  -3  -8   2        538.97        534.65        15.98 o                         
  -2  -8   2        352.28        371.72        13.46 o                         
  -1  -8   2        507.98        524.68        15.75 o                         
   0  -8   2       2600.33       2676.68        32.61 o                         
   1  -8   2        411.84        452.48        14.81 o                         
   2  -8   2       4483.38       4427.44        44.18 o                         
   3  -8   2        162.12        166.07        12.01 o                         
  -7  -7   2        269.93        268.90        13.36 o                         
  -6  -7   2        140.14        126.15        10.15 o                         
  -5  -7   2        925.32        899.89        19.77 o                         
  -4  -7   2          7.11         25.38         6.67 o                         
  -3  -7   2       1380.04       1347.92        21.63 o                         
  -2  -7   2        564.52        583.35        14.73 o                         
  -1  -7   2       1768.37       1694.97        23.73 o                         
   0  -7   2       3149.36       3181.60        32.32 o                         
   1  -7   2        102.43         98.29         8.42 o                         
   2  -7   2       5646.93       5739.03        56.31 o                         
   3  -7   2          7.18          9.23         7.24 o                         
   4  -7   2       4901.97       5006.92        51.90 o                         
   5  -7   2        110.57        150.75        11.04 o                         
  -7  -6   2        120.94        127.57         9.93 o                         
  -6  -6   2       3963.55       3954.33        38.30 o                         
  -5  -6   2       1981.53       1886.59        25.43 o                         
  -4  -6   2       1167.94       1147.46        18.88 o                         
  -3  -6   2       3651.37       3663.13        34.89 o                         
  -2  -6   2       1182.89       1134.16        17.70 o                         
  -1  -6   2       5037.49       4994.09        44.16 o                         
   0  -6   2         22.29         20.67         5.78 o                         
   1  -6   2        876.36        877.89        16.11 o                         
   2  -6   2        916.58       1014.19        17.91 o                         
   3  -6   2         90.85        102.68         8.01 o                         
   4  -6   2       2100.05       2093.67        28.57 o                         
   5  -6   2        102.32         86.35         9.58 o                         
   6  -6   2       1681.05       1681.68        29.83 o                         
  -8  -5   2         54.57         76.29         8.90 o                         
  -7  -5   2       1613.27       1504.60        24.40 o                         
  -6  -5   2          0.33         12.93         5.99 o                         
  -5  -5   2       4814.75       4687.06        44.86 o                         
  -4  -5   2        638.50        646.39        13.68 o                         
  -3  -5   2       6907.93       6792.69        56.15 o                         
  -2  -5   2        240.20        257.35         8.78 o                         
  -1  -5   2       7561.15       7417.48        56.01 o                         
   0  -5   2        169.38        176.43         7.79 o                         
   1  -5   2       1772.12       1895.13        21.04 o                         
   2  -5   2        169.42        189.00         7.86 o                         
   3  -5   2       2038.14       2185.20        25.33 o                         
   4  -5   2          1.80          8.81         6.22 o                         
   5  -5   2       1467.21       1612.96        25.39 o                         
   6  -5   2        659.05        660.43        19.08 o                         
   7  -5   2        756.45        749.81        21.67 o                         
  -8  -4   2          3.76         26.75         7.83 o                         
  -7  -4   2        880.04       1139.41        20.10 o                         
  -6  -4   2         32.17         36.81         6.06 o                         
  -5  -4   2       6130.37       6042.03        55.23 o                         
  -4  -4   2       2279.75       2178.55        22.00 o                         
  -3  -4   2      18455.60      17728.70        83.39 o                         
  -2  -4   2        719.69        697.28        11.63 o                         
  -1  -4   2      35431.61      34335.11       110.35 o                         
   0  -4   2       2696.98       2699.16        26.20 o                         
   1  -4   2      15363.03      15715.73        76.05 o                         
   2  -4   2       1222.73       1239.99        16.50 o                         
   3  -4   2       8573.80       8615.23        64.35 o                         
   4  -4   2       2611.57       2719.97        28.07 o                         
   5  -4   2        607.17        650.80        15.99 o                         
   6  -4   2       1249.79       1302.65        24.17 o                         
   7  -4   2         30.60         34.12         9.31 o                         
  -9  -3   2        162.61        157.02        11.07 o                         
  -8  -3   2       1458.83       1408.81        23.53 o                         
  -7  -3   2        283.62        302.65        11.26 o                         
  -6  -3   2        794.15        822.61        15.52 o                         
  -5  -3   2       1004.25       1021.06        15.98 o                         
  -4  -3   2         39.49         48.90         5.27 o                         
  -3  -3   2       2127.39       2171.80        20.51 o                         
  -2  -3   2       1973.83       1900.78        20.04 o                         
  -1  -3   2       5815.75       5791.75        38.32 o                         
   0  -3   2       5406.35       5324.76        36.71 o                         
   1  -3   2        795.77        766.47        10.85 o                         
   2  -3   2       3683.96       3870.17        36.16 o                         
   3  -3   2        380.00        425.61        10.35 o                         
   4  -3   2       2571.18       2798.90        27.13 o                         
   5  -3   2         97.41         97.77         8.03 o                         
   6  -3   2        546.26        595.45        16.68 o                         
   7  -3   2        246.55        267.94        13.79 o                         
   8  -3   2        378.17        388.96        17.00 o                         
  -9  -2   2        274.89        272.77        12.97 o                         
  -8  -2   2        963.13        997.32        20.01 o                         
  -7  -2   2        170.77        215.89         9.71 o                         
  -6  -2   2       1426.98       1520.21        19.94 o                         
  -5  -2   2        101.62        115.55         6.87 o                         
  -4  -2   2       2375.38       2370.73        24.63 o                         
  -3  -2   2       1273.49       1219.46        13.14 o                         
  -2  -2   2        944.04        756.75         9.45 o                         
  -1  -2   2       1302.97       1080.08        11.30 o                         
   0  -2   2      14452.87      14054.23        51.80 o                         
   1  -2   2        339.39        208.14         5.51 o                         
   2  -2   2      15341.25      16053.79        67.85 o                         
   3  -2   2       5879.21       6226.06        48.42 o                         
   4  -2   2      11270.02      12011.67        77.42 o                         
   5  -2   2         16.27         41.32         6.92 o                         
   6  -2   2       3815.36       3925.24        38.37 o                         
   7  -2   2         87.02         98.86         9.76 o                         
   8  -2   2       3364.25       3322.90        41.27 o                         
  -9  -1   2        615.99        560.95        16.96 o                         
  -8  -1   2       6770.35       6880.83        61.12 o                         
  -7  -1   2       5918.20       6000.44        59.71 o                         
  -6  -1   2       9783.45      10087.48        70.57 o                         
  -5  -1   2       5360.36       5563.96        47.19 o                         
  -4  -1   2      13228.16      13633.74        66.11 o                         
  -3  -1   2       7389.97       7448.77        42.58 o                         
  -2  -1   2       1226.28       1132.14        11.41 o                         
  -1  -1   2       7434.09       7735.05        33.50 o                         
   0  -1   2        161.45        176.18         4.33 o                         
   1  -1   2       1374.72       1469.95        14.16 o                         
   2  -1   2       1070.98       1117.76        12.17 o                         
   3  -1   2          1.08         26.28         4.38 o                         
   4  -1   2       1344.71       1356.72        17.29 o                         
   5  -1   2       2868.63       2851.71        27.54 o                         
   6  -1   2        225.84        206.44         9.72 o                         
   7  -1   2       3101.38       3046.69        33.63 o                         
   8  -1   2        166.72        172.00        10.63 o                         
   9  -1   2       2367.88       2329.39        34.63 o                         
  -9   0   2        431.26        412.19        14.83 o                         
  -8   0   2         61.78         63.06         8.31 o                         
  -7   0   2       1420.09       1476.17        21.60 o                         
  -6   0   2          1.94          3.64         7.51 o                         
  -5   0   2       2046.76       2126.43        20.82 o                         
  -4   0   2          0.48         -6.07         6.07 o                         
  -3   0   2       1060.18       1022.53        11.36 o                         
  -2   0   2        393.86        476.81         7.15 o                         
  -1   0   2       1437.28       1537.17        15.28 o                         
   0   0   2        701.75        695.24         7.64 o                         
   1   0   2         58.66         72.38         3.28 o                         
   2   0   2       1502.92       1504.09        14.61 o                         
   3   0   2       1887.89       1995.13        19.47 o                         
   4   0   2        422.11        419.12         8.91 o                         
   5   0   2        160.61        155.62         7.26 o                         
   6   0   2         37.25         47.64         5.72 o                         
   7   0   2        769.37        727.71        16.22 o                         
   8   0   2          6.18        111.86         9.17 o                         
   9   0   2       3419.18       3272.74        38.84 o                         
  -9   1   2       1508.24       1377.25        26.29 o                         
  -8   1   2       1239.76       1240.32        22.55 o                         
  -7   1   2       7215.78       6843.10        66.02 o                         
  -6   1   2        863.96        848.76        15.34 o                         
  -5   1   2       9182.45       9417.93        62.41 o                         
  -4   1   2       1316.37       1347.13        15.14 o                         
  -3   1   2      30354.55      31015.05       108.65 o                         
  -2   1   2       1597.49       1760.28        16.58 o                         
  -1   1   2      26774.22      24540.69        60.92 o                         
   0   1   2         72.54         66.66         2.77 o                         
   1   1   2      14063.62      13154.59        39.49 o                         
   2   1   2       9328.59       9123.62        38.06 o                         
   3   1   2       1617.18       1523.89        15.85 o                         
   4   1   2       6364.18       6404.91        43.26 o                         
   5   1   2         83.85        104.47         5.89 o                         
   6   1   2       1108.02       1134.96        16.83 o                         
   7   1   2        365.91        351.59        11.29 o                         
   8   1   2        124.69        126.00         8.47 o                         
   9   1   2       1034.16       1046.64        21.86 o                         
  -8   2   2        761.76        690.66        19.57 o                         
  -7   2   2        103.75         96.62         9.91 o                         
  -6   2   2          0.67          0.00        10.86 o                         
  -5   2   2        132.78        148.02         8.78 o                         
  -4   2   2        248.22        241.73         8.00 o                         
  -3   2   2        120.99        115.02         5.57 o                         
  -2   2   2       3101.84       2901.36        25.53 o                         
  -1   2   2         89.00         81.76         3.85 o                         
   0   2   2       8394.11       8033.63        34.65 o                         
   1   2   2        780.30        698.68         7.50 o                         
   2   2   2       8823.95       8383.67        38.99 o                         
   3   2   2        995.58       1008.93        11.05 o                         
   4   2   2       4714.68       4832.20        38.11 o                         
   5   2   2        424.34        425.27         9.67 o                         
   6   2   2       1890.62       1930.82        21.69 o                         
   7   2   2        677.79        645.21        14.04 o                         
   8   2   2       1907.62       1901.94        25.98 o                         
   9   2   2          8.84         48.19         8.11 o                         
  -8   3   2         26.02         48.17        11.31 o                         
  -7   3   2        527.78        584.88        18.42 o                         
  -6   3   2        143.97        149.88         9.67 o                         
  -5   3   2       1484.27       1459.90        20.40 o                         
  -4   3   2        122.51        195.61         8.13 o                         
  -3   3   2      10703.50      10313.87        60.28 o                         
  -2   3   2        944.76        868.50        11.58 o                         
  -1   3   2       5683.74       5365.29        35.79 o                         
   0   3   2        744.30       1008.83        10.57 o                         
   1   3   2        292.86        263.67         5.86 o                         
   2   3   2       8595.51       8360.98        44.29 o                         
   3   3   2       5508.31       5726.37        39.77 o                         
   4   3   2      12131.47      12320.26        64.91 o                         
   5   3   2       2779.41       2893.23        29.96 o                         
   6   3   2      12176.12      12607.53        79.34 o                         
   7   3   2       3287.32       3415.50        35.14 o                         
   8   3   2       5488.75       5714.54        55.54 o                         
   9   3   2       1560.68       1540.57        26.54 o                         
  -7   4   2        274.79        247.37        13.11 o                         
  -6   4   2       2617.68       2615.65        31.10 o                         
  -5   4   2       1098.11       1116.67        18.94 o                         
  -4   4   2        818.25        858.94        15.40 o                         
  -3   4   2       1005.44        997.04        15.01 o                         
  -2   4   2        259.28        310.18         8.46 o                         
  -1   4   2        624.97        578.52        10.15 o                         
   0   4   2       1452.44       1435.52        14.62 o                         
   1   4   2          6.92         11.75         3.92 o                         
   2   4   2       1986.95       1979.53        19.09 o                         
   3   4   2       2237.42       2248.20        21.48 o                         
   4   4   2       1922.68       1874.60        19.36 o                         
   5   4   2       3020.82       3036.27        28.91 o                         
   6   4   2        545.62        582.50        13.13 o                         
   7   4   2       3180.53       3339.62        32.64 o                         
   8   4   2        264.06        261.25        11.74 o                         
   9   4   2       1696.78       1673.19        27.86 o                         
  -7   5   2        271.97        268.23        14.00 o                         
  -6   5   2        411.19        426.44        14.55 o                         
  -5   5   2        245.19        235.11        11.42 o                         
  -4   5   2        581.23        528.56        13.60 o                         
  -3   5   2         79.14         79.30         6.69 o                         
  -2   5   2        135.47        128.99         7.16 o                         
  -1   5   2        245.24        257.36         8.11 o                         
   0   5   2        290.85        371.77         9.25 o                         
   1   5   2        315.39        306.30         8.64 o                         
   2   5   2        571.47        601.04        11.41 o                         
   3   5   2       4326.62       4257.30        42.04 o                         
   4   5   2        146.89        151.29         7.63 o                         
   5   5   2       6424.73       6710.27        58.86 o                         
   6   5   2       2038.88       2093.98        25.47 o                         
   7   5   2      10475.25      10866.07        86.87 o                         
   8   5   2       1595.30       1633.76        26.19 o                         
   9   5   2       4598.97       4625.89        46.67 o                         
  -6   6   2       1306.08       1279.46        25.53 o                         
  -5   6   2       2053.32       2069.26        29.24 o                         
  -4   6   2          1.63         24.23         6.61 o                         
  -3   6   2       1309.88       1308.22        20.51 o                         
  -2   6   2       3745.46       3601.14        34.63 o                         
  -1   6   2       4173.89       4076.28        39.41 o                         
   0   6   2       8873.57       8751.74        64.39 o                         
   1   6   2       5121.92       5065.32        48.54 o                         
   2   6   2       6122.53       6314.23        54.42 o                         
   3   6   2       1260.41       1305.07        18.54 o                         
   4   6   2       3406.16       3396.80        33.19 o                         
   5   6   2         88.88         97.74         7.47 o                         
   6   6   2        876.92        823.33        17.44 o                         
   7   6   2         85.41        107.12         8.98 o                         
   8   6   2         21.78         28.15         7.67 o                         
  -5   7   2         12.12         20.47         7.94 o                         
  -4   7   2        720.16        710.67        18.38 o                         
  -3   7   2         21.10         26.50         7.27 o                         
  -2   7   2       1424.86       1447.29        22.34 o                         
  -1   7   2         12.18         19.89         5.81 o                         
   0   7   2       1775.85       1792.29        23.36 o                         
   1   7   2         44.80         32.59         6.54 o                         
   2   7   2       1083.78       1118.13        18.49 o                         
   3   7   2          0.44          6.11         5.34 o                         
   4   7   2       1439.86       1400.44        21.52 o                         
   5   7   2        191.55        199.81        10.55 o                         
   6   7   2        326.92        316.61        12.45 o                         
   7   7   2       1541.29       1541.03        26.65 o                         
  -4   8   2        733.23        750.57        20.56 o                         
  -3   8   2        211.36        239.01        12.46 o                         
  -2   8   2       3202.18       3108.34        35.63 o                         
  -1   8   2        633.57        626.19        16.02 o                         
   0   8   2       8928.17       8894.95        79.82 o                         
   1   8   2        213.17        208.45        10.18 o                         
   2   8   2      10920.16      10843.20        87.22 o                         
   3   8   2         42.15         47.72         7.44 o                         
   4   8   2       9911.58      10021.81        87.57 o                         
   5   8   2         15.50         37.92         7.67 o                         
   6   8   2       4175.35       4240.16        43.50 o                         
  -2   9   2         13.98         60.37         9.52 o                         
  -1   9   2         90.12         99.86         9.73 o                         
   0   9   2         30.96         46.30         8.20 o                         
   1   9   2          3.12         19.79         6.82 o                         
   2   9   2         33.55         67.13         7.65 o                         
   3   9   2        240.11        270.65        13.40 o                         
   4   9   2          0.41         -5.75        11.17 o                         
   5   9   2        475.52        512.00        16.64 o                         
  -2  -9   3        684.54        636.25        19.48 o                         
  -1  -9   3         16.37          7.99        10.98 o                         
   0  -9   3        956.44        959.98        22.96 o                         
  -5  -8   3       3194.87       3147.33        38.96 o                         
  -4  -8   3         73.84        114.71         9.56 o                         
  -3  -8   3       1785.98       1769.99        27.91 o                         
  -2  -8   3          0.41         19.54         6.74 o                         
  -1  -8   3        148.31        160.13        10.07 o                         
   0  -8   3         37.63         62.28         8.22 o                         
   1  -8   3        187.47        221.40        11.39 o                         
   2  -8   3         11.14         19.81         7.64 o                         
   3  -8   3          0.51         -6.35        12.74 o                         
  -6  -7   3         18.35         16.09         7.61 o                         
  -5  -7   3       6282.21       5982.45        60.40 o                         
  -4  -7   3         33.96         39.86         7.35 o                         
  -3  -7   3       4424.45       4477.30        43.31 o                         
  -2  -7   3        338.68        353.91        12.27 o                         
  -1  -7   3       1689.81       1744.14        24.63 o                         
   0  -7   3        789.52        777.53        17.30 o                         
   1  -7   3        450.67        468.99        14.46 o                         
   2  -7   3        944.50        942.06        19.57 o                         
   3  -7   3          4.08         15.92         6.98 o                         
   4  -7   3         32.50         35.60         7.99 o                         
  -7  -6   3        983.00        869.46        20.94 o                         
  -6  -6   3        737.64        784.64        17.95 o                         
  -5  -6   3       1429.08       1568.27        23.78 o                         
  -4  -6   3       1636.83       1623.09        23.02 o                         
  -3  -6   3        254.22        278.23        10.28 o                         
  -2  -6   3       3176.69       3184.74        32.91 o                         
  -1  -6   3        635.76        638.11        14.01 o                         
   0  -6   3       2693.12       2767.44        28.13 o                         
   1  -6   3       1604.33       1536.80        21.83 o                         
   2  -6   3       3418.00       3471.81        33.43 o                         
   3  -6   3       4409.92       4367.26        43.32 o                         
   4  -6   3       2352.54       2354.57        30.87 o                         
   5  -6   3       1311.85       1319.27        25.27 o                         
   6  -6   3       2541.44       2635.88        38.12 o                         
  -8  -5   3       1152.95       1092.03        22.97 o                         
  -7  -5   3       1660.32       1658.39        26.12 o                         
  -6  -5   3       1030.95        923.24        18.56 o                         
  -5  -5   3       2089.73       1967.65        24.81 o                         
  -4  -5   3        394.14        387.86        11.25 o                         
  -3  -5   3       1735.29       1697.03        20.90 o                         
  -2  -5   3       2196.86       2226.27        23.05 o                         
  -1  -5   3        446.47        431.64        11.02 o                         
   0  -5   3       2329.92       2393.15        23.94 o                         
   1  -5   3         86.05        105.62         6.90 o                         
   2  -5   3       4211.82       4506.12        42.35 o                         
   3  -5   3       1574.57       1629.75        22.70 o                         
   4  -5   3       3569.09       3793.95        39.93 o                         
   5  -5   3        818.36        832.29        19.36 o                         
   6  -5   3       1361.49       1383.68        26.74 o                         
   7  -5   3        725.72        773.50        21.67 o                         
  -8  -4   3       1545.36       1582.77        26.49 o                         
  -7  -4   3        400.48        402.88        13.39 o                         
  -6  -4   3        201.65        227.08        10.46 o                         
  -5  -4   3       1235.50       1174.30        18.12 o                         
  -4  -4   3        633.73        643.68        12.97 o                         
  -3  -4   3         62.34        110.99         6.90 o                         
  -2  -4   3        734.72        763.82        12.80 o                         
  -1  -4   3        824.65        880.30        13.16 o                         
   0  -4   3       1045.00       1055.87        14.41 o                         
   1  -4   3       6773.56       6936.93        52.58 o                         
   2  -4   3       1012.04       1061.07        15.85 o                         
   3  -4   3      13263.28      13785.90        85.09 o                         
   4  -4   3        547.40        605.60        14.49 o                         
   5  -4   3       6438.30       6861.56        61.25 o                         
   6  -4   3        182.78        203.00        12.11 o                         
   7  -4   3       4761.19       4977.41        51.49 o                         
  -9  -3   3       1215.36       1204.23        24.07 o                         
  -8  -3   3         28.57         27.49         7.18 o                         
  -7  -3   3        303.42        271.82        10.96 o                         
  -6  -3   3        340.01        380.21        11.34 o                         
  -5  -3   3        748.63        703.84        13.86 o                         
  -4  -3   3       3361.17       3439.57        32.73 o                         
  -3  -3   3        268.92        302.95         8.31 o                         
  -2  -3   3       1542.93       1540.88        15.76 o                         
  -1  -3   3       1501.03       1471.33        14.85 o                         
   0  -3   3       4526.16       4749.46        37.34 o                         
   1  -3   3       4446.62       4477.14        37.83 o                         
   2  -3   3        389.75        459.44         9.96 o                         
   3  -3   3      10935.67      11782.68        73.59 o                         
   4  -3   3         95.41        115.32         7.38 o                         
   5  -3   3       6843.94       7263.05        70.31 o                         
   6  -3   3        285.49        295.23        12.18 o                         
   7  -3   3       5102.11       5237.08        50.74 o                         
   8  -3   3         12.36         13.08         8.71 o                         
  -9  -2   3       2882.93       2771.51        35.58 o                         
  -8  -2   3        528.71        526.81        15.75 o                         
  -7  -2   3       2627.53       2905.68        30.67 o                         
  -6  -2   3         25.62         23.81         5.76 o                         
  -5  -2   3       6544.24       6609.65        54.51 o                         
  -4  -2   3       3353.79       3240.44        30.10 o                         
  -3  -2   3       3398.90       3293.77        31.90 o                         
  -2  -2   3       4914.18       4651.87        34.68 o                         
  -1  -2   3       4486.86       4656.04        32.77 o                         
   0  -2   3      12559.53      12705.27        54.53 o                         
   1  -2   3          0.38         22.57         3.90 o                         
   2  -2   3       1224.22       1250.60        14.43 o                         
   3  -2   3       1765.42       1906.13        20.02 o                         
   4  -2   3        289.46        319.46        10.39 o                         
   5  -2   3       3689.34       3951.68        38.73 o                         
   6  -2   3         56.58         56.53         8.15 o                         
   7  -2   3       2707.77       2728.63        34.84 o                         
   8  -2   3        806.13        797.55        21.78 o                         
  -9  -1   3        284.49        310.67        13.49 o                         
  -8  -1   3        621.01        598.22        16.12 o                         
  -7  -1   3        197.87        239.07        10.15 o                         
  -6  -1   3       2365.81       2364.85        25.04 o                         
  -5  -1   3         66.21         82.78         6.23 o                         
  -4  -1   3      12058.57      12351.72        66.05 o                         
  -3  -1   3        907.82        916.20        11.62 o                         
  -2  -1   3      12600.00      12562.54        53.90 o                         
  -1  -1   3        106.32         86.14         4.21 o                         
   0  -1   3      24313.93      24410.37        70.81 o                         
   1  -1   3       1525.17       1719.24        17.16 o                         
   2  -1   3       3343.11       3140.27        29.98 o                         
   3  -1   3        266.38        304.41         8.42 o                         
   4  -1   3       3910.11       3807.22        35.91 o                         
   5  -1   3        317.16        329.79        10.62 o                         
   6  -1   3       2737.16       2684.83        29.57 o                         
   7  -1   3        800.31        798.42        18.46 o                         
   8  -1   3       1214.55       1172.22        23.83 o                         
   9  -1   3        653.16        596.15        19.62 o                         
  -9   0   3         24.59         35.28         7.91 o                         
  -8   0   3        290.68        274.19        11.72 o                         
  -7   0   3          3.00          1.74         9.26 o                         
  -6   0   3       1733.97       1806.49        22.01 o                         
  -5   0   3        221.23        229.46         8.28 o                         
  -4   0   3       7584.18       7780.40        52.33 o                         
  -3   0   3        906.30       1048.44        12.64 o                         
  -2   0   3      22019.39      22994.09        76.51 o                         
  -1   0   3        454.26        494.62         7.71 o                         
   0   0   3      67623.63      67272.88       124.82 o                         
   1   0   3       1893.53       1876.38        16.25 o                         
   2   0   3      20409.64      18822.05        66.76 o                         
   3   0   3        909.83        871.22        11.51 o                         
   4   0   3      10729.29      10519.28        61.93 o                         
   5   0   3       4362.14       4229.63        37.60 o                         
   6   0   3       1059.68       1067.44        17.66 o                         
   7   0   3       1787.97       1697.60        23.90 o                         
   8   0   3         97.74         90.90         8.82 o                         
   9   0   3        588.19        554.81        17.25 o                         
  -9   1   3        983.98        926.83        21.45 o                         
  -8   1   3        227.22        274.06        11.83 o                         
  -7   1   3       2042.02       2043.87        26.18 o                         
  -6   1   3         92.31        100.93         7.26 o                         
  -5   1   3        656.75        691.40        13.33 o                         
  -4   1   3       1482.51       1554.24        18.57 o                         
  -3   1   3         88.92        127.79         6.91 o                         
  -2   1   3       3307.30       3109.21        28.75 o                         
  -1   1   3       1979.98       1650.25        15.42 o                         
   0   1   3      12509.65      11685.70        42.27 o                         
   1   1   3       8890.88       8589.50        36.33 o                         
   2   1   3        823.74        674.06         8.28 o                         
   3   1   3       3664.25       3387.71        28.81 o                         
   4   1   3        752.78        780.09        11.49 o                         
   5   1   3       5714.61       5534.93        47.11 o                         
   6   1   3          5.77         12.65         4.75 o                         
   7   1   3        499.09        474.22        13.17 o                         
   8   1   3        132.91        133.45         9.50 o                         
   9   1   3        350.87        317.09        14.10 o                         
  -8   2   3        164.65        175.74        11.02 o                         
  -7   2   3       1622.54       1576.69        24.33 o                         
  -6   2   3        176.37        159.07         9.73 o                         
  -5   2   3       1226.29       1234.30        17.37 o                         
  -4   2   3          4.12          2.13         6.58 o                         
  -3   2   3       3114.78       2724.81        25.28 o                         
  -2   2   3        384.19        295.30         6.89 o                         
  -1   2   3       2977.54       2481.20        22.16 o                         
   0   2   3       3341.36       2986.53        22.68 o                         
   1   2   3      11025.34      10137.09        42.26 o                         
   2   2   3       1181.35        870.05         9.58 o                         
   3   2   3      12423.71      12439.57        56.35 o                         
   4   2   3       6561.44       6322.46        44.80 o                         
   5   2   3       9203.87       9223.26        60.36 o                         
   6   2   3        465.05        496.09        11.64 o                         
   7   2   3       2538.59       2631.88        27.85 o                         
   8   2   3         19.24          8.51         9.10 o                         
   9   2   3       2636.57       2595.68        33.39 o                         
  -8   3   3        144.77        152.11        13.26 o                         
  -7   3   3       6111.66       6267.94        62.17 o                         
  -6   3   3       3152.64       3074.07        31.53 o                         
  -5   3   3       7343.07       7180.12        61.50 o                         
  -4   3   3       4274.58       4016.43        36.28 o                         
  -3   3   3      12310.21      11606.02        64.45 o                         
  -2   3   3       5057.17       4555.68        36.87 o                         
  -1   3   3       1539.31       1430.40        14.87 o                         
   0   3   3       4519.25       4269.82        31.01 o                         
   1   3   3        145.83        143.38         4.71 o                         
   2   3   3       2048.09       1982.10        19.12 o                         
   3   3   3        377.98        368.34         7.76 o                         
   4   3   3         70.02        127.56         5.67 o                         
   5   3   3       1441.22       1523.82        18.10 o                         
   6   3   3       1722.78       1787.94        21.37 o                         
   7   3   3        196.85        181.63         9.24 o                         
   8   3   3       2230.73       2227.25        28.38 o                         
   9   3   3        296.09        312.75        12.93 o                         
  -7   4   3        219.32        247.08        12.31 o                         
  -6   4   3       1785.60       1715.93        25.04 o                         
  -5   4   3         35.65         20.82         7.09 o                         
  -4   4   3       1910.16       1773.95        21.30 o                         
  -3   4   3        124.13        112.76         6.92 o                         
  -2   4   3       1874.27       1803.66        18.42 o                         
  -1   4   3         40.18         54.66         5.12 o                         
   0   4   3        540.47        507.40         9.46 o                         
   1   4   3        281.18        291.20         7.14 o                         
   2   4   3        149.05        158.71         5.97 o                         
   3   4   3        896.83        853.94        12.45 o                         
   4   4   3       1368.32       1316.46        16.54 o                         
   5   4   3        123.70        148.12         7.71 o                         
   6   4   3         18.73         46.36         6.31 o                         
   7   4   3        247.49        214.94        10.30 o                         
   8   4   3        678.67        683.49        16.97 o                         
   9   4   3          3.25         11.68         6.83 o                         
  -7   5   3        634.71        622.39        18.76 o                         
  -6   5   3       5016.01       5023.82        49.38 o                         
  -5   5   3        675.19        690.94        16.43 o                         
  -4   5   3       8121.87       7920.89        68.55 o                         
  -3   5   3       2292.30       2292.71        24.46 o                         
  -2   5   3      14306.87      13667.96        79.10 o                         
  -1   5   3         39.19         44.79         5.81 o                         
   0   5   3       9869.10       9577.09        60.73 o                         
   1   5   3          0.30          6.62         4.51 o                         
   2   5   3       6405.85       6185.94        48.95 o                         
   3   5   3       1828.89       1828.90        19.67 o                         
   4   5   3        774.62        781.68        13.82 o                         
   5   5   3       2689.09       2751.09        26.86 o                         
   6   5   3         29.55         37.98         6.14 o                         
   7   5   3        900.57        931.66        18.65 o                         
   8   5   3        223.52        231.46        11.46 o                         
   9   5   3        187.22        164.26        11.24 o                         
  -6   6   3         41.96         58.19         9.24 o                         
  -5   6   3         15.57         66.46         8.00 o                         
  -4   6   3         53.86         53.75         7.95 o                         
  -3   6   3         78.52         75.96         7.05 o                         
  -2   6   3        308.74        289.66        10.23 o                         
  -1   6   3       1212.09       1179.86        17.85 o                         
   0   6   3          9.22         18.81         5.12 o                         
   1   6   3       2420.67       2413.13        23.98 o                         
   2   6   3         20.75         30.14         5.38 o                         
   3   6   3       3161.36       3226.88        31.12 o                         
   4   6   3        510.67        527.86        12.84 o                         
   5   6   3       2077.89       2171.44        25.69 o                         
   6   6   3        258.19        231.73        10.88 o                         
   7   6   3       1597.32       1622.73        25.44 o                         
   8   6   3        190.88        220.67        11.57 o                         
  -5   7   3        115.95        120.61        10.91 o                         
  -4   7   3        993.14       1007.50        21.20 o                         
  -3   7   3         13.18         21.69         7.21 o                         
  -2   7   3       3497.09       3414.73        34.05 o                         
  -1   7   3        193.49        204.08         9.75 o                         
   0   7   3       2261.68       2210.40        25.70 o                         
   1   7   3          4.16         92.48         7.46 o                         
   2   7   3        314.16        352.80        11.09 o                         
   3   7   3       2128.65       2207.91        25.94 o                         
   4   7   3       1021.45        962.21        17.90 o                         
   5   7   3       5308.60       5306.83        52.59 o                         
   6   7   3        534.10        552.76        15.49 o                         
   7   7   3       5357.89       5333.45        52.43 o                         
  -4   8   3        453.53        453.45        16.67 o                         
  -3   8   3        449.34        470.86        15.62 o                         
  -2   8   3        718.75        738.08        18.32 o                         
  -1   8   3          0.44          8.85         9.89 o                         
   0   8   3        205.12        214.23        10.56 o                         
   1   8   3        388.16        385.34        12.73 o                         
   2   8   3          8.83          3.21        10.16 o                         
   3   8   3        999.41        969.54        19.62 o                         
   4   8   3        551.90        579.70        15.72 o                         
   5   8   3        748.45        743.60        18.22 o                         
   6   8   3       1064.88       1102.97        22.47 o                         
  -2   9   3         86.66         76.53        10.62 o                         
  -1   9   3         38.67         41.73         8.37 o                         
   0   9   3         84.96         94.77         9.67 o                         
   1   9   3         65.66         70.31         8.81 o                         
   2   9   3        130.21        143.95        10.28 o                         
   3   9   3        142.30        162.18        10.76 o                         
   4   9   3       1108.67       1077.48        22.90 o                         
   5   9   3        316.12        375.39        14.73 o                         
  -4  -8   4       1661.97       1623.57        27.83 o                         
  -3  -8   4         64.55         71.04         9.13 o                         
  -2  -8   4       2286.89       2221.18        31.03 o                         
  -1  -8   4        349.24        380.49        14.01 o                         
   0  -8   4       1879.48       1815.94        28.71 o                         
   1  -8   4        289.35        303.75        13.67 o                         
   2  -8   4        772.18        755.26        20.62 o                         
  -6  -7   4       1252.51       1207.84        24.55 o                         
  -5  -7   4        847.51        794.60        19.40 o                         
  -4  -7   4       2111.86       2015.69        28.63 o                         
  -3  -7   4       3676.43       3693.28        37.29 o                         
  -2  -7   4       2580.79       2476.16        30.22 o                         
  -1  -7   4       8561.35       8638.26        78.70 o                         
   0  -7   4       2287.74       2275.38        29.32 o                         
   1  -7   4       6420.61       6561.99        61.43 o                         
   2  -7   4       1376.01       1387.54        24.40 o                         
   3  -7   4       2938.57       2992.39        36.64 o                         
   4  -7   4          5.90         12.07         8.01 o                         
  -7  -6   4       1818.97       1824.83        29.54 o                         
  -6  -6   4        226.69        229.36        12.01 o                         
  -5  -6   4       1396.09       1430.44        23.40 o                         
  -4  -6   4         33.84         29.63         7.00 o                         
  -3  -6   4       2004.44       2029.66        25.60 o                         
  -2  -6   4         43.35         58.96         6.56 o                         
  -1  -6   4       3642.96       3555.80        35.88 o                         
   0  -6   4       1206.92       1238.91        19.94 o                         
   1  -6   4       2884.22       2978.25        31.05 o                         
   2  -6   4       1282.94       1321.16        21.82 o                         
   3  -6   4       2168.22       2176.37        29.28 o                         
   4  -6   4        219.51        246.81        11.90 o                         
   5  -6   4       1358.56       1366.09        26.61 o                         
  -8  -5   4       1490.39       1414.30        26.53 o                         
  -7  -5   4       1512.20       1308.32        24.22 o                         
  -6  -5   4       1643.81       1685.34        25.39 o                         
  -5  -5   4        712.45        720.85        15.92 o                         
  -4  -5   4       2483.98       2578.30        27.62 o                         
  -3  -5   4         36.72         27.83         5.73 o                         
  -2  -5   4        966.70        977.54        16.41 o                         
  -1  -5   4       1912.19       1887.13        21.84 o                         
   0  -5   4        165.13        162.39         7.94 o                         
   1  -5   4       3058.11       3122.22        31.63 o                         
   2  -5   4         50.85         77.34         7.00 o                         
   3  -5   4       1878.32       1831.80        24.80 o                         
   4  -5   4       1972.63       2133.39        28.59 o                         
   5  -5   4        370.52        404.59        14.84 o                         
   6  -5   4       2631.34       2797.00        37.57 o                         
  -8  -4   4       5214.39       5091.35        52.14 o                         
  -7  -4   4        150.51        110.77         9.35 o                         
  -6  -4   4       8506.47       8536.73        74.80 o                         
  -5  -4   4        222.60        256.46         9.79 o                         
  -4  -4   4      10936.46      10801.65        74.35 o                         
  -3  -4   4       1089.39       1111.43        16.38 o                         
  -2  -4   4       5393.34       5220.11        47.22 o                         
  -1  -4   4       1892.77       1810.41        19.54 o                         
   0  -4   4         28.41         45.34         5.43 o                         
   1  -4   4        386.83        503.72        11.30 o                         
   2  -4   4         44.69        220.01         9.12 o                         
   3  -4   4         30.31         30.02         6.43 o                         
   4  -4   4         43.07         44.49         7.21 o                         
   5  -4   4          6.34          4.65         7.08 o                         
   6  -4   4         16.92         11.82         8.31 o                         
   7  -4   4         14.57         25.50         9.73 o                         
  -8  -3   4       3740.60       3576.14        38.56 o                         
  -7  -3   4        137.61        136.03         9.40 o                         
  -6  -3   4       6514.93       6223.44        61.30 o                         
  -5  -3   4        243.68        207.82         8.71 o                         
  -4  -3   4      14600.72      14466.26        81.14 o                         
  -3  -3   4        121.35        120.44         6.43 o                         
  -2  -3   4       8464.38       8446.09        54.98 o                         
  -1  -3   4          0.49         29.77         4.65 o                         
   0  -3   4       4646.47       4675.04        39.80 o                         
   1  -3   4       2557.72       2617.65        26.98 o                         
   2  -3   4       1219.15       1253.82        16.74 o                         
   3  -3   4       1534.67       1582.23        20.42 o                         
   4  -3   4         73.53         86.43         7.57 o                         
   5  -3   4         60.34         60.79         7.40 o                         
   6  -3   4        127.72        178.78        10.59 o                         
   7  -3   4        551.98        578.64        18.21 o                         
   8  -3   4       1285.04       1238.97        27.75 o                         
  -8  -2   4       1017.93        919.75        20.37 o                         
  -7  -2   4         71.93         82.97         8.24 o                         
  -6  -2   4       2400.32       2316.29        26.04 o                         
  -5  -2   4        974.67       1026.05        16.45 o                         
  -4  -2   4       5110.81       5186.13        46.40 o                         
  -3  -2   4       4038.09       3906.50        37.18 o                         
  -2  -2   4       1316.19       1400.68        14.92 o                         
  -1  -2   4       6536.35       6533.34        42.91 o                         
   0  -2   4        423.62        517.34         9.15 o                         
   1  -2   4      14016.19      14583.79        68.11 o                         
   2  -2   4       1168.11       1223.77        15.35 o                         
   3  -2   4       8767.78       9132.62        64.52 o                         
   4  -2   4       2663.54       2771.88        27.54 o                         
   5  -2   4       3615.82       3644.49        37.83 o                         
   6  -2   4       1998.23       1991.36        28.11 o                         
   7  -2   4       2899.20       2887.89        36.03 o                         
   8  -2   4        444.61        432.53        16.79 o                         
  -9  -1   4       2182.02       2165.92        32.15 o                         
  -8  -1   4        297.91        317.56        13.04 o                         
  -7  -1   4       2293.52       2235.65        27.42 o                         
  -6  -1   4       2780.22       2872.43        28.43 o                         
  -5  -1   4       1386.20       1318.77        18.14 o                         
  -4  -1   4       9328.89       9274.23        60.50 o                         
  -3  -1   4         98.04        132.61         6.07 o                         
  -2  -1   4       4675.58       4706.22        36.48 o                         
  -1  -1   4        116.17        224.42         6.32 o                         
   0  -1   4       2336.53       2435.50        21.39 o                         
   1  -1   4       6068.75       6398.92        42.08 o                         
   2  -1   4         84.49        114.89         5.82 o                         
   3  -1   4       4441.04       4680.42        43.04 o                         
   4  -1   4        675.27        692.13        13.60 o                         
   5  -1   4       6127.94       5858.91        58.18 o                         
   6  -1   4        817.56        805.96        17.00 o                         
   7  -1   4       1535.94       1464.81        24.66 o                         
   8  -1   4        498.69        511.84        16.80 o                         
   9  -1   4         36.25         44.56         8.66 o                         
  -8   0   4        777.62        823.04        18.73 o                         
  -7   0   4       2382.70       2509.02        29.31 o                         
  -6   0   4        915.55        912.95        16.47 o                         
  -5   0   4        332.79        371.12        10.67 o                         
  -4   0   4       1712.38       1718.17        19.01 o                         
  -3   0   4        944.30       1031.22        13.80 o                         
  -2   0   4        479.85        503.50         9.41 o                         
  -1   0   4        476.60        434.77         8.25 o                         
   0   0   4       1091.31       1195.30        12.18 o                         
   1   0   4       3089.05       2988.13        26.83 o                         
   2   0   4      13766.56      13459.19        61.05 o                         
   3   0   4       1597.53       1510.29        15.99 o                         
   4   0   4      18184.90      17640.54        85.03 o                         
   5   0   4       1498.11       1463.41        19.18 o                         
   6   0   4      12412.59      12148.48        84.50 o                         
   7   0   4        534.28        522.44        14.38 o                         
   8   0   4       6226.80       5935.23        60.78 o                         
   9   0   4          3.69          9.77        10.17 o                         
  -8   1   4       1664.24       1641.65        26.53 o                         
  -7   1   4          0.30         15.85         6.56 o                         
  -6   1   4       1401.49       1384.19        20.97 o                         
  -5   1   4        305.23        304.97        10.90 o                         
  -4   1   4       2079.52       2206.12        23.85 o                         
  -3   1   4       2284.15       2469.03        25.25 o                         
  -2   1   4       4907.95       4863.41        39.43 o                         
  -1   1   4        150.70        102.20         4.83 o                         
   0   1   4       2837.45       2669.49        23.45 o                         
   1   1   4        103.75        171.43         5.07 o                         
   2   1   4       2704.03       2520.18        24.15 o                         
   3   1   4        349.60        333.98         7.50 o                         
   4   1   4       5849.19       5773.83        45.03 o                         
   5   1   4        603.26        574.68        11.96 o                         
   6   1   4       6798.93       6818.32        59.82 o                         
   7   1   4        316.34        297.13        11.03 o                         
   8   1   4       3114.24       3067.64        34.57 o                         
   9   1   4         66.82         80.94         8.04 o                         
  -8   2   4       2273.61       2269.83        31.55 o                         
  -7   2   4       1731.49       1762.63        26.21 o                         
  -6   2   4       2703.65       3071.72        36.23 o                         
  -5   2   4          1.17         -6.68         9.05 o                         
  -4   2   4       3480.81       3196.01        33.33 o                         
  -3   2   4       2206.95       2030.05        21.32 o                         
  -2   2   4       6942.68       6204.29        42.54 o                         
  -1   2   4       4408.06       3901.26        30.47 o                         
   0   2   4       4436.10       4361.81        30.26 o                         
   1   2   4       7344.28       6720.85        37.54 o                         
   2   2   4         15.12         51.82         3.60 o                         
   3   2   4       1290.13       1225.02        13.37 o                         
   4   2   4       1328.47       1313.99        15.25 o                         
   5   2   4        443.65        443.10        10.48 o                         
   6   2   4       3916.36       3943.09        38.80 o                         
   7   2   4         34.61         45.58         6.72 o                         
   8   2   4       2040.81       2010.47        27.76 o                         
   9   2   4        752.42        694.05        18.43 o                         
  -8   3   4        256.79        298.01        14.36 o                         
  -7   3   4        469.13        412.18        14.30 o                         
  -6   3   4        438.45        430.19        13.33 o                         
  -5   3   4       2435.87       2300.99        25.28 o                         
  -4   3   4        103.16        105.87         7.14 o                         
  -3   3   4      10515.98       9722.65        61.18 o                         
  -2   3   4         22.23         19.12         4.44 o                         
  -1   3   4      15353.38      14352.03        63.82 o                         
   0   3   4        128.04        118.11         4.82 o                         
   1   3   4      18727.03      18297.94        68.77 o                         
   2   3   4        602.65        617.05         9.58 o                         
   3   3   4      11849.96      11471.10        59.92 o                         
   4   3   4          9.86         13.77         4.34 o                         
   5   3   4       4427.10       4583.19        44.71 o                         
   6   3   4         91.67        110.90         7.09 o                         
   7   3   4       2565.69       2556.44        28.26 o                         
   8   3   4        485.60        529.14        15.20 o                         
   9   3   4        716.95        725.51        19.17 o                         
  -7   4   4        240.37        232.93        11.71 o                         
  -6   4   4        133.90        136.92         9.70 o                         
  -5   4   4       2220.65       2091.33        25.40 o                         
  -4   4   4        361.23        329.32        10.63 o                         
  -3   4   4       3951.02       3654.33        35.10 o                         
  -2   4   4        673.63        623.48        11.57 o                         
  -1   4   4      10668.36      10009.59        58.73 o                         
   0   4   4        138.51        127.66         5.76 o                         
   1   4   4      20901.20      20152.12        80.36 o                         
   2   4   4         54.50         67.91         5.18 o                         
   3   4   4      14334.12      13959.43        71.08 o                         
   4   4   4        332.21        343.79         9.20 o                         
   5   4   4       5072.59       5149.32        49.42 o                         
   6   4   4       2190.14       2260.62        25.13 o                         
   7   4   4       1128.37       1171.58        19.96 o                         
   8   4   4       1283.45       1292.23        22.65 o                         
   9   4   4        138.21        134.78        10.30 o                         
  -7   5   4         55.50         68.72         9.29 o                         
  -6   5   4       1535.80       1512.76        25.53 o                         
  -5   5   4         16.11         29.28         7.20 o                         
  -4   5   4        487.30        464.82        12.80 o                         
  -3   5   4        801.75        764.37        15.00 o                         
  -2   5   4         15.55         35.28         5.88 o                         
  -1   5   4       2883.49       2813.12        26.93 o                         
   0   5   4        968.27        982.17        14.44 o                         
   1   5   4       4328.26       4296.22        40.94 o                         
   2   5   4       3026.49       3046.61        30.39 o                         
   3   5   4       1636.66       1671.53        19.09 o                         
   4   5   4       3131.05       3116.62        29.63 o                         
   5   5   4        309.87        364.59        10.89 o                         
   6   5   4       3738.15       3722.84        37.00 o                         
   7   5   4         55.55         66.34         7.85 o                         
   8   5   4       1152.15       1100.29        21.96 o                         
  -6   6   4       1263.84       1187.23        24.30 o                         
  -5   6   4        103.79         82.14         9.28 o                         
  -4   6   4       1651.17       1607.99        24.13 o                         
  -3   6   4         92.11        100.77         7.81 o                         
  -2   6   4       2307.08       2260.63        25.45 o                         
  -1   6   4        224.28        222.27         9.08 o                         
   0   6   4       6053.81       5905.74        53.78 o                         
   1   6   4       2282.38       2199.79        23.15 o                         
   2   6   4       4566.02       4437.14        40.21 o                         
   3   6   4       4609.00       4578.81        41.68 o                         
   4   6   4       4379.99       4550.61        43.08 o                         
   5   6   4       2759.66       2750.76        28.98 o                         
   6   6   4       3119.15       3105.15        32.66 o                         
   7   6   4        897.35        916.23        19.63 o                         
   8   6   4       1560.24       1534.71        26.59 o                         
  -5   7   4        556.34        585.63        18.01 o                         
  -4   7   4       3547.51       3513.19        38.21 o                         
  -3   7   4       1795.24       1729.93        25.74 o                         
  -2   7   4       3899.66       3775.96        38.94 o                         
  -1   7   4       2182.40       2168.18        26.37 o                         
   0   7   4       1016.32       1100.64        18.72 o                         
   1   7   4       1616.38       1685.24        22.72 o                         
   2   7   4         11.46         32.02         6.12 o                         
   3   7   4       1102.10       1119.13        19.16 o                         
   4   7   4        262.62        291.93        10.98 o                         
   5   7   4         42.86         41.67         7.06 o                         
   6   7   4        598.83        603.71        16.40 o                         
   7   7   4        398.84        440.04        15.07 o                         
  -3   8   4       1360.53       1334.28        24.82 o                         
  -2   8   4         38.16         44.40         7.90 o                         
  -1   8   4       1228.18       1228.22        22.22 o                         
   0   8   4         17.19         21.83         6.58 o                         
   1   8   4        767.03        780.76        17.33 o                         
   2   8   4          4.36          5.84         8.78 o                         
   3   8   4        168.86        166.31         9.82 o                         
   4   8   4        229.32        270.27        11.58 o                         
   5   8   4          0.13         10.42         6.55 o                         
   6   8   4         40.34         64.13         8.41 o                         
  -1   9   4       5067.71       5117.86        52.75 o                         
   0   9   4        557.87        542.84        17.03 o                         
   1   9   4       3469.83       3583.15        39.13 o                         
   2   9   4          0.31         17.67         6.56 o                         
   3   9   4       2364.42       2313.94        32.12 o                         
   4   9   4        360.53        348.32        14.16 o                         
   5   9   4        545.31        573.95        17.90 o                         
  -4  -8   5         15.35         24.56         8.56 o                         
  -3  -8   5        927.84        946.65        21.92 o                         
  -2  -8   5        650.05        620.15        18.43 o                         
  -1  -8   5        772.56        831.86        20.53 o                         
   0  -8   5       2922.75       2900.18        37.36 o                         
   1  -8   5        622.24        610.02        18.73 o                         
   2  -8   5       4924.30       4669.65        49.58 o                         
  -5  -7   5        923.40        971.27        22.05 o                         
  -4  -7   5        117.28         93.19         9.79 o                         
  -3  -7   5        914.64        925.36        20.28 o                         
  -2  -7   5        193.73        229.08        11.25 o                         
  -1  -7   5       1405.81       1363.93        23.57 o                         
   0  -7   5         78.40        105.39         8.87 o                         
   1  -7   5         80.90         70.30         8.59 o                         
   2  -7   5        243.11        231.42        12.20 o                         
   3  -7   5         11.32         10.82         7.35 o                         
   4  -7   5        306.91        324.15        14.81 o                         
  -6  -6   5       1360.12       1362.82        25.02 o                         
  -5  -6   5        106.29         97.32         8.86 o                         
  -4  -6   5        424.10        410.22        13.77 o                         
  -3  -6   5        418.61        478.94        14.05 o                         
  -2  -6   5        115.65         93.50         7.81 o                         
  -1  -6   5        419.23        461.37        13.31 o                         
   0  -6   5        386.72        416.60        12.85 o                         
   1  -6   5          1.69          2.56         9.22 o                         
   2  -6   5       1666.83       1676.77        25.38 o                         
   3  -6   5        615.63        641.41        17.49 o                         
   4  -6   5       3434.15       3519.50        40.17 o                         
   5  -6   5       1378.11       1480.15        28.32 o                         
  -7  -5   5       2689.30       2461.10        33.37 o                         
  -6  -5   5        378.52        405.70        13.71 o                         
  -5  -5   5       6913.13       6592.79        58.87 o                         
  -4  -5   5        369.35        418.76        12.84 o                         
  -3  -5   5       9096.01       9030.09        72.92 o                         
  -2  -5   5        395.66        464.79        12.33 o                         
  -1  -5   5      12936.91      12968.01        84.77 o                         
   0  -5   5       2263.50       2136.91        24.55 o                         
   1  -5   5       4952.53       4996.68        46.82 o                         
   2  -5   5       1139.64       1148.70        19.77 o                         
   3  -5   5       5109.53       5332.65        52.77 o                         
   4  -5   5        436.45        423.99        14.54 o                         
   5  -5   5       1178.57       1229.43        24.57 o                         
   6  -5   5        116.46        126.79        11.87 o                         
  -8  -4   5          1.00         10.94        11.13 o                         
  -7  -4   5         51.97         90.78         9.29 o                         
  -6  -4   5          0.11          3.91         6.39 o                         
  -5  -4   5        644.12        688.06        15.42 o                         
  -4  -4   5        267.98        232.38         9.68 o                         
  -3  -4   5       2712.18       2682.59        26.16 o                         
  -2  -4   5         33.16         33.51         5.59 o                         
  -1  -4   5       5078.26       4958.23        48.13 o                         
   0  -4   5        413.98        453.90        11.33 o                         
   1  -4   5       3191.51       3212.77        30.89 o                         
   2  -4   5        267.81        296.30        10.24 o                         
   3  -4   5       1317.88       1376.79        21.09 o                         
   4  -4   5        750.62        765.44        17.56 o                         
   5  -4   5          0.58         -3.02        10.37 o                         
   6  -4   5        690.73        685.43        19.45 o                         
   7  -4   5         68.71         72.47         9.73 o                         
  -8  -3   5        288.28        245.65        12.51 o                         
  -7  -3   5        732.46        748.37        18.14 o                         
  -6  -3   5          0.38         -0.60         8.36 o                         
  -5  -3   5       2143.85       2088.46        24.77 o                         
  -4  -3   5       2150.58       1980.68        22.70 o                         
  -3  -3   5       4887.57       4692.25        45.91 o                         
  -2  -3   5       8499.28       8539.39        59.06 o                         
  -1  -3   5      11366.33      11268.46        66.65 o                         
   0  -3   5      22386.18      22270.91        95.25 o                         
   1  -3   5       6779.59       6636.74        52.98 o                         
   2  -3   5      12955.41      13525.82        80.19 o                         
   3  -3   5       7526.21       7629.91        64.30 o                         
   4  -3   5       6964.07       7464.11        68.88 o                         
   5  -3   5        104.13         99.50         8.33 o                         
   6  -3   5       1087.07       1201.82        23.57 o                         
   7  -3   5         74.01         86.36        10.75 o                         
   8  -3   5        849.85        843.94        23.85 o                         
  -8  -2   5       2562.35       2505.09        32.70 o                         
  -7  -2   5       2156.87       2185.30        28.62 o                         
  -6  -2   5       2986.79       3092.33        31.20 o                         
  -5  -2   5       1089.57       1095.33        17.56 o                         
  -4  -2   5       6088.07       6254.36        54.01 o                         
  -3  -2   5        352.60        317.64         9.29 o                         
  -2  -2   5       3908.75       3809.90        37.29 o                         
  -1  -2   5        168.32        174.48         6.71 o                         
   0  -2   5       9460.19       9487.91        57.18 o                         
   1  -2   5       2184.75       2221.00        22.37 o                         
   2  -2   5       5439.70       5779.40        49.37 o                         
   3  -2   5       4998.58       5105.32        50.00 o                         
   4  -2   5       2457.20       2466.75        26.90 o                         
   5  -2   5        632.56        620.09        15.44 o                         
   6  -2   5       1255.36       1265.46        22.80 o                         
   7  -2   5         65.36         44.59         9.48 o                         
   8  -2   5       1282.27       1241.06        26.65 o                         
  -8  -1   5       1693.57       1595.55        26.30 o                         
  -7  -1   5       2112.48       2010.27        27.44 o                         
  -6  -1   5       2038.35       1902.08        24.32 o                         
  -5  -1   5       1921.14       1978.12        23.01 o                         
  -4  -1   5       1724.88       1704.86        19.89 o                         
  -3  -1   5       3679.96       3871.79        33.65 o                         
  -2  -1   5        354.24        345.69         8.73 o                         
  -1  -1   5       2194.14       2236.86        23.28 o                         
   0  -1   5       5297.75       5449.79        41.33 o                         
   1  -1   5        574.48        588.08        10.47 o                         
   2  -1   5       7210.54       7309.40        52.36 o                         
   3  -1   5        204.74        201.72         7.92 o                         
   4  -1   5       4379.11       4272.51        40.54 o                         
   5  -1   5       3139.34       3085.24        30.63 o                         
   6  -1   5        593.67        557.48        15.44 o                         
   7  -1   5       3542.34       3486.00        38.20 o                         
   8  -1   5        522.81        484.92        16.63 o                         
   9  -1   5       4373.84       4175.28        48.61 o                         
  -8   0   5        607.76        569.31        16.73 o                         
  -7   0   5       9022.30       8821.33        79.64 o                         
  -6   0   5        263.80        249.12        10.46 o                         
  -5   0   5      13069.48      13361.57        85.35 o                         
  -4   0   5       2148.68       2247.96        23.26 o                         
  -3   0   5      21815.16      22389.37        97.84 o                         
  -2   0   5       1240.75       1411.57        16.31 o                         
  -1   0   5       9668.31       9864.83        56.30 o                         
   0   0   5       7719.04       8693.53        50.43 o                         
   1   0   5       1026.91        953.58        12.16 o                         
   2   0   5        789.02        890.12        12.34 o                         
   3   0   5        716.57        780.31        12.67 o                         
   4   0   5         20.56         44.64         5.55 o                         
   5   0   5          0.20          3.43         7.32 o                         
   6   0   5          0.94         -3.47         8.49 o                         
   7   0   5         12.99         28.24         6.23 o                         
   8   0   5         23.30         33.11         6.90 o                         
   9   0   5        489.99        436.49        16.86 o                         
  -8   1   5         17.94         10.25        11.77 o                         
  -7   1   5       5086.90       5024.69        47.87 o                         
  -6   1   5        198.42        214.87        10.41 o                         
  -5   1   5       6307.26       6506.08        64.08 o                         
  -4   1   5        917.04        908.12        17.27 o                         
  -3   1   5      16203.05      17051.98        90.52 o                         
  -2   1   5         47.33         56.73         5.67 o                         
  -1   1   5      10024.94       9577.92        54.03 o                         
   0   1   5        346.05        404.84         7.91 o                         
   1   1   5       5838.83       5473.13        37.50 o                         
   2   1   5       3308.46       3255.98        30.24 o                         
   3   1   5       1441.05       1344.07        15.10 o                         
   4   1   5       1714.30       1673.75        18.35 o                         
   5   1   5        144.20        154.91         8.02 o                         
   6   1   5         23.99        105.28         7.45 o                         
   7   1   5        147.01        159.96         9.39 o                         
   8   1   5        295.30        316.22        12.69 o                         
   9   1   5       1471.01       1402.00        25.88 o                         
  -8   2   5        326.97        340.98        15.13 o                         
  -7   2   5       1059.34       1055.50        23.26 o                         
  -6   2   5        103.40        134.81        10.92 o                         
  -5   2   5       2962.82       3017.89        32.58 o                         
  -4   2   5        491.28        527.39        12.98 o                         
  -3   2   5       7860.29       7214.08        55.35 o                         
  -2   2   5       6232.67       5599.07        43.76 o                         
  -1   2   5       1884.92       1706.26        17.37 o                         
   0   2   5       5898.23       5455.99        37.54 o                         
   1   2   5        466.35        479.95         8.40 o                         
   2   2   5      21766.10      20747.19        76.96 o                         
   3   2   5        590.20        586.44        10.16 o                         
   4   2   5       9885.31      10061.60        61.43 o                         
   5   2   5        127.54        173.37         7.75 o                         
   6   2   5       3860.59       3929.84        39.81 o                         
   7   2   5       1583.30       1501.77        22.25 o                         
   8   2   5       1778.49       1746.21        26.30 o                         
   9   2   5        492.89        494.77        16.10 o                         
  -7   3   5        378.37        385.49        14.34 o                         
  -6   3   5       2020.21       1807.46        25.57 o                         
  -5   3   5       1073.59        977.22        17.52 o                         
  -4   3   5        998.23        882.00        15.54 o                         
  -3   3   5       6187.76       5356.03        47.47 o                         
  -2   3   5        583.06        503.44        10.39 o                         
  -1   3   5       3724.51       3455.03        33.06 o                         
   0   3   5         19.77         48.19         4.17 o                         
   1   3   5       1685.02       1567.86        15.03 o                         
   2   3   5       4842.50       4617.83        37.23 o                         
   3   3   5          4.70         83.04         5.37 o                         
   4   3   5       3738.52       3667.41        32.89 o                         
   5   3   5          2.26          3.41         7.04 o                         
   6   3   5       3953.38       3928.67        40.14 o                         
   7   3   5        238.56        243.98        10.61 o                         
   8   3   5        948.91        979.24        20.04 o                         
   9   3   5        229.07        238.12        12.14 o                         
  -7   4   5        318.48        270.35        13.09 o                         
  -6   4   5       1491.59       1361.74        23.16 o                         
  -5   4   5       1079.97        965.03        18.07 o                         
  -4   4   5        292.23        289.68        10.08 o                         
  -3   4   5       1427.53       1344.08        18.15 o                         
  -2   4   5        528.64        473.54        10.96 o                         
  -1   4   5        366.86        340.57         9.00 o                         
   0   4   5        431.55        374.88         8.88 o                         
   1   4   5        194.58        237.67         7.39 o                         
   2   4   5       3246.26       3212.22        29.16 o                         
   3   4   5       8297.15       8060.09        55.72 o                         
   4   4   5       1676.53       1645.01        19.04 o                         
   5   4   5       8351.44       8248.18        63.90 o                         
   6   4   5       1838.82       1867.44        23.52 o                         
   7   4   5      11159.09      11345.76        87.38 o                         
   8   4   5        503.27        547.34        15.72 o                         
   9   4   5       5372.70       5379.51        54.39 o                         
  -6   5   5         33.37         58.69         8.79 o                         
  -5   5   5       2206.86       2128.58        27.82 o                         
  -4   5   5        193.91        174.09         9.05 o                         
  -3   5   5       1842.56       1716.50        22.14 o                         
  -2   5   5        358.35        324.53         9.86 o                         
  -1   5   5       3410.83       3065.64        31.93 o                         
   0   5   5        292.59        294.45         8.96 o                         
   1   5   5       1515.75       1392.75        17.24 o                         
   2   5   5        207.77        195.13         7.70 o                         
   3   5   5       1200.07       1199.70        16.78 o                         
   4   5   5        101.58        101.78         6.63 o                         
   5   5   5       1634.78       1674.28        21.77 o                         
   6   5   5        183.52        184.40         9.37 o                         
   7   5   5       3844.67       3995.45        41.52 o                         
   8   5   5        231.83        240.47        11.74 o                         
  -6   6   5       1105.94       1050.83        23.14 o                         
  -5   6   5       1966.95       1859.84        28.06 o                         
  -4   6   5         59.18        114.94         9.00 o                         
  -3   6   5       1398.59       1337.09        21.26 o                         
  -2   6   5        578.11        582.81        13.97 o                         
  -1   6   5       3049.13       3016.49        31.18 o                         
   0   6   5       1783.04       1712.74        20.99 o                         
   1   6   5       1860.03       1760.32        21.12 o                         
   2   6   5       1691.54       1706.47        20.69 o                         
   3   6   5          1.43          8.91         5.57 o                         
   4   6   5        622.64        646.22        14.27 o                         
   5   6   5        614.06        613.92        14.67 o                         
   6   6   5        357.57        388.23        12.96 o                         
   7   6   5       2484.16       2570.24        32.04 o                         
   8   6   5         30.11         38.65         8.21 o                         
  -4   7   5       1513.93       1475.19        25.23 o                         
  -3   7   5        101.97        104.79         8.82 o                         
  -2   7   5       4088.50       3896.00        40.22 o                         
  -1   7   5         75.88         71.60         7.97 o                         
   0   7   5       8023.48       7786.19        68.67 o                         
   1   7   5         36.25         37.05         6.49 o                         
   2   7   5       7229.59       7117.40        64.86 o                         
   3   7   5         72.15         82.77         7.17 o                         
   4   7   5       7931.27       7829.49        71.57 o                         
   5   7   5          0.11         -2.60         8.91 o                         
   6   7   5       3263.24       3196.92        35.34 o                         
   7   7   5        432.30        460.49        15.43 o                         
  -3   8   5         93.15        115.74         9.87 o                         
  -2   8   5       1369.53       1385.68        24.56 o                         
  -1   8   5        452.91        421.89        14.36 o                         
   0   8   5       3473.81       3614.44        36.55 o                         
   1   8   5          0.35          0.66         8.88 o                         
   2   8   5       4972.59       5807.60        55.09 o                         
   3   8   5         17.90         17.34         7.15 o                         
   4   8   5       5435.44       5436.25        55.76 o                         
   5   8   5        114.23        140.83         9.40 o                         
   6   8   5       2326.83       2398.15        33.05 o                         
  -1   9   5          2.77          5.79        11.13 o                         
   0   9   5       1561.96       1543.24        26.87 o                         
   1   9   5        363.43        366.44        14.03 o                         
   2   9   5       1528.23       1558.72        26.50 o                         
   3   9   5        933.26        998.26        21.75 o                         
   4   9   5       1235.14       1285.24        24.91 o                         
  -2  -8   6        264.51        218.82        12.70 o                         
  -1  -8   6        692.16        592.80        18.58 o                         
   0  -8   6        162.31        162.85        11.82 o                         
  -5  -7   6       1027.45        946.58        22.50 o                         
  -4  -7   6         22.12          9.24        11.79 o                         
  -3  -7   6        874.91        899.40        21.12 o                         
  -2  -7   6         14.61         40.67         7.62 o                         
  -1  -7   6        769.50        803.15        19.79 o                         
   0  -7   6        149.73        155.91        10.36 o                         
   1  -7   6        137.98        121.51        10.49 o                         
   2  -7   6         83.03         77.36         9.34 o                         
   3  -7   6         33.15         39.44         9.65 o                         
  -6  -6   6       1876.29       1810.57        29.74 o                         
  -5  -6   6       1891.10       1802.25        28.64 o                         
  -4  -6   6       4194.29       4138.00        40.89 o                         
  -3  -6   6        461.89        505.53        15.30 o                         
  -2  -6   6       7771.78       7542.50        74.32 o                         
  -1  -6   6          1.25         -7.97        10.16 o                         
   0  -6   6       6764.01       6597.08        59.74 o                         
   1  -6   6        373.20        394.30        13.30 o                         
   2  -6   6       4170.92       4158.72        41.37 o                         
   3  -6   6       2080.49       2106.67        31.22 o                         
   4  -6   6       1724.95       1719.73        29.80 o                         
   5  -6   6       1243.25       1257.95        27.33 o                         
  -7  -5   6         49.39         69.57         9.63 o                         
  -6  -5   6        644.19        549.27        16.94 o                         
  -5  -5   6         84.60         81.88         8.72 o                         
  -4  -5   6        106.82         94.87         9.35 o                         
  -3  -5   6        502.96        415.21        12.98 o                         
  -2  -5   6        382.53        412.19        12.31 o                         
  -1  -5   6        981.75        999.78        18.05 o                         
   0  -5   6        281.11        323.52        11.39 o                         
   1  -5   6        470.19        527.57        14.26 o                         
   2  -5   6        457.22        525.55        14.69 o                         
   3  -5   6        216.67        266.09        11.97 o                         
   4  -5   6        632.31        675.86        17.97 o                         
   5  -5   6         35.84         52.82         8.34 o                         
   6  -5   6         96.80        106.68        11.34 o                         
  -7  -4   6        336.21        333.93        14.12 o                         
  -6  -4   6         15.47          4.99         9.90 o                         
  -5  -4   6        310.03        269.19        11.15 o                         
  -4  -4   6        586.10        590.72        14.46 o                         
  -3  -4   6          3.09         18.27         5.93 o                         
  -2  -4   6       1547.77       1615.73        21.36 o                         
  -1  -4   6        780.46        799.19        15.28 o                         
   0  -4   6       1039.96       1064.58        17.34 o                         
   1  -4   6       6029.88       6076.72        58.21 o                         
   2  -4   6        315.47        333.83        11.57 o                         
   3  -4   6      13079.09      13706.87        96.24 o                         
   4  -4   6        145.58        176.97        10.24 o                         
   5  -4   6      10787.58      11244.53        99.50 o                         
   6  -4   6          0.47         53.21         9.35 o                         
   7  -4   6       8248.20       8043.91        82.81 o                         
  -8  -3   6         26.85         16.31         8.30 o                         
  -7  -3   6       3171.92       2855.71        34.75 o                         
  -6  -3   6        560.09        511.61        14.78 o                         
  -5  -3   6       4842.99       4547.15        46.63 o                         
  -4  -3   6       2081.49       2072.52        24.47 o                         
  -3  -3   6       1552.51       1503.43        19.80 o                         
  -2  -3   6       1071.62       1143.00        16.97 o                         
  -1  -3   6        457.76        487.31        11.79 o                         
   0  -3   6       3240.27       3350.79        34.33 o                         
   1  -3   6         78.38        102.74         7.19 o                         
   2  -3   6        562.14        568.61        13.36 o                         
   3  -3   6        333.03        363.80        11.46 o                         
   4  -3   6          4.83         15.19         6.39 o                         
   5  -3   6        341.10        353.25        13.48 o                         
   6  -3   6         68.95         77.59         9.43 o                         
   7  -3   6        330.47        310.65        14.84 o                         
  -8  -2   6        415.75        380.34        15.06 o                         
  -7  -2   6       1270.70       1253.07        22.85 o                         
  -6  -2   6         49.97         52.40         7.28 o                         
  -5  -2   6       1731.70       1834.23        23.76 o                         
  -4  -2   6          0.36         17.39         5.53 o                         
  -3  -2   6       1048.46       1025.00        16.20 o                         
  -2  -2   6        519.60        489.23        11.35 o                         
  -1  -2   6        214.00        210.03         7.99 o                         
   0  -2   6        539.04        614.72        11.99 o                         
   1  -2   6        334.45        354.60         9.99 o                         
   2  -2   6         61.67         83.59         6.72 o                         
   3  -2   6       3070.24       3131.56        32.09 o                         
   4  -2   6        701.20        753.34        16.17 o                         
   5  -2   6       5455.71       5537.08        54.10 o                         
   6  -2   6       1960.55       1955.50        28.89 o                         
   7  -2   6       5364.77       5187.41        49.67 o                         
   8  -2   6       1757.09       1686.58        31.27 o                         
  -8  -1   6        783.81        771.76        19.90 o                         
  -7  -1   6        827.04        851.00        19.47 o                         
  -6  -1   6       3343.44       3213.81        33.29 o                         
  -5  -1   6        289.19        314.64        10.99 o                         
  -4  -1   6       9994.03       9858.28        71.78 o                         
  -3  -1   6       1508.80       1676.69        20.09 o                         
  -2  -1   6      18353.45      18875.83        89.86 o                         
  -1  -1   6       3832.44       4090.41        39.90 o                         
   0  -1   6      40644.23      41045.11       130.53 o                         
   1  -1   6       5477.07       5672.10        47.25 o                         
   2  -1   6      18275.77      18026.49        89.15 o                         
   3  -1   6       1442.60       1482.63        19.43 o                         
   4  -1   6      11040.71      10809.16        77.59 o                         
   5  -1   6        675.55        689.58        15.74 o                         
   6  -1   6       2850.22       2775.74        32.77 o                         
   7  -1   6        161.39        183.35        11.03 o                         
   8  -1   6        279.17        279.92        13.52 o                         
  -8   0   6        281.62        261.74        13.71 o                         
  -7   0   6         16.05         38.79         7.64 o                         
  -6   0   6        207.10        252.17        11.08 o                         
  -5   0   6         12.02          7.44         8.77 o                         
  -4   0   6        166.73        219.36         9.84 o                         
  -3   0   6        147.05        159.51         7.95 o                         
  -2   0   6       2934.88       2960.12        31.28 o                         
  -1   0   6        366.92        412.49         9.95 o                         
   0   0   6       6342.69       6710.75        48.99 o                         
   1   0   6          9.33         16.73         4.67 o                         
   2   0   6       3926.90       3889.01        38.71 o                         
   3   0   6        238.02        235.56         8.57 o                         
   4   0   6        820.51        785.88        14.80 o                         
   5   0   6        719.07        701.94        15.09 o                         
   6   0   6         26.15         69.79         7.63 o                         
   7   0   6       1099.97       1082.12        21.19 o                         
   8   0   6         91.82        105.14         9.39 o                         
   9   0   6        379.82        391.02        16.11 o                         
  -8   1   6         12.35         36.31         8.22 o                         
  -7   1   6        305.13        289.33        13.48 o                         
  -6   1   6        486.40        535.87        16.09 o                         
  -5   1   6          3.97         19.00         6.79 o                         
  -4   1   6       2038.40       2148.21        26.35 o                         
  -3   1   6       2244.37       2418.30        25.73 o                         
  -2   1   6       6216.12       6310.87        52.72 o                         
  -1   1   6      11955.78      11649.37        66.22 o                         
   0   1   6      16252.30      16408.21        74.61 o                         
   1   1   6      22608.85      21947.69        86.31 o                         
   2   1   6       8201.57       7852.78        52.01 o                         
   3   1   6      15781.73      15178.53        77.05 o                         
   4   1   6       6036.82       5758.89        50.92 o                         
   5   1   6      11082.96      10853.17        75.42 o                         
   6   1   6        296.06        289.79        10.94 o                         
   7   1   6       2243.68       2172.45        28.44 o                         
   8   1   6         78.52         82.72         8.49 o                         
   9   1   6       1400.46       1330.09        26.51 o                         
  -8   2   6        603.13        585.38        20.24 o                         
  -7   2   6       2698.93       2774.53        38.78 o                         
  -6   2   6       3304.37       3733.77        42.01 o                         
  -5   2   6       3773.85       4109.04        39.82 o                         
  -4   2   6       3964.72       4011.58        38.38 o                         
  -3   2   6       9845.79       9482.38        68.51 o                         
  -2   2   6       1091.53       1027.22        15.13 o                         
  -1   2   6       9240.88       8636.25        55.06 o                         
   0   2   6        119.18        137.50         5.97 o                         
   1   2   6       6847.19       6660.55        45.50 o                         
   2   2   6       2023.72       1945.98        19.77 o                         
   3   2   6       5377.93       5118.86        43.64 o                         
   4   2   6       3567.25       3465.76        33.38 o                         
   5   2   6       1246.09       1246.02        18.09 o                         
   6   2   6        983.86        949.82        17.14 o                         
   7   2   6        859.16        827.29        17.48 o                         
   8   2   6         42.92         52.77         7.81 o                         
   9   2   6        899.79        830.62        20.84 o                         
  -7   3   6       1055.10        982.78        22.99 o                         
  -6   3   6        895.30        855.35        19.82 o                         
  -5   3   6       1541.84       1411.10        22.31 o                         
  -4   3   6       1535.31       1408.60        20.40 o                         
  -3   3   6       1382.69       1248.94        17.65 o                         
  -2   3   6       1854.30       1721.10        19.19 o                         
  -1   3   6        450.33        441.61         9.80 o                         
   0   3   6       1757.82       1689.16        17.24 o                         
   1   3   6       4347.61       4138.65        36.98 o                         
   2   3   6       1216.28       1174.82        14.60 o                         
   3   3   6       6320.14       6039.26        48.12 o                         
   4   3   6        263.68        288.63         9.10 o                         
   5   3   6       3757.20       3754.79        37.74 o                         
   6   3   6       1261.44       1285.02        19.98 o                         
   7   3   6        740.31        754.24        17.03 o                         
   8   3   6       3117.65       3150.26        35.97 o                         
   9   3   6        677.25        698.93        19.52 o                         
  -7   4   6        573.46        518.38        17.36 o                         
  -6   4   6       6501.06       5971.59        59.59 o                         
  -5   4   6        328.61        302.19        11.95 o                         
  -4   4   6       9750.85       9168.63        73.75 o                         
  -3   4   6       1098.69        979.82        16.57 o                         
  -2   4   6      11946.09      10998.28        71.34 o                         
  -1   4   6         45.69         66.91         5.29 o                         
   0   4   6       7091.10       6818.41        51.51 o                         
   1   4   6        162.68        170.69         7.07 o                         
   2   4   6       3301.61       3289.58        31.35 o                         
   3   4   6         89.87        102.81         6.46 o                         
   4   4   6         59.18         61.53         6.33 o                         
   5   4   6         35.36         43.71         6.03 o                         
   6   4   6         21.16         28.11         6.28 o                         
   7   4   6          5.92         -3.94         9.38 o                         
   8   4   6        153.56        179.98        10.29 o                         
   9   4   6         50.79         71.21         9.99 o                         
  -6   5   6       3099.56       2884.46        35.57 o                         
  -5   5   6        170.48        155.04         9.90 o                         
  -4   5   6       4639.78       4397.77        46.67 o                         
  -3   5   6        747.96        731.31        15.54 o                         
  -2   5   6       5517.93       5096.83        44.90 o                         
  -1   5   6        148.86        147.81         7.84 o                         
   0   5   6       4413.96       4173.69        38.00 o                         
   1   5   6          7.40          7.63         4.74 o                         
   2   5   6       2377.16       2387.53        23.49 o                         
   3   5   6        936.13        948.35        15.70 o                         
   4   5   6        614.55        696.29        14.18 o                         
   5   5   6        847.73        881.30        16.65 o                         
   6   5   6         58.14         52.15         6.95 o                         
   7   5   6         38.80         43.11         7.50 o                         
   8   5   6        277.82        282.83        12.73 o                         
  -5   6   6         13.59          2.32        10.96 o                         
  -4   6   6       2103.33       1988.06        28.17 o                         
  -3   6   6        208.53        254.92        10.79 o                         
  -2   6   6       3924.47       3710.74        36.94 o                         
  -1   6   6       2031.45       1994.12        24.00 o                         
   0   6   6       1516.63       1401.62        19.96 o                         
   1   6   6       3055.52       3146.59        31.79 o                         
   2   6   6        432.43        454.07        12.20 o                         
   3   6   6       6559.13       6532.94        60.50 o                         
   4   6   6        178.45        170.57         8.80 o                         
   5   6   6       5303.28       5281.02        50.81 o                         
   6   6   6        182.52        177.75         9.66 o                         
   7   6   6       2650.60       2655.44        33.41 o                         
   8   6   6        671.40        633.72        18.35 o                         
  -4   7   6        124.87        127.63        11.00 o                         
  -3   7   6        537.43        522.13        15.80 o                         
  -2   7   6        594.63        650.65        16.95 o                         
  -1   7   6        495.66        494.98        14.16 o                         
   0   7   6       1160.48       1137.16        20.09 o                         
   1   7   6        154.41        150.65         8.33 o                         
   2   7   6        454.77        435.91        13.27 o                         
   3   7   6       1039.79       1061.74        19.40 o                         
   4   7   6         25.95          6.33        10.47 o                         
   5   7   6       1846.57       1840.18        26.79 o                         
   6   7   6         56.62         56.39         8.29 o                         
   7   7   6       1269.70       1237.98        24.55 o                         
  -3   8   6        103.30        105.13         9.95 o                         
  -2   8   6        755.99        767.99        19.11 o                         
  -1   8   6        109.95        102.22         9.40 o                         
   0   8   6        205.61        209.91        10.82 o                         
   1   8   6        471.78        454.04        14.17 o                         
   2   8   6         41.76         68.59         7.55 o                         
   3   8   6       1512.52       1513.31        24.57 o                         
   4   8   6       2024.33       1976.05        28.73 o                         
   5   8   6       1410.92       1326.98        24.33 o                         
   6   8   6       2936.60       3008.43        37.74 o                         
  -1   9   6        139.80        167.58        11.21 o                         
   0   9   6        704.73        656.33        18.54 o                         
   1   9   6        313.68        334.77        13.70 o                         
   2   9   6        587.16        576.15        17.30 o                         
   3   9   6         81.86         87.01        10.29 o                         
   4   9   6        492.65        528.62        17.42 o                         
  -4  -7   7        681.53        667.07        19.83 o                         
  -3  -7   7       6714.50       6346.11        67.43 o                         
  -2  -7   7       1301.18       1190.93        24.34 o                         
  -1  -7   7      11804.48      11655.85       103.70 o                         
   0  -7   7       1285.59       1288.91        25.34 o                         
   1  -7   7       8212.84       7916.85        76.20 o                         
   2  -7   7        638.55        643.84        19.47 o                         
  -5  -6   7        561.09        571.07        17.83 o                         
  -4  -6   7       1289.86       1128.66        23.28 o                         
  -3  -6   7        142.57        163.46        10.03 o                         
  -2  -6   7        154.97        155.63        10.51 o                         
  -1  -6   7         97.04         84.20         8.82 o                         
   0  -6   7        142.12        140.16        10.43 o                         
   1  -6   7         13.53          6.11        11.12 o                         
   2  -6   7        423.29        430.47        15.40 o                         
   3  -6   7         87.80        109.11         9.81 o                         
   4  -6   7        510.47        490.84        18.05 o                         
  -6  -5   7         51.21         40.51         8.52 o                         
  -5  -5   7          0.53         26.61         7.35 o                         
  -4  -5   7          5.00         20.67         7.08 o                         
  -3  -5   7        522.29        464.43        14.19 o                         
  -2  -5   7         73.04         77.26         8.01 o                         
  -1  -5   7       1993.97       1888.58        25.89 o                         
   0  -5   7        239.82        266.62        11.05 o                         
   1  -5   7       2128.96       2212.60        28.53 o                         
   2  -5   7       1248.08       1284.54        22.74 o                         
   3  -5   7       2207.08       2197.46        30.86 o                         
   4  -5   7       3452.21       3503.20        40.49 o                         
   5  -5   7        918.35        944.35        22.74 o                         
  -7  -4   7         11.89         45.88         9.16 o                         
  -6  -4   7      10355.31       9887.38        91.77 o                         
  -5  -4   7         31.43         30.49         8.12 o                         
  -4  -4   7      15368.61      15423.69       104.02 o                         
  -3  -4   7        308.67        269.84        10.71 o                         
  -2  -4   7       7116.75       7002.25        65.00 o                         
  -1  -4   7        182.94        180.22         8.65 o                         
   0  -4   7       2337.80       2237.12        26.16 o                         
   1  -4   7       1057.04       1120.54        19.08 o                         
   2  -4   7        330.08        344.30        12.05 o                         
   3  -4   7        120.43        118.28         8.97 o                         
   4  -4   7          4.72          9.05         9.60 o                         
   5  -4   7         16.62         14.74         8.92 o                         
   6  -4   7        114.96        122.16        11.18 o                         
  -7  -3   7         26.41         40.97         8.44 o                         
  -6  -3   7        542.06        475.93        14.94 o                         
  -5  -3   7        181.59        168.99         9.56 o                         
  -4  -3   7       1596.46       1517.89        22.44 o                         
  -3  -3   7        268.08        213.34         9.67 o                         
  -2  -3   7       1212.27       1261.37        18.89 o                         
  -1  -3   7         77.44         88.48         7.41 o                         
   0  -3   7       1428.79       1528.49        20.71 o                         
   1  -3   7         63.15         49.90         7.21 o                         
   2  -3   7        408.74        441.40        12.54 o                         
   3  -3   7         59.50        159.25         8.90 o                         
   4  -3   7        114.05        127.54         9.33 o                         
   5  -3   7         47.72         49.22         7.45 o                         
   6  -3   7         10.98         17.62         7.94 o                         
   7  -3   7       1097.15       1050.31        25.14 o                         
  -7  -2   7        864.26        779.14        19.24 o                         
  -6  -2   7       2305.82       2093.38        28.62 o                         
  -5  -2   7       2790.51       2854.01        31.22 o                         
  -4  -2   7       4338.73       4385.09        44.42 o                         
  -3  -2   7       9481.98       9750.12        72.72 o                         
  -2  -2   7        595.04        732.05        14.49 o                         
  -1  -2   7      12973.04      12989.31        79.50 o                         
   0  -2   7        216.76        247.35         9.52 o                         
   1  -2   7      20975.64      20937.11       103.60 o                         
   2  -2   7        486.13        548.00        12.97 o                         
   3  -2   7       6729.40       6738.75        63.09 o                         
   4  -2   7       1754.29       1757.82        24.63 o                         
   5  -2   7       3341.28       3328.79        35.39 o                         
   6  -2   7       3146.69       2998.45        36.39 o                         
   7  -2   7       1024.53       1088.61        23.87 o                         
   8  -2   7       1329.88       1331.57        28.42 o                         
  -8  -1   7        315.67        274.80        14.21 o                         
  -7  -1   7       2332.20       2288.11        31.39 o                         
  -6  -1   7         17.15         18.65         6.87 o                         
  -5  -1   7        947.46        855.46        17.50 o                         
  -4  -1   7        363.79        374.98        11.60 o                         
  -3  -1   7         85.83        137.99         8.25 o                         
  -2  -1   7        535.96        476.00        11.94 o                         
  -1  -1   7        142.09        171.76         8.22 o                         
   0  -1   7       2051.05       2144.10        22.31 o                         
   1  -1   7        406.87        445.30        11.22 o                         
   2  -1   7       1318.80       1380.63        18.64 o                         
   3  -1   7        276.73        261.44        10.00 o                         
   4  -1   7        735.91        769.54        16.03 o                         
   5  -1   7        852.49        838.63        17.74 o                         
   6  -1   7        367.17        368.85        13.62 o                         
   7  -1   7        101.10         95.27         9.87 o                         
   8  -1   7        205.44        239.75        13.56 o                         
  -8   0   7        136.61        164.91        12.06 o                         
  -7   0   7        410.37        442.53        15.61 o                         
  -6   0   7        284.23        299.37        12.78 o                         
  -5   0   7          1.74          9.01         9.37 o                         
  -4   0   7        467.95        437.77        13.28 o                         
  -3   0   7        671.74        744.24        15.52 o                         
  -2   0   7          0.11         11.48         6.04 o                         
  -1   0   7        588.83        672.42        13.23 o                         
   0   0   7        431.58        440.66        10.92 o                         
   1   0   7       1341.73       1402.71        17.58 o                         
   2   0   7      10151.66      10338.68        67.61 o                         
   3   0   7        101.39         93.49         7.04 o                         
   4   0   7      17626.51      17056.21        97.97 o                         
   5   0   7        327.50        341.49        11.68 o                         
   6   0   7      19958.16      18844.56       117.77 o                         
   7   0   7          8.01         23.96         8.38 o                         
   8   0   7       9440.29       9078.28        81.61 o                         
  -7   1   7         41.34         72.25         9.73 o                         
  -6   1   7       5114.01       5126.68        51.68 o                         
  -5   1   7        633.03        642.42        16.93 o                         
  -4   1   7       4381.93       4486.02        43.01 o                         
  -3   1   7       2124.84       2341.08        26.63 o                         
  -2   1   7       4107.77       4334.07        40.48 o                         
  -1   1   7       2213.48       2286.93        22.61 o                         
   0   1   7        264.45        290.57         9.01 o                         
   1   1   7       3323.95       3098.92        30.32 o                         
   2   1   7          7.79          9.66         5.18 o                         
   3   1   7       2739.07       2667.49        27.02 o                         
   4   1   7        265.48        245.10         9.69 o                         
   5   1   7         40.42         50.70         6.88 o                         
   6   1   7        350.98        335.13        12.06 o                         
   7   1   7         90.00         91.88         8.33 o                         
   8   1   7        112.70         94.78        10.56 o                         
   9   1   7        246.19        207.06        14.29 o                         
  -7   2   7        966.61       1043.87        25.75 o                         
  -6   2   7        994.13       1165.27        25.23 o                         
  -5   2   7        208.40        251.68        12.17 o                         
  -4   2   7       1015.80       1090.40        19.97 o                         
  -3   2   7         71.92         74.36         7.91 o                         
  -2   2   7       1515.32       1515.41        19.57 o                         
  -1   2   7         75.48         65.08         6.16 o                         
   0   2   7        465.60        457.01        10.39 o                         
   1   2   7        197.60        208.01         7.54 o                         
   2   2   7        122.74        146.45         6.78 o                         
   3   2   7        504.56        481.22        11.12 o                         
   4   2   7       1963.55       1945.48        21.95 o                         
   5   2   7        374.33        366.16        11.01 o                         
   6   2   7       5598.03       5570.54        51.54 o                         
   7   2   7       1733.87       1750.69        25.88 o                         
   8   2   7       3118.06       3077.57        36.73 o                         
   9   2   7       1536.15       1535.33        28.51 o                         
  -7   3   7        245.39        258.41        14.74 o                         
  -6   3   7       1047.57       1128.88        23.55 o                         
  -5   3   7       2591.92       2415.59        30.65 o                         
  -4   3   7          3.96         15.78         6.03 o                         
  -3   3   7       6621.58       6152.94        57.94 o                         
  -2   3   7        773.95        731.06        14.00 o                         
  -1   3   7      18822.58      17655.35        87.84 o                         
   0   3   7       6552.74       6114.21        49.61 o                         
   1   3   7      30594.94      29247.03       109.16 o                         
   2   3   7       4200.40       4166.16        41.00 o                         
   3   3   7      24219.99      22979.80       101.02 o                         
   4   3   7       1419.43       1428.34        18.83 o                         
   5   3   7       8214.66       7918.55        66.14 o                         
   6   3   7        494.58        516.28        13.59 o                         
   7   3   7       2573.05       2585.69        31.12 o                         
   8   3   7          3.56          9.43         9.62 o                         
   9   3   7        231.45        229.49        13.67 o                         
  -6   4   7         23.12         33.97         8.74 o                         
  -5   4   7        172.09        158.96         9.84 o                         
  -4   4   7          3.94         19.25         6.28 o                         
  -3   4   7         17.54         20.35         5.89 o                         
  -2   4   7          4.69         15.40         5.14 o                         
  -1   4   7        933.27        906.83        15.12 o                         
   0   4   7        248.77        244.67         8.53 o                         
   1   4   7       2611.11       2581.00        25.98 o                         
   2   4   7         57.78         59.78         5.96 o                         
   3   4   7       1951.29       1936.22        21.50 o                         
   4   4   7          2.83          5.67         7.32 o                         
   5   4   7        269.28        270.60        10.19 o                         
   6   4   7        422.21        462.71        13.18 o                         
   7   4   7         33.56         41.53         7.68 o                         
   8   4   7        554.60        556.87        17.03 o                         
  -6   5   7        265.05        266.27        13.43 o                         
  -5   5   7        219.41        239.30        12.30 o                         
  -4   5   7         17.27         15.80         6.76 o                         
  -3   5   7        820.86        764.63        16.34 o                         
  -2   5   7        669.25        607.32        14.08 o                         
  -1   5   7       3940.26       3819.90        38.82 o                         
   0   5   7       6168.77       5832.19        53.51 o                         
   1   5   7       5399.25       4989.59        49.27 o                         
   2   5   7       7241.48       6988.77        58.73 o                         
   3   5   7       4610.44       4395.44        41.40 o                         
   4   5   7       9084.31       8958.14        70.52 o                         
   5   5   7        918.50        940.37        17.62 o                         
   6   5   7       7597.01       7620.94        72.78 o                         
   7   5   7        231.50        270.79        12.34 o                         
   8   5   7       3442.29       3336.14        39.35 o                         
  -5   6   7       1740.22       1557.13        27.21 o                         
  -4   6   7       2817.10       2634.43        32.76 o                         
  -3   6   7       3047.69       2894.35        32.48 o                         
  -2   6   7       4133.21       3775.34        38.58 o                         
  -1   6   7        900.71        872.26        17.01 o                         
   0   6   7       4996.43       4907.54        45.87 o                         
   1   6   7          0.69         -3.63         7.91 o                         
   2   6   7       1615.89       1631.01        21.72 o                         
   3   6   7        624.50        653.64        14.47 o                         
   4   6   7       1243.50       1252.70        20.47 o                         
   5   6   7        624.08        663.19        15.70 o                         
   6   6   7        455.65        463.62        14.39 o                         
   7   6   7        427.57        435.09        15.02 o                         
   8   6   7        380.06        399.16        14.99 o                         
  -4   7   7        619.33        569.31        17.53 o                         
  -3   7   7        462.50        445.92        15.07 o                         
  -2   7   7        513.66        481.25        15.28 o                         
  -1   7   7        677.56        660.95        16.44 o                         
   0   7   7        155.96        179.46         9.92 o                         
   1   7   7        498.72        554.64        14.23 o                         
   2   7   7       1248.23       1246.49        20.86 o                         
   3   7   7        853.93        876.33        18.02 o                         
   4   7   7       2737.19       2662.20        31.04 o                         
   5   7   7         26.83         21.09         7.42 o                         
   6   7   7       1586.98       1643.69        27.27 o                         
   7   7   7        178.03        197.76        12.29 o                         
  -2   8   7        164.44        152.13        11.02 o                         
  -1   8   7       4009.98       3959.42        40.73 o                         
   0   8   7          0.71         -9.38         9.38 o                         
   1   8   7       3307.87       3503.13        37.24 o                         
   2   8   7        249.50        234.71        11.89 o                         
   3   8   7       1947.78       1959.20        28.71 o                         
   4   8   7         20.71         39.98         7.43 o                         
   5   8   7        499.06        496.79        16.02 o                         
   6   8   7         52.84         56.04         9.78 o                         
   0   9   7        133.04        158.76        10.40 o                         
   1   9   7       1110.07       1077.21        23.18 o                         
   2   9   7          4.16         10.78        11.52 o                         
   3   9   7        908.67       1003.95        22.61 o                         
   4   9   7        243.30        272.88        13.22 o                         
  -3  -7   8        835.59        821.93        21.77 o                         
  -2  -7   8          4.70         11.12        12.22 o                         
  -1  -7   8        720.42        711.88        20.40 o                         
   0  -7   8        343.94        298.04        15.18 o                         
   1  -7   8          6.48         18.22         8.97 o                         
  -5  -6   8        475.49        476.91        17.06 o                         
  -4  -6   8        669.08        631.31        18.61 o                         
  -3  -6   8        446.43        445.37        16.31 o                         
  -2  -6   8        317.31        276.92        13.01 o                         
  -1  -6   8       1218.93       1171.78        23.28 o                         
   0  -6   8         10.63          8.94        10.68 o                         
   1  -6   8       1271.12       1231.76        24.54 o                         
   2  -6   8        417.12        412.09        15.86 o                         
   3  -6   8       2520.96       2629.65        37.50 o                         
   4  -6   8       1246.97       1274.50        27.63 o                         
  -6  -5   8         31.03         38.67         9.02 o                         
  -5  -5   8       3336.25       3115.58        38.34 o                         
  -4  -5   8       1269.80       1269.94        24.20 o                         
  -3  -5   8       6565.90       6339.26        62.12 o                         
  -2  -5   8       1883.53       1981.03        28.05 o                         
  -1  -5   8       9071.22       9089.40        83.34 o                         
   0  -5   8       3923.85       3917.47        39.22 o                         
   1  -5   8       3923.68       4002.55        40.12 o                         
   2  -5   8       2326.18       2363.90        31.92 o                         
   3  -5   8       2309.55       2318.24        33.12 o                         
   4  -5   8       1362.79       1348.71        26.62 o                         
   5  -5   8         66.05         64.25         9.89 o                         
  -6  -4   8         68.06         81.98         9.00 o                         
  -5  -4   8        137.39        128.96         9.86 o                         
  -4  -4   8        548.33        562.16        16.51 o                         
  -3  -4   8          5.99         11.33         6.76 o                         
  -2  -4   8       1849.96       1878.33        25.99 o                         
  -1  -4   8         25.54         42.68         6.90 o                         
   0  -4   8       2529.29       2547.83        29.60 o                         
   1  -4   8          7.41          8.41         8.99 o                         
   2  -4   8       1193.53       1178.48        21.42 o                         
   3  -4   8        116.73         98.82         9.31 o                         
   4  -4   8        436.72        431.30        15.17 o                         
   5  -4   8         66.75         63.45         9.83 o                         
   6  -4   8         12.77         -0.99        13.46 o                         
  -7  -3   8         15.90         44.36         9.47 o                         
  -6  -3   8        612.23        571.45        17.14 o                         
  -5  -3   8        472.64        464.03        14.86 o                         
  -4  -3   8       4090.04       3712.65        36.71 o                         
  -3  -3   8       1702.52       1627.20        23.56 o                         
  -2  -3   8       8130.31       8171.10        71.97 o                         
  -1  -3   8       2864.32       2704.78        28.99 o                         
   0  -3   8      16668.75      16534.86       101.15 o                         
   1  -3   8       1309.96       1373.44        21.28 o                         
   2  -3   8      13618.74      14055.56        97.19 o                         
   3  -3   8       1132.48       1161.32        21.18 o                         
   4  -3   8       9776.08       9695.02        87.99 o                         
   5  -3   8        218.09        231.86        11.89 o                         
   6  -3   8       3732.78       3619.29        42.87 o                         
   7  -3   8        257.93        247.31        13.99 o                         
  -7  -2   8       3728.92       3684.19        42.60 o                         
  -6  -2   8       1462.72       1407.93        25.45 o                         
  -5  -2   8       2578.15       2543.83        31.41 o                         
  -4  -2   8       1514.40       1603.15        23.82 o                         
  -3  -2   8       2151.00       2060.24        25.93 o                         
  -2  -2   8         35.17         34.70         6.65 o                         
  -1  -2   8        445.14        405.91        12.05 o                         
   0  -2   8         29.96         27.45         6.58 o                         
   1  -2   8        182.29        171.50         8.86 o                         
   2  -2   8          0.11         -5.01         9.09 o                         
   3  -2   8        890.23        893.84        17.52 o                         
   4  -2   8          5.70         30.71         6.89 o                         
   5  -2   8       1310.59       1480.33        24.91 o                         
   6  -2   8        163.25        173.04        11.27 o                         
   7  -2   8        605.11        681.74        20.19 o                         
  -7  -1   8        182.13        188.37        12.68 o                         
  -6  -1   8        213.80        172.51        10.88 o                         
  -5  -1   8        230.74        241.27        10.89 o                         
  -4  -1   8          8.32         14.44         6.60 o                         
  -3  -1   8        175.06        137.62         8.77 o                         
  -2  -1   8        624.92        626.75        14.50 o                         
  -1  -1   8        215.65        214.71         9.62 o                         
   0  -1   8       3709.45       3835.06        38.99 o                         
   1  -1   8        546.70        605.41        13.80 o                         
   2  -1   8       4352.82       4414.79        42.59 o                         
   3  -1   8        673.98        661.54        15.10 o                         
   4  -1   8       3437.08       3406.86        33.53 o                         
   5  -1   8       3749.75       3536.99        36.41 o                         
   6  -1   8       1197.95       1149.18        22.74 o                         
   7  -1   8       2704.70       2532.19        35.19 o                         
   8  -1   8        440.95        404.73        17.19 o                         
  -7   0   8       8380.09       7862.29        76.44 o                         
  -6   0   8         28.88         46.48         8.64 o                         
  -5   0   8       9708.54       9958.55        88.96 o                         
  -4   0   8          3.67          7.18         9.16 o                         
  -3   0   8      16865.15      17725.79       106.47 o                         
  -2   0   8       1659.80       1598.24        21.97 o                         
  -1   0   8       9974.84      10498.33        73.80 o                         
   0   0   8        393.74        335.57        10.55 o                         
   1   0   8       4825.21       4814.44        42.03 o                         
   2   0   8       2015.76       2049.41        23.22 o                         
   3   0   8        401.90        423.22        11.99 o                         
   4   0   8        405.84        387.83        12.11 o                         
   5   0   8          2.51          3.83         6.68 o                         
   6   0   8         14.04         20.74         6.93 o                         
   7   0   8        167.87        180.23        11.72 o                         
   8   0   8        135.20        141.77        11.52 o                         
  -7   1   8        224.65        236.62        14.30 o                         
  -6   1   8        144.00        187.06        12.06 o                         
  -5   1   8        261.45        280.72        12.73 o                         
  -4   1   8        286.47        293.23        12.60 o                         
  -3   1   8        875.40        913.50        18.41 o                         
  -2   1   8        815.77        775.59        16.00 o                         
  -1   1   8       1401.11       1525.15        20.35 o                         
   0   1   8        511.43        519.15        12.37 o                         
   1   1   8        854.25        911.42        15.16 o                         
   2   1   8         31.22         47.07         6.33 o                         
   3   1   8        630.45        645.14        13.61 o                         
   4   1   8          0.91         10.53         4.85 o                         
   5   1   8         83.11        104.14         8.22 o                         
   6   1   8        129.42        131.16         8.98 o                         
   7   1   8         36.85         64.31         9.48 o                         
   8   1   8        963.20        908.07        22.30 o                         
  -7   2   8       1496.38       1598.01        32.76 o                         
  -6   2   8        837.24        897.02        23.67 o                         
  -5   2   8       2711.48       2889.65        36.30 o                         
  -4   2   8       2243.38       2485.68        30.75 o                         
  -3   2   8       6502.73       6617.08        65.14 o                         
  -2   2   8       8392.83       8633.67        69.09 o                         
  -1   2   8       2327.09       2410.90        24.77 o                         
   0   2   8       6693.75       6528.31        54.94 o                         
   1   2   8        808.05        850.39        14.42 o                         
   2   2   8      15455.54      14794.27        82.77 o                         
   3   2   8        748.96        714.07        14.26 o                         
   4   2   8       5529.66       5116.73        45.69 o                         
   5   2   8       1253.14       1282.77        20.32 o                         
   6   2   8       2815.22       2847.26        31.63 o                         
   7   2   8       3946.16       3889.09        39.70 o                         
   8   2   8       1055.78       1046.19        23.02 o                         
  -6   3   8       1540.90       1557.43        28.67 o                         
  -5   3   8        251.68        225.78        11.61 o                         
  -4   3   8        909.17        826.62        18.07 o                         
  -3   3   8        135.36        122.13         8.21 o                         
  -2   3   8         61.69         61.15         6.78 o                         
  -1   3   8        775.47        736.90        14.41 o                         
   0   3   8          1.41         10.56         5.36 o                         
   1   3   8       1139.60       1112.47        16.59 o                         
   2   3   8         59.08         66.98         6.54 o                         
   3   3   8       1758.84       1694.65        20.95 o                         
   4   3   8        209.71        216.14         9.03 o                         
   5   3   8       1071.71       1033.39        18.37 o                         
   6   3   8        374.92        361.06        12.46 o                         
   7   3   8        958.30        964.85        20.41 o                         
   8   3   8         62.91         72.91         9.62 o                         
  -6   4   8        178.78        198.48        12.32 o                         
  -5   4   8        136.89        137.11        10.30 o                         
  -4   4   8          0.75         10.29         6.51 o                         
  -3   4   8        306.67        295.99        11.10 o                         
  -2   4   8        510.40        504.36        12.91 o                         
  -1   4   8         17.34         19.61         5.67 o                         
   0   4   8        265.82        240.11         9.29 o                         
   1   4   8        227.18        265.95         9.56 o                         
   2   4   8       1096.18       1037.03        16.63 o                         
   3   4   8       5753.41       5546.24        53.75 o                         
   4   4   8          8.68         25.69         5.90 o                         
   5   4   8       9167.57       9039.46        75.24 o                         
   6   4   8        303.41        318.71        11.84 o                         
   7   4   8      14250.83      14386.26       108.47 o                         
   8   4   8         40.60         49.75         8.43 o                         
  -5   5   8       3608.72       3230.72        38.01 o                         
  -4   5   8         47.74         50.67         7.95 o                         
  -3   5   8       1624.79       1479.34        23.24 o                         
  -2   5   8        883.19        841.52        16.95 o                         
  -1   5   8       1314.38       1176.35        18.99 o                         
   0   5   8       2221.02       2138.08        24.68 o                         
   1   5   8        152.20        121.55         7.77 o                         
   2   5   8       2026.28       2000.93        23.67 o                         
   3   5   8         14.59         23.17         5.76 o                         
   4   5   8       1789.81       1799.76        23.77 o                         
   5   5   8         62.07         85.22         8.10 o                         
   6   5   8        156.65        167.69         9.71 o                         
   7   5   8        102.48        123.81        10.42 o                         
   8   5   8        124.27        119.80        11.50 o                         
  -5   6   8        488.04        464.49        16.43 o                         
  -4   6   8        434.79        369.44        14.76 o                         
  -3   6   8        408.37        416.46        14.12 o                         
  -2   6   8         84.81         82.86         8.09 o                         
  -1   6   8        734.45        755.49        16.72 o                         
   0   6   8         16.50         16.99         6.42 o                         
   1   6   8        432.44        429.00        12.85 o                         
   2   6   8          5.67          9.38         5.93 o                         
   3   6   8         30.95         35.01         7.09 o                         
   4   6   8        416.41        386.02        12.94 o                         
   5   6   8        821.95        865.26        18.40 o                         
   6   6   8        284.72        318.17        13.36 o                         
   7   6   8       3100.28       3118.16        37.95 o                         
  -3   7   8         40.59         58.94         8.27 o                         
  -2   7   8       3169.19       3153.76        35.86 o                         
  -1   7   8         13.27         16.93         7.09 o                         
   0   7   8       8221.60       8128.58        76.74 o                         
   1   7   8       1139.08       1158.11        20.77 o                         
   2   7   8       9626.02       9320.78        82.30 o                         
   3   7   8       1325.20       1396.10        23.20 o                         
   4   7   8       9534.89       9628.74        86.02 o                         
   5   7   8        741.16        763.86        18.93 o                         
   6   7   8       3582.26       3533.14        39.99 o                         
  -2   8   8         15.88         36.88         8.00 o                         
  -1   8   8         10.59         19.46         7.73 o                         
   0   8   8        148.24        166.31        11.45 o                         
   1   8   8          0.05          6.75        10.14 o                         
   2   8   8        574.88        642.89        17.45 o                         
   3   8   8         45.76         55.48         8.39 o                         
   4   8   8        529.23        509.27        16.35 o                         
   5   8   8         35.30         58.04         7.85 o                         
   1   9   8       1873.93       1837.60        30.27 o                         
   2   9   8       1889.21       1880.40        30.99 o                         
  -3  -6   9        538.57        535.47        18.58 o                         
  -2  -6   9       4239.11       4082.73        44.75 o                         
  -1  -6   9        197.18        234.60        12.46 o                         
   0  -6   9       3179.92       3005.30        38.68 o                         
   1  -6   9        268.93        269.49        14.05 o                         
   2  -6   9       1431.44       1365.57        27.20 o                         
   3  -6   9       1103.66       1091.03        25.73 o                         
  -5  -5   9         43.40         38.07         9.63 o                         
  -4  -5   9        189.65        188.97        12.11 o                         
  -3  -5   9        204.00        181.20        11.56 o                         
  -2  -5   9        170.46        159.69        10.84 o                         
  -1  -5   9       1032.01       1016.85        21.75 o                         
   0  -5   9         54.12         49.43         8.81 o                         
   1  -5   9       2140.25       2234.94        31.67 o                         
   2  -5   9         64.99         67.24         9.12 o                         
   3  -5   9       3039.58       2987.13        38.51 o                         
   4  -5   9        150.18        122.87        11.56 o                         
  -6  -4   9        299.84        242.56        13.86 o                         
  -5  -4   9         44.71         55.27         9.30 o                         
  -4  -4   9        435.22        394.46        14.92 o                         
  -3  -4   9        160.07        165.32        10.38 o                         
  -2  -4   9        280.92        338.27        13.04 o                         
  -1  -4   9          0.31         -9.69         9.69 o                         
   0  -4   9         15.13          2.80         6.98 o                         
   1  -4   9       2254.69       2272.78        30.27 o                         
   2  -4   9        138.86        129.62        10.06 o                         
   3  -4   9       6048.20       6039.06        62.65 o                         
   4  -4   9          5.02         -7.77        12.24 o                         
   5  -4   9       6533.02       6365.07        63.07 o                         
  -6  -3   9        327.52        286.51        14.20 o                         
  -5  -3   9       2151.91       1911.97        29.61 o                         
  -4  -3   9        923.10        963.17        20.32 o                         
  -3  -3   9        283.97        314.76        12.10 o                         
  -2  -3   9       1549.05       1651.43        24.64 o                         
  -1  -3   9         62.39         52.15         7.99 o                         
   0  -3   9       1605.68       1650.17        24.41 o                         
   1  -3   9        541.12        517.08        14.63 o                         
   2  -3   9          3.09         -9.44         9.44 o                         
   3  -3   9       1023.94       1036.32        20.79 o                         
   4  -3   9        458.94        439.75        15.49 o                         
   5  -3   9       1252.24       1279.89        25.36 o                         
   6  -3   9       1223.83       1149.08        25.40 o                         
  -7  -2   9         60.99         60.99        10.06 o                         
  -6  -2   9        527.79        497.67        16.93 o                         
  -5  -2   9        291.34        318.10        13.94 o                         
  -4  -2   9       1026.43       1026.38        20.65 o                         
  -3  -2   9        892.20        909.53        18.96 o                         
  -2  -2   9        828.40        898.00        18.12 o                         
  -1  -2   9        588.86        552.31        14.39 o                         
   0  -2   9       1867.45       1864.32        24.57 o                         
   1  -2   9         10.21         43.90         7.17 o                         
   2  -2   9       1606.25       1929.89        25.44 o                         
   3  -2   9        431.92        441.46        13.57 o                         
   4  -2   9       1746.99       1708.60        26.05 o                         
   5  -2   9       1124.37       1048.43        22.03 o                         
   6  -2   9       2769.65       2583.65        35.66 o                         
   7  -2   9       1480.02       1401.30        28.30 o                         
  -7  -1   9        989.77        971.69        23.76 o                         
  -6  -1   9       1238.19       1185.88        24.27 o                         
  -5  -1   9         52.27         65.97         8.32 o                         
  -4  -1   9       2861.96       2696.31        32.13 o                         
  -3  -1   9       1030.81       1120.09        20.32 o                         
  -2  -1   9       9490.07       9438.50        77.91 o                         
  -1  -1   9       3772.46       4021.60        38.30 o                         
   0  -1   9      13444.02      14179.57        91.47 o                         
   1  -1   9       3523.00       3665.17        35.67 o                         
   2  -1   9       6001.70       6036.54        52.48 o                         
   3  -1   9       3360.02       3384.48        33.01 o                         
   4  -1   9       2113.48       2096.69        27.59 o                         
   5  -1   9       2285.32       2256.25        30.39 o                         
   6  -1   9        116.86        133.22        10.72 o                         
   7  -1   9        378.94        344.98        15.81 o                         
  -7   0   9         38.04         64.68        10.73 o                         
  -6   0   9        167.39        160.99        11.88 o                         
  -5   0   9         88.15         97.06         9.95 o                         
  -4   0   9        474.49        454.91        15.00 o                         
  -3   0   9        733.91        841.40        18.34 o                         
  -2   0   9        101.64        164.39         8.74 o                         
  -1   0   9       2628.88       2827.62        29.18 o                         
   0   0   9        228.86        280.83        10.79 o                         
   1   0   9       4505.98       4474.41        43.16 o                         
   2   0   9         63.48         72.97         7.19 o                         
   3   0   9       2209.79       2194.19        25.90 o                         
   4   0   9        311.28        334.13        11.97 o                         
   5   0   9        909.22        899.37        19.06 o                         
   6   0   9        393.92        378.31        14.20 o                         
   7   0   9         20.16         24.41         7.94 o                         
   8   0   9        186.06        171.70        12.59 o                         
  -7   1   9         38.73         72.99        10.28 o                         
  -6   1   9         83.02        106.67        11.61 o                         
  -5   1   9        528.44        530.42        17.36 o                         
  -4   1   9        545.79        598.26        16.82 o                         
  -3   1   9       2310.93       2380.25        29.30 o                         
  -2   1   9       3168.07       3194.49        31.99 o                         
  -1   1   9       6556.37       6925.70        63.19 o                         
   0   1   9       3116.92       3042.28        29.00 o                         
   1   1   9       8889.58       9318.32        70.63 o                         
   2   1   9       1342.57       1374.77        19.98 o                         
   3   1   9      13986.37      13988.67        90.16 o                         
   4   1   9        423.49        445.58        12.88 o                         
   5   1   9       9953.40       9363.83        81.20 o                         
   6   1   9         11.98         37.31         8.21 o                         
   7   1   9       4343.97       4153.34        43.33 o                         
   8   1   9        307.78        269.25        13.82 o                         
  -6   2   9       2766.14       3160.76        42.67 o                         
  -5   2   9       1513.15       1756.21        29.85 o                         
  -4   2   9       3415.28       3729.87        39.22 o                         
  -3   2   9       1488.99       1636.91        24.92 o                         
  -2   2   9       1812.80       1792.10        24.28 o                         
  -1   2   9         22.12         18.87         6.36 o                         
   0   2   9        572.56        531.80        12.99 o                         
   1   2   9        122.33        142.44         8.08 o                         
   2   2   9         24.98         47.41         6.40 o                         
   3   2   9         52.00         65.10         6.79 o                         
   4   2   9        803.68        832.79        16.39 o                         
   5   2   9        183.81        178.40         9.82 o                         
   6   2   9       1317.78       1292.96        22.85 o                         
   7   2   9          5.35          7.97         7.64 o                         
   8   2   9        777.91        768.43        20.56 o                         
  -6   3   9        347.11        360.56        17.19 o                         
  -5   3   9         93.41        107.71        10.07 o                         
  -4   3   9        383.91        414.47        14.33 o                         
  -3   3   9          8.40         19.17         6.50 o                         
  -2   3   9        300.32        348.43        11.59 o                         
  -1   3   9       1000.02        953.32        16.87 o                         
   0   3   9        304.03        281.07        10.24 o                         
   1   3   9       3086.99       3029.68        30.81 o                         
   2   3   9         91.47         97.28         7.32 o                         
   3   3   9       6222.14       5905.96        57.24 o                         
   4   3   9        136.74        135.25         8.38 o                         
   5   3   9       2784.20       2675.21        30.02 o                         
   6   3   9        757.07        765.83        17.69 o                         
   7   3   9       1045.46       1065.75        22.10 o                         
   8   3   9       2059.87       2001.12        31.57 o                         
  -6   4   9       4701.97       4504.17        49.06 o                         
  -5   4   9        247.19        215.21        12.59 o                         
  -4   4   9       7066.13       6835.41        63.91 o                         
  -3   4   9         12.88         26.89         6.77 o                         
  -2   4   9       8419.21       8029.78        71.50 o                         
  -1   4   9        870.30        881.02        16.96 o                         
   0   4   9       7529.87       7274.93        63.54 o                         
   1   4   9        783.63        755.24        15.05 o                         
   2   4   9       3796.96       3679.26        39.00 o                         
   3   4   9        630.16        603.84        14.11 o                         
   4   4   9        246.45        228.46        10.26 o                         
   5   4   9        390.17        388.24        12.73 o                         
   6   4   9         24.40         34.72         6.90 o                         
   7   4   9          1.91          9.03         6.86 o                         
   8   4   9        174.75        172.22        11.94 o                         
  -5   5   9         98.01        129.08        10.74 o                         
  -4   5   9         94.15         80.98         8.83 o                         
  -3   5   9        295.98        242.62        11.16 o                         
  -2   5   9        113.99        117.43         8.28 o                         
  -1   5   9        577.65        529.03        14.13 o                         
   0   5   9        403.36        382.99        12.30 o                         
   1   5   9        519.96        488.25        12.87 o                         
   2   5   9        244.34        239.37         9.70 o                         
   3   5   9         58.60         60.62         6.73 o                         
   4   5   9        148.47        162.71         9.08 o                         
   5   5   9         43.64        160.38         9.59 o                         
   6   5   9         63.25         78.32         8.25 o                         
   7   5   9         89.39         96.36         9.35 o                         
  -4   6   9       2699.82       2592.03        34.85 o                         
  -3   6   9       1330.99       1264.17        23.76 o                         
  -2   6   9       4380.52       4152.21        43.41 o                         
  -1   6   9       2593.40       2505.61        30.13 o                         
   0   6   9       3661.02       3501.59        34.59 o                         
   1   6   9       2424.07       2441.85        28.79 o                         
   2   6   9        766.00        754.40        16.80 o                         
   3   6   9       3519.88       3463.33        34.59 o                         
   4   6   9        205.04        179.16        10.00 o                         
   5   6   9       3107.09       2960.13        34.50 o                         
   6   6   9        797.96        762.43        19.05 o                         
   7   6   9       1502.36       1491.08        27.20 o                         
  -3   7   9        464.66        444.47        16.21 o                         
  -2   7   9          1.93         20.46         7.31 o                         
  -1   7   9         41.98         41.91         7.64 o                         
   0   7   9        419.18        420.30        14.07 o                         
   1   7   9         36.32         58.32         7.53 o                         
   2   7   9        462.74        444.61        14.24 o                         
   3   7   9         13.30         16.93         7.02 o                         
   4   7   9        785.13        758.89        18.32 o                         
   5   7   9         43.89         62.95         8.33 o                         
   6   7   9        914.18        893.71        21.60 o                         
  -1   8   9        167.72        155.28        11.72 o                         
   0   8   9         31.40         25.55         8.67 o                         
   1   8   9        398.48        384.69        14.41 o                         
   2   8   9        191.86        185.09        11.73 o                         
   3   8   9        607.24        637.15        17.64 o                         
   4   8   9       1605.21       1657.15        27.93 o                         
   5   8   9        490.97        507.59        17.04 o                         
  -2  -6  10         37.70         37.11         9.16 o                         
  -1  -6  10        883.98        878.20        23.32 o                         
   0  -6  10        227.20        203.78        13.10 o                         
   1  -6  10       1099.88       1125.37        25.93 o                         
  -4  -5  10       2054.55       1909.37        32.51 o                         
  -3  -5  10         25.03         36.81         9.48 o                         
  -2  -5  10       1422.91       1312.58        25.99 o                         
  -1  -5  10        933.07        868.91        21.39 o                         
   0  -5  10        987.24        966.08        22.37 o                         
   1  -5  10       1132.71       1106.21        24.14 o                         
   2  -5  10        668.48        687.46        20.04 o                         
   3  -5  10       1670.05       1634.55        29.96 o                         
  -5  -4  10        383.37        412.45        16.13 o                         
  -4  -4  10       7353.57       7110.68        71.87 o                         
  -3  -4  10       1075.13       1019.08        22.35 o                         
  -2  -4  10       3094.95       2909.96        36.12 o                         
  -1  -4  10        920.33        841.38        20.04 o                         
   0  -4  10       1055.15        963.56        21.16 o                         
   1  -4  10       1604.75       1603.98        26.94 o                         
   2  -4  10          1.23          5.71        10.61 o                         
   3  -4  10        349.24        386.07        15.34 o                         
   4  -4  10        226.00        192.93        13.22 o                         
   5  -4  10          0.88        -13.81        13.81 o                         
  -5  -3  10       1024.87        958.70        23.06 o                         
  -4  -3  10        400.43        424.83        15.52 o                         
  -3  -3  10       2025.74       1906.18        28.84 o                         
  -2  -3  10         78.83         77.58         8.60 o                         
  -1  -3  10        648.94        654.09        16.95 o                         
   0  -3  10          1.76          5.63        10.25 o                         
   1  -3  10        274.34        356.64        13.40 o                         
   2  -3  10        304.76        296.93        12.80 o                         
   3  -3  10         10.24         40.83         7.71 o                         
   4  -3  10        600.39        548.70        17.30 o                         
   5  -3  10        114.94        107.88        10.65 o                         
   6  -3  10        659.93        654.76        20.23 o                         
  -6  -2  10       1448.01       1302.76        27.00 o                         
  -5  -2  10       3424.20       3243.12        39.44 o                         
  -4  -2  10       4129.45       4037.58        41.79 o                         
  -3  -2  10       4960.54       4941.27        48.88 o                         
  -2  -2  10       1788.69       1872.70        27.01 o                         
  -1  -2  10       4037.02       4063.95        41.99 o                         
   0  -2  10        952.81       1005.04        19.51 o                         
   1  -2  10       5280.54       5285.87        53.17 o                         
   2  -2  10        232.67        254.43        11.32 o                         
   3  -2  10       1491.83       1447.61        24.27 o                         
   4  -2  10       1137.91       1141.52        22.55 o                         
   5  -2  10       1280.25       1243.65        24.38 o                         
   6  -2  10       1673.39       1541.02        28.80 o                         
  -6  -1  10        555.90        546.59        18.77 o                         
  -5  -1  10          4.55         11.99         8.88 o                         
  -4  -1  10         79.80         92.52         9.86 o                         
  -3  -1  10        486.71        538.84        16.10 o                         
  -2  -1  10         70.93         51.78         8.17 o                         
  -1  -1  10        279.47        259.98        11.06 o                         
   0  -1  10        817.77        848.18        17.69 o                         
   1  -1  10        231.90        360.94        12.26 o                         
   2  -1  10       3299.12       3393.08        33.95 o                         
   3  -1  10        113.61        136.57         9.22 o                         
   4  -1  10       3797.28       3728.73        38.41 o                         
   5  -1  10         83.04         72.13         8.90 o                         
   6  -1  10       4095.29       3925.23        43.36 o                         
   7  -1  10         88.58         90.91        10.35 o                         
  -6   0  10        101.70        100.39        10.70 o                         
  -5   0  10        274.99        258.78        14.48 o                         
  -4   0  10         75.43        103.38         9.45 o                         
  -3   0  10        536.90        564.16        16.38 o                         
  -2   0  10         29.51         25.37         6.95 o                         
  -1   0  10        211.20        223.31        10.89 o                         
   0   0  10          9.27         -3.48         9.20 o                         
   1   0  10        157.88        206.02         9.77 o                         
   2   0  10       2366.94       2346.27        27.54 o                         
   3   0  10        136.96        136.01         8.77 o                         
   4   0  10       5435.84       5535.35        55.20 o                         
   5   0  10        166.12        161.27        10.41 o                         
   6   0  10       6938.54       6548.03        66.21 o                         
   7   0  10         43.54         45.77         8.73 o                         
  -6   1  10       3642.51       3876.75        47.21 o                         
  -5   1  10        205.76        203.13        12.24 o                         
  -4   1  10       1727.12       1773.00        28.54 o                         
  -3   1  10        938.12       1042.86        20.98 o                         
  -2   1  10        917.84        956.20        19.35 o                         
  -1   1  10       1883.09       2135.47        26.65 o                         
   0   1  10         44.81         53.82         7.06 o                         
   1   1  10       1823.13       1854.82        24.22 o                         
   2   1  10        713.92        694.94        15.58 o                         
   3   1  10        105.93        104.01         8.67 o                         
   4   1  10       1014.08        993.96        19.39 o                         
   5   1  10        232.37        227.39        11.26 o                         
   6   1  10       1875.13       1868.56        28.86 o                         
   7   1  10       1262.09       1206.92        25.46 o                         
  -6   2  10          1.10        -10.68        14.88 o                         
  -5   2  10        699.06        796.96        21.58 o                         
  -4   2  10        209.52        280.24        13.38 o                         
  -3   2  10        971.04       1088.32        22.23 o                         
  -2   2  10        490.97        516.31        14.70 o                         
  -1   2  10       1397.99       1521.11        22.73 o                         
   0   2  10        715.74        697.79        15.57 o                         
   1   2  10       1375.97       1362.86        20.63 o                         
   2   2  10          9.00         13.97         6.32 o                         
   3   2  10       2106.78       2026.39        25.79 o                         
   4   2  10        227.38        237.73        11.00 o                         
   5   2  10        900.21        946.06        19.55 o                         
   6   2  10       1021.62       1043.17        21.53 o                         
   7   2  10       2197.63       2071.19        31.82 o                         
   8   2  10        721.62        703.25        20.85 o                         
  -6   3  10       1031.90       1187.26        28.11 o                         
  -5   3  10       1645.66       1678.16        30.48 o                         
  -4   3  10        104.05        123.56        10.06 o                         
  -3   3  10       2657.53       2580.66        32.29 o                         
  -2   3  10          3.93         12.34         6.76 o                         
  -1   3  10       7890.70       7820.63        71.15 o                         
   0   3  10       1994.22       2022.38        25.26 o                         
   1   3  10       8652.46       8818.74        72.74 o                         
   2   3  10       1458.66       1490.90        21.65 o                         
   3   3  10       5160.16       5081.51        49.15 o                         
   4   3  10       2199.26       2212.71        27.49 o                         
   5   3  10        960.27        926.62        19.32 o                         
   6   3  10       2203.64       2155.79        30.33 o                         
   7   3  10         61.10        120.59        10.44 o                         
   8   3  10        574.80        541.94        18.19 o                         
  -5   4  10         96.23         73.95        10.61 o                         
  -4   4  10         35.94         36.60         8.88 o                         
  -3   4  10        385.97        371.89        13.27 o                         
  -2   4  10        423.54        414.61        14.04 o                         
  -1   4  10        460.14        452.46        13.49 o                         
   0   4  10       1695.24       1657.87        23.44 o                         
   1   4  10        181.74        177.10         9.22 o                         
   2   4  10       2644.73       2619.47        28.61 o                         
   3   4  10        277.99        290.65        10.90 o                         
   4   4  10       2106.98       2088.99        27.41 o                         
   5   4  10        188.28        180.93        10.51 o                         
   6   4  10        697.35        723.27        18.04 o                         
   7   4  10        507.62        597.64        18.06 o                         
  -4   5  10        420.13        383.04        15.42 o                         
  -3   5  10        234.08        238.45        11.93 o                         
  -2   5  10        893.09        883.92        19.49 o                         
  -1   5  10       1928.43       1815.69        25.90 o                         
   0   5  10       4309.61       4225.30        41.43 o                         
   1   5  10       1779.78       1758.96        24.44 o                         
   2   5  10       4070.68       4022.51        40.25 o                         
   3   5  10       1616.63       1592.37        23.81 o                         
   4   5  10       7847.55       7699.15        74.83 o                         
   5   5  10        192.25        191.53        11.12 o                         
   6   5  10       6114.31       6008.96        62.63 o                         
   7   5  10         98.66         94.85        10.72 o                         
  -3   6  10       1993.67       1921.67        29.95 o                         
  -2   6  10        607.57        603.96        17.21 o                         
  -1   6  10       1347.81       1294.36        23.02 o                         
   0   6  10         21.53         33.90         7.82 o                         
   1   6  10        349.29        350.13        13.02 o                         
   2   6  10        183.55        228.18        11.08 o                         
   3   6  10         28.91         22.95         7.47 o                         
   4   6  10        266.44        286.45        12.01 o                         
   5   6  10        268.99        271.99        13.06 o                         
   6   6  10        183.62        174.90        12.24 o                         
  -2   7  10          1.23         26.00         7.60 o                         
  -1   7  10        198.50        194.94        11.78 o                         
   0   7  10        610.97        626.48        17.46 o                         
   1   7  10        239.21        236.24        11.84 o                         
   2   7  10       1256.86       1281.40        23.43 o                         
   3   7  10          5.80         16.69         6.72 o                         
   4   7  10       3221.95       3194.18        37.75 o                         
   5   7  10         69.83         87.22         9.34 o                         
   0   8  10        101.15        113.59         9.72 o                         
   1   8  10       3515.24       3421.34        40.24 o                         
   2   8  10        388.08        396.60        14.85 o                         
   3   8  10       1916.50       1988.08        30.91 o                         
   4   8  10        179.97        178.20        11.96 o                         
  -2  -5  11        276.38        334.15        14.82 o                         
  -1  -5  11       1802.20       1766.36        30.93 o                         
   0  -5  11       1015.68       1004.35        24.05 o                         
   1  -5  11        728.13        742.67        21.38 o                         
   2  -5  11       1135.62       1015.03        24.53 o                         
  -4  -4  11       1804.52       1677.03        30.88 o                         
  -3  -4  11        502.79        455.11        17.30 o                         
  -2  -4  11       4484.65       4417.89        46.55 o                         
  -1  -4  11        337.67        344.22        15.15 o                         
   0  -4  11       7625.93       7244.27        71.25 o                         
   1  -4  11         60.47        140.27        10.56 o                         
   2  -4  11       6189.61       5793.08        58.34 o                         
   3  -4  11        372.76        371.67        15.36 o                         
   4  -4  11       3353.25       3264.60        42.79 o                         
  -5  -3  11         68.24         75.23        10.33 o                         
  -4  -3  11       1498.82       1385.08        27.44 o                         
  -3  -3  11        188.97        180.65        11.30 o                         
  -2  -3  11       2475.51       2319.41        32.81 o                         
  -1  -3  11        145.98        116.16        10.24 o                         
   0  -3  11       5842.60       5726.75        54.22 o                         
   1  -3  11        212.76        224.06        12.01 o                         
   2  -3  11       6468.62       6337.91        64.69 o                         
   3  -3  11        154.42        159.47        11.42 o                         
   4  -3  11       4098.63       3812.73        43.54 o                         
   5  -3  11         53.72         60.87         9.55 o                         
  -5  -2  11       1179.73       1143.67        25.60 o                         
  -4  -2  11          1.59          6.17        12.81 o                         
  -3  -2  11       1093.81       1064.09        22.83 o                         
  -2  -2  11        815.43        768.80        19.65 o                         
  -1  -2  11        115.49        107.34         8.92 o                         
   0  -2  11       1729.61       1779.61        26.73 o                         
   1  -2  11        320.38        306.96        12.51 o                         
   2  -2  11       2387.74       2461.86        31.65 o                         
   3  -2  11        944.22        892.10        20.49 o                         
   4  -2  11       1585.47       1543.08        26.82 o                         
   5  -2  11       1844.98       1762.65        30.04 o                         
   6  -2  11        177.64        155.99        12.88 o                         
  -5  -1  11       3222.49       3163.80        42.07 o                         
  -4  -1  11          2.73         18.60         7.35 o                         
  -3  -1  11       5178.93       5241.25        52.06 o                         
  -2  -1  11        131.07        129.58        10.03 o                         
  -1  -1  11       4078.32       4050.57        39.54 o                         
   0  -1  11       2716.05       2708.02        31.94 o                         
   1  -1  11       1710.04       1766.61        25.86 o                         
   2  -1  11       3362.98       3208.62        34.80 o                         
   3  -1  11        378.18        394.19        13.68 o                         
   4  -1  11       2186.38       2114.81        30.22 o                         
   5  -1  11        548.39        526.73        17.26 o                         
   6  -1  11        974.63        948.16        23.31 o                         
  -6   0  11         15.20         11.69        14.91 o                         
  -5   0  11       5089.69       5287.49        53.11 o                         
  -4   0  11        318.83        353.14        15.23 o                         
  -3   0  11       8280.39       9026.67        87.86 o                         
  -2   0  11       1130.90       1096.81        21.75 o                         
  -1   0  11       5065.51       5375.01        54.53 o                         
   0   0  11        791.51        804.83        17.59 o                         
   1   0  11       1390.01       1380.83        22.66 o                         
   2   0  11       1935.61       1935.96        26.84 o                         
   3   0  11          8.18         21.31         6.81 o                         
   4   0  11        735.89        749.34        18.31 o                         
   5   0  11        166.44        181.32        11.13 o                         
   6   0  11          6.72         -1.77        11.98 o                         
   7   0  11        325.39        321.80        15.36 o                         
  -5   1  11        630.90        706.24        21.49 o                         
  -4   1  11       1245.31       1378.51        26.46 o                         
  -3   1  11        910.00       1057.18        22.25 o                         
  -2   1  11       3067.88       3192.08        35.70 o                         
  -1   1  11        263.63        274.14        12.06 o                         
   0   1  11       1384.48       1461.18        23.13 o                         
   1   1  11         62.48         54.54         7.07 o                         
   2   1  11       1107.79       1251.88        21.47 o                         
   3   1  11        210.42        225.50        11.01 o                         
   4   1  11        241.93        230.77        11.91 o                         
   5   1  11        190.94        170.67        11.39 o                         
   6   1  11        226.27        228.65        13.03 o                         
   7   1  11        323.54        300.32        15.22 o                         
  -5   2  11       1760.19       1857.75        33.14 o                         
  -4   2  11       4090.17       4597.70        47.65 o                         
  -3   2  11       5014.95       5434.21        53.45 o                         
  -2   2  11       4245.47       4682.99        47.29 o                         
  -1   2  11       3627.82       3845.46        37.71 o                         
   0   2  11       2908.36       3015.11        32.70 o                         
   1   2  11        897.09        985.26        18.98 o                         
   2   2  11       4647.49       4571.50        43.81 o                         
   3   2  11         56.71         51.03         8.37 o                         
   4   2  11       2188.24       2183.77        29.10 o                         
   5   2  11        557.18        548.42        16.20 o                         
   6   2  11       1167.52       1181.82        23.89 o                         
   7   2  11       1286.84       1267.46        26.52 o                         
  -5   3  11        728.48        750.34        22.54 o                         
  -4   3  11         14.75         17.50         8.83 o                         
  -3   3  11        152.26        181.70        11.73 o                         
  -2   3  11        541.42        577.38        16.49 o                         
  -1   3  11         12.71         14.88         6.75 o                         
   0   3  11        452.84        455.56        13.95 o                         
   1   3  11        350.84        349.37        12.21 o                         
   2   3  11        322.66        311.25        12.12 o                         
   3   3  11       2734.78       2716.48        31.49 o                         
   4   3  11         16.62         26.10         6.52 o                         
   5   3  11       3223.65       3200.13        36.46 o                         
   6   3  11         35.35         35.54         8.24 o                         
   7   3  11       4242.85       4087.56        45.83 o                         
  -4   4  11        111.69        139.48        11.06 o                         
  -3   4  11         30.04         70.14        10.12 o                         
  -2   4  11        211.83        210.20        11.67 o                         
  -1   4  11         80.39        113.40         9.14 o                         
   0   4  11        246.76        266.67        11.14 o                         
   1   4  11        357.43        355.00        12.67 o                         
   2   4  11        598.81        561.84        14.96 o                         
   3   4  11       1463.39       1455.31        23.54 o                         
   4   4  11        117.11        128.06         9.07 o                         
   5   4  11       2936.40       2833.62        34.79 o                         
   6   4  11        201.59        193.30        12.20 o                         
   7   4  11       3989.03       3881.22        44.57 o                         
  -4   5  11         12.78          2.72        12.84 o                         
  -3   5  11       1138.45       1018.50        22.79 o                         
  -2   5  11        731.29        750.23        18.81 o                         
  -1   5  11        801.52        818.22        18.98 o                         
   0   5  11       1352.94       1376.09        23.70 o                         
   1   5  11         24.33         30.66         6.86 o                         
   2   5  11        987.81        993.80        20.13 o                         
   3   5  11        454.35        439.60        14.34 o                         
   4   5  11        187.17        213.79        11.28 o                         
   5   5  11        690.00        684.36        18.44 o                         
   6   5  11         34.73         38.81         8.94 o                         
  -3   6  11         44.52         50.63         9.03 o                         
  -2   6  11        683.74        668.75        18.78 o                         
  -1   6  11        230.48        232.49        11.94 o                         
   0   6  11       1154.55       1153.17        22.70 o                         
   1   6  11        378.28        401.08        13.90 o                         
   2   6  11       1199.29       1193.90        22.73 o                         
   3   6  11         77.03         63.89         8.90 o                         
   4   6  11       1679.27       1659.63        27.60 o                         
   5   6  11        101.95        138.15        11.02 o                         
   6   6  11       1047.77       1056.18        23.87 o                         
  -1   7  11        115.37        104.66         9.80 o                         
   0   7  11       3627.44       3480.29        40.47 o                         
   1   7  11        226.05        256.89        13.54 o                         
   2   7  11       3466.54       3521.66        39.84 o                         
   3   7  11        683.56        689.95        18.89 o                         
   4   7  11       2563.59       2567.63        35.26 o                         
   5   7  11        981.48       1010.47        23.39 o                         
  -2  -4  12         80.98         88.02        10.73 o                         
  -1  -4  12         73.23        108.08        11.04 o                         
   0  -4  12         66.14         76.53         9.72 o                         
   1  -4  12        535.65        503.69        17.46 o                         
   2  -4  12        121.98        118.85        11.76 o                         
   3  -4  12        688.16        629.78        20.18 o                         
  -4  -3  12        243.75        214.75        14.29 o                         
  -3  -3  12        130.89        125.01        11.63 o                         
  -2  -3  12        463.05        477.26        17.40 o                         
  -1  -3  12        145.61        142.34        11.88 o                         
   0  -3  12        102.80        124.71        10.18 o                         
   1  -3  12        916.60        845.58        21.59 o                         
   2  -3  12        341.11        359.20        15.34 o                         
   3  -3  12       1574.57       1512.28        28.43 o                         
   4  -3  12       1494.82       1447.43        28.54 o                         
  -4  -2  12       2668.81       2525.81        37.39 o                         
  -3  -2  12        103.43        105.74        11.50 o                         
  -2  -2  12       3189.96       3229.75        39.04 o                         
  -1  -2  12        550.66        571.97        17.45 o                         
   0  -2  12       2748.71       2755.37        35.16 o                         
   1  -2  12        384.29        391.93        14.54 o                         
   2  -2  12       1704.66       1545.79        26.85 o                         
   3  -2  12        313.13        337.83        14.27 o                         
   4  -2  12       1500.16       1514.63        27.96 o                         
   5  -2  12          3.95          6.70        12.21 o                         
  -5  -1  12        237.73        248.44        14.62 o                         
  -4  -1  12       1036.16        959.78        23.78 o                         
  -3  -1  12          6.65         28.95         8.73 o                         
  -2  -1  12       2853.88       2750.36        35.71 o                         
  -1  -1  12        339.94        389.63        14.70 o                         
   0  -1  12       2117.99       2154.79        29.99 o                         
   1  -1  12        530.79        574.70        16.38 o                         
   2  -1  12        868.80        965.55        20.79 o                         
   3  -1  12       1229.45       1203.86        23.83 o                         
   4  -1  12         44.62         41.61         8.71 o                         
   5  -1  12        737.21        669.11        19.96 o                         
   6  -1  12        327.94        292.65        15.22 o                         
  -5   0  12        372.09        393.95        17.44 o                         
  -4   0  12        929.29        899.55        23.38 o                         
  -3   0  12       1856.39       1991.83        30.95 o                         
  -2   0  12       1067.33       1105.63        23.00 o                         
  -1   0  12       6988.29       7411.55        68.39 o                         
   0   0  12        625.17        642.92        17.30 o                         
   1   0  12      10073.32      10192.41        89.16 o                         
   2   0  12        549.72        562.26        15.93 o                         
   3   0  12      10327.75      10056.78        90.95 o                         
   4   0  12        656.17        666.70        17.93 o                         
   5   0  12       4779.44       4700.13        47.42 o                         
   6   0  12        570.87        508.07        17.77 o                         
  -5   1  12        651.99        668.86        21.52 o                         
  -4   1  12         45.93         77.34        10.22 o                         
  -3   1  12       1417.83       1442.43        27.29 o                         
  -2   1  12        117.27        163.54        10.75 o                         
  -1   1  12       3494.74       3565.69        38.65 o                         
   0   1  12         73.44         59.11         8.35 o                         
   1   1  12       4947.41       5222.12        54.88 o                         
   2   1  12        382.76        352.77        13.27 o                         
   3   1  12       7795.81       7869.10        69.17 o                         
   4   1  12        271.87        287.91        13.27 o                         
   5   1  12       3760.07       3590.72        41.54 o                         
   6   1  12         23.15         29.60         9.25 o                         
  -5   2  12        187.88        195.79        15.11 o                         
  -4   2  12       1252.78       1355.86        28.45 o                         
  -3   2  12          0.37         37.57         9.41 o                         
  -2   2  12        818.18        825.28        20.28 o                         
  -1   2  12       1087.10       1124.06        22.77 o                         
   0   2  12         67.62         68.31         8.61 o                         
   1   2  12       2192.74       2260.66        30.02 o                         
   2   2  12        125.36        134.47         9.76 o                         
   3   2  12       3553.06       3716.57        38.77 o                         
   4   2  12       1102.56       1089.96        22.37 o                         
   5   2  12       1978.69       1909.63        30.10 o                         
   6   2  12       1410.16       1347.59        26.97 o                         
  -4   3  12       4138.81       4464.88        50.12 o                         
  -3   3  12         13.27         24.53        10.02 o                         
  -2   3  12       4997.93       5175.03        52.98 o                         
  -1   3  12        221.67        203.70        11.63 o                         
   0   3  12       4761.16       4867.88        48.40 o                         
   1   3  12       1478.29       1433.63        24.35 o                         
   2   3  12       1602.68       1725.22        26.41 o                         
   3   3  12       3265.86       3194.93        36.09 o                         
   4   3  12        409.35        442.87        15.06 o                         
   5   3  12       1138.13       1158.10        23.88 o                         
   6   3  12        272.42        284.95        13.69 o                         
  -4   4  12       4319.60       4541.90        50.52 o                         
  -3   4  12        123.65        147.69        11.47 o                         
  -2   4  12       4819.05       5022.33        48.46 o                         
  -1   4  12        543.01        556.44        16.77 o                         
   0   4  12       3915.00       3938.36        40.21 o                         
   1   4  12        590.29        582.05        16.48 o                         
   2   4  12       1091.23       1121.78        21.81 o                         
   3   4  12       1089.64       1141.98        22.05 o                         
   4   4  12          0.48          3.93        10.70 o                         
   5   4  12        612.56        614.77        17.85 o                         
   6   4  12         95.50        116.51         9.98 o                         
  -3   5  12       1144.45       1153.01        25.26 o                         
  -2   5  12        835.94        824.34        20.82 o                         
  -1   5  12       1958.75       1905.98        29.36 o                         
   0   5  12        478.63        471.50        15.39 o                         
   1   5  12       1911.40       1911.48        28.61 o                         
   2   5  12         55.22         58.69         7.86 o                         
   3   5  12       1143.93       1172.43        23.57 o                         
   4   5  12         21.13         23.55         8.53 o                         
   5   5  12        922.26        899.14        21.91 o                         
   6   5  12         66.84         71.33        10.68 o                         
  -2   6  12       1991.19       1978.98        31.86 o                         
  -1   6  12       2043.40       2007.15        31.52 o                         
   0   6  12       2312.78       2284.87        32.73 o                         
   1   6  12       1895.27       1883.05        29.68 o                         
   2   6  12        348.97        377.27        13.93 o                         
   3   6  12       2318.33       2322.48        33.16 o                         
   4   6  12          9.98         26.93         8.28 o                         
   5   6  12       2094.96       2163.74        33.47 o                         
   0   7  12          0.12         23.99         7.05 o                         
   1   7  12        561.77        567.55        18.07 o                         
   2   7  12        202.94        204.99        12.57 o                         
   3   7  12        258.98        256.17        13.42 o                         
  -2  -3  13        108.86        123.39        11.76 o                         
  -1  -3  13       3539.09       3407.51        42.74 o                         
   0  -3  13          7.68          8.41        11.79 o                         
   1  -3  13       3594.48       3605.67        43.23 o                         
   2  -3  13        209.21        223.10        13.68 o                         
   3  -3  13        839.96        836.86        22.70 o                         
  -3  -2  13       1230.69       1233.51        26.84 o                         
  -2  -2  13        347.34        333.89        15.90 o                         
  -1  -2  13       1566.39       1552.91        28.30 o                         
   0  -2  13        338.63        372.19        15.16 o                         
   1  -2  13       1605.41       1488.18        27.50 o                         
   2  -2  13         34.35         41.88         9.09 o                         
   3  -2  13        684.91        692.94        20.57 o                         
   4  -2  13         17.20         -2.88        14.58 o                         
  -4  -1  13         54.89         40.21        11.36 o                         
  -3  -1  13       1723.49       1698.96        31.10 o                         
  -2  -1  13        198.20        196.76        12.60 o                         
  -1  -1  13       1506.30       1453.35        27.20 o                         
   0  -1  13       1038.46       1002.87        22.13 o                         
   1  -1  13       1327.82       1212.02        24.27 o                         
   2  -1  13       3814.85       3880.16        42.08 o                         
   3  -1  13          9.47          4.32        11.36 o                         
   4  -1  13       4374.79       4213.44        46.16 o                         
   5  -1  13          4.35         25.25         8.55 o                         
  -4   0  13        715.57        744.61        21.61 o                         
  -3   0  13          3.16         -1.87        11.82 o                         
  -2   0  13        713.26        760.19        20.31 o                         
  -1   0  13         33.33         20.70        12.06 o                         
   0   0  13        123.51        164.10        11.47 o                         
   1   0  13        123.01         96.53        11.28 o                         
   2   0  13        288.82        263.19        12.97 o                         
   3   0  13         64.81         57.00         8.58 o                         
   4   0  13        565.38        546.24        17.27 o                         
   5   0  13        222.76        218.97        12.61 o                         
  -4   1  13        790.37        784.40        22.92 o                         
  -3   1  13        248.21        265.07        14.69 o                         
  -2   1  13        215.36        261.41        13.14 o                         
  -1   1  13        343.43        418.81        15.44 o                         
   0   1  13        161.14        190.59        11.13 o                         
   1   1  13        169.70        184.58        11.74 o                         
   2   1  13       1099.46       1034.43        22.13 o                         
   3   1  13        256.41        248.96        12.55 o                         
   4   1  13       1659.25       1625.57        28.33 o                         
   5   1  13       1133.21       1129.25        24.97 o                         
   6   1  13       2601.99       2431.17        37.14 o                         
  -4   2  13          2.74          6.22        12.18 o                         
  -3   2  13       1885.85       1997.10        33.65 o                         
  -2   2  13        106.45        113.34        11.53 o                         
  -1   2  13       2932.27       3193.50        38.52 o                         
   0   2  13       1501.95       1589.00        27.31 o                         
   1   2  13       2851.06       2898.74        35.57 o                         
   2   2  13       1088.12       1127.35        22.91 o                         
   3   2  13       3092.78       2990.62        36.74 o                         
   4   2  13        545.48        577.97        18.06 o                         
   5   2  13       1741.24       1732.45        30.43 o                         
   6   2  13         30.47         55.62         9.17 o                         
  -3   3  13        676.72        704.83        21.22 o                         
  -2   3  13         99.56        111.52        11.01 o                         
  -1   3  13       1455.47       1527.16        27.51 o                         
   0   3  13        208.61        269.89        13.42 o                         
   1   3  13       1451.72       1503.26        26.84 o                         
   2   3  13        256.08        267.90        13.07 o                         
   3   3  13        576.97        635.98        18.85 o                         
   4   3  13        607.81        587.60        18.55 o                         
   5   3  13          0.45          8.66         8.14 o                         
   6   3  13        631.42        627.34        19.77 o                         
  -3   4  13        764.36        757.32        21.97 o                         
  -2   4  13       1030.60       1066.19        24.54 o                         
  -1   4  13       1239.21       1219.62        25.40 o                         
   0   4  13       4915.60       5166.79        53.11 o                         
   1   4  13        567.40        609.14        17.66 o                         
   2   4  13       6527.02       6717.02        67.32 o                         
   3   4  13        723.29        731.19        20.03 o                         
   4   4  13       7577.83       7756.45        74.77 o                         
   5   4  13        278.25        287.25        14.46 o                         
  -2   5  13        813.23        824.09        21.86 o                         
  -1   5  13         11.41          4.46        11.94 o                         
   0   5  13       2541.43       2602.07        35.96 o                         
   1   5  13         43.94         40.88         8.14 o                         
   2   5  13       2620.72       2698.36        36.02 o                         
   3   5  13        263.38        262.50        13.46 o                         
   4   5  13       3775.67       3812.12        43.75 o                         
   5   5  13        149.33        144.57        12.82 o                         
   0   6  13        717.71        724.09        20.60 o                         
   1   6  13         18.53         30.62         8.66 o                         
   2   6  13       1691.41       1713.18        29.72 o                         
   3   6  13         10.86          4.52        12.68 o                         
   4   6  13       2819.39       2839.68        38.70 o                         
  -1  -2  14        371.28        374.31        16.71 o                         
   0  -2  14       2339.09       2308.12        35.28 o                         
   1  -2  14       1070.17        984.10        23.72 o                         
   2  -2  14       2707.41       2660.66        37.70 o                         
  -2  -1  14        508.51        477.12        18.62 o                         
  -1  -1  14       2894.99       2831.74        38.22 o                         
   0  -1  14         29.10         31.24         9.44 o                         
   1  -1  14        846.59        799.82        21.62 o                         
   2  -1  14          7.46         11.83        13.03 o                         
   3  -1  14        232.51        238.63        13.24 o                         
  -3   0  14        792.37        828.57        23.40 o                         
  -2   0  14         93.32         82.65        11.16 o                         
  -1   0  14        326.57        378.76        16.22 o                         
   0   0  14        325.17        328.18        14.48 o                         
   1   0  14          0.07         30.08         9.03 o                         
   2   0  14        648.68        624.98        18.58 o                         
   3   0  14        198.66        188.01        12.56 o                         
   4   0  14        213.76        214.97        13.26 o                         
  -3   1  14        954.63       1042.06        25.18 o                         
  -2   1  14       4469.66       4575.43        49.30 o                         
  -1   1  14        191.50        194.62        12.73 o                         
   0   1  14       4410.41       4484.20        46.58 o                         
   1   1  14          5.44         23.24         8.50 o                         
   2   1  14       4368.33       4515.20        46.82 o                         
   3   1  14        178.25        218.67        12.57 o                         
   4   1  14       1562.54       1523.73        28.62 o                         
   5   1  14        211.67        211.64        13.56 o                         
  -3   2  14        324.94        325.55        15.91 o                         
  -2   2  14        707.31        740.38        21.56 o                         
  -1   2  14        417.64        451.36        17.20 o                         
   0   2  14       1041.51       1065.71        23.81 o                         
   1   2  14        159.33        180.59        11.79 o                         
   2   2  14       1241.39       1348.83        26.75 o                         
   3   2  14        111.27        127.50        11.17 o                         
   4   2  14        647.01        610.74        19.70 o                         
   5   2  14          0.39          5.90        11.30 o                         
  -2   3  14       1401.56       1495.47        29.50 o                         
  -1   3  14         19.09         23.80         9.87 o                         
   0   3  14       1509.62       1579.43        28.63 o                         
   1   3  14        574.11        564.26        18.15 o                         
   2   3  14        892.49        875.46        21.83 o                         
   3   3  14       2149.68       2422.55        35.04 o                         
   4   3  14         14.19         31.97         8.01 o                         
   5   3  14       3569.36       3680.83        45.64 o                         
  -1   4  14        402.89        435.42        17.80 o                         
   0   4  14          3.92         18.00         8.94 o                         
   1   4  14        116.24        104.48        10.94 o                         
   2   4  14         34.93         62.32         9.19 o                         
   3   4  14          4.96         12.87         8.55 o                         
   4   4  14         11.55         21.95         9.33 o                         
   0   5  14        225.96        254.78        14.83 o                         
   1   5  14         56.38         63.69         9.98 o                         
   2   5  14         74.84         80.49        10.79 o                         
   3   5  14        594.24        597.79        19.21 o                         
  -1   0  15       5648.62       5704.86        56.57 o                         
   0   0  15         45.55         55.41        10.30 o                         
   1   0  15       6890.60       6923.82        65.93 o                         
   2   0  15         22.01         36.06         9.08 o                         
  -1   1  15         89.77         92.04        11.32 o                         
   0   1  15          0.24          5.73        12.38 o                         
   1   1  15        122.14        140.05        11.75 o                         
   2   1  15        124.34        152.08        11.92 o                         
   3   1  15        247.58        251.45        13.88 o                         
  -1   2  15       1159.41       1149.45        26.52 o                         
   0   2  15        405.52        418.21        17.49 o                         
   1   2  15       1915.48       1959.10        32.92 o                         
   2   2  15        733.55        817.62        21.71 o                         
   3   2  15       3197.98       3245.82        42.14 o                         
   0   3  15       2168.18       2126.80        35.48 o                         
   1   3  15        241.90        267.94        14.10 o                         
   2   3  15        656.14        664.11        20.38 o                         
   3   3  15         38.60         61.66         9.73 o                         
   1   4  15         93.32        140.23        11.62 o                         
   2   4  15          7.74         -4.00        12.56 o                         
                                                                                
